# Supplementary material for: Cell type-specific changes in transcriptomic profiles of endothelial cells, iPSC-derived neurons and astrocytes cultured on microfluidic chips
Source: Sci Rep. 2021 Jan 26;11:2281. doi: 10.1038/s41598-021-81933-x (PMC7838281; doi:10.1038/s41598-021-81933-x)
Supplement: Supplementary file 3 — Supplementary Table 1. [file 41598_2021_81933_MOESM3_ESM.xlsx]

## Sheet: Titelpage
Cell type-specific changes in transcriptomic profiles of endothelial cells, iPSC-derived neurons and astrocytes cultured on microfluidic chips
H.H.T. Middelkampƚ*1,2; A.H.A. Verbovenƚ*3,6,8; A.G. De Sá Vivas1,2 ; C. Schoenmaker3; T. M. Klein Gunnewiek3,6; R. Passier1,4; C.A. Albers,3,6,7; P.A.C. ‘t Hoen8; N. Nadif Kasri3,5,6; A.D. van der Meer*1
1Applied Stem Cell Technologies, University of Twente, Enschede, The Netherlands
2BIOS/Lab on a Chip, University of Twente, Enschede, The Netherlands
3Department of Human Genetics, Radboudumc, Nijmegen, The Netherlands
4Department of Anatomy and Embryology, Leiden University Medical Centre, Leiden, The Netherlands
5Department of Cognitive Neurosciences, Radboudumc, Nijmegen, The Netherlands
6Donders Institute for Brain, Cognition and Behaviour, Radboud University, Nijmegen, The Netherlands
7Department of Molecular Developmental Biology, Radboud University, Nijmegen, The Netherlands
8Centre for Molecular and Biomolecular Informatics, Radboudumc, Radboud Institute for Molecular Life Sciences, 6500 HB Nijmegen, the Netherlands

## Sheet: DE genes - upregulated
DE results											Counts per million (cpm)
Gene_stable_ID_version	Gene_stable_ID	Gene_name	Chromosome	Gene_type	baseMean	log2FoldChange	lfcSE	stat	pvalue	padj	Chip31	Chip32	Well13	Well14
ENSG00000159167.11	ENSG00000159167	STC1	8	protein_coding	761.353	2.84647	0.153693	18.5204	1.41279e-76	5.64034e-73	137.486	170.134	22.9532	19.9312
ENSG00000132470.13	ENSG00000132470	ITGB4	17	protein_coding	1405.4	1.69963	0.121856	13.9479	3.24088e-44	2.77257e-41	267.146	226.611	77.7306	74.6141
ENSG00000143127.12	ENSG00000143127	ITGA10	1	protein_coding	713.473	1.49688	0.136402	10.974	5.09401e-28	1.3558e-25	117.137	125.14	46.1283	39.9646
ENSG00000182022.17	ENSG00000182022	CHST15	10	protein_coding	581.693	1.50106	0.143973	10.426	1.8867e-25	4.26358e-23	100.832	96.7841	35.5942	34.3429
ENSG00000196611.4	ENSG00000196611	MMP1	11	protein_coding	23606.8	1.0183	0.100671	10.1151	4.73508e-24	9.45201e-22	3209.27	4065.75	1844.02	1750.67
ENSG00000140465.13	ENSG00000140465	CYP1A1	15	protein_coding	540.293	4.94535	0.498064	9.92914	3.10912e-23	5.72891e-21	108.919	131.936	2.55036	5.21277
ENSG00000181634.7	ENSG00000181634	TNFSF15	9	protein_coding	764.072	1.43886	0.144907	9.9296	3.09492e-23	5.72891e-21	113.354	143.536	49.3439	45.5862
ENSG00000154864.12	ENSG00000154864	PIEZO2	18	protein_coding	866.955	1.23192	0.127227	9.68285	3.56641e-22	5.93263e-20	145.704	133.81	60.5434	58.6692
ENSG00000073756.11	ENSG00000073756	PTGS2	1	protein_coding	574.439	1.59379	0.165612	9.62367	6.35233e-22	1.02813e-19	86.6137	112.016	30.6043	35.1606
ENSG00000130158.13	ENSG00000130158	DOCK6	19	protein_coding	3341.84	0.840764	0.0884433	9.50625	1.97664e-21	3.03515e-19	486.42	499.738	283.977	267.691
ENSG00000169418.9	ENSG00000169418	NPR1	1	protein_coding	1277.51	1.04265	0.11002	9.47694	2.61855e-21	3.9203e-19	192.924	202.59	99.6859	92.7055
ENSG00000138722.9	ENSG00000138722	MMRN1	4	protein_coding	17979.6	0.73986	0.079121	9.351	8.68238e-21	1.2234e-18	2558.63	2612.7	1632.23	1471.43
ENSG00000163659.12	ENSG00000163659	TIPARP	3	protein_coding	611.284	1.51349	0.168056	9.00588	2.13938e-19	2.61462e-17	90.1357	118.227	41.3602	31.8899
ENSG00000166825.13	ENSG00000166825	ANPEP	15	protein_coding	4782.13	0.775479	0.0861307	9.00351	2.18608e-19	2.64472e-17	670.865	717.561	404.731	407.311
ENSG00000148180.19	ENSG00000148180	GSN	9	protein_coding	1487.42	0.993691	0.113995	8.71695	2.85791e-18	3.00256e-16	212.491	243.015	122.196	107.117
ENSG00000129467.13	ENSG00000129467	ADCY4	14	protein_coding	441.114	1.3647	0.158026	8.63587	5.82793e-18	6.06967e-16	72.526	73.584	28.6084	28.2103
ENSG00000168209.4	ENSG00000168209	DDIT4	10	protein_coding	312.218	1.56615	0.18347	8.53624	1.38662e-17	1.36128e-15	52.9596	54.3678	18.7396	17.5803
ENSG00000109501.13	ENSG00000109501	WFS1	4	protein_coding	670.892	1.14703	0.134533	8.52605	1.51436e-17	1.4627e-15	103.702	108.853	49.4548	46.7105
ENSG00000137509.10	ENSG00000137509	PRCP	11	protein_coding	2746.81	0.828263	0.0979922	8.45234	2.85527e-17	2.6105e-15	406.458	401.431	244.835	211.475
ENSG00000183578.7	ENSG00000183578	TNFAIP8L3	15	protein_coding	1728.53	0.942165	0.112735	8.35734	6.41485e-17	5.77674e-15	237.927	285.197	136.278	136.247
ENSG00000111341.9	ENSG00000111341	MGP	12	protein_coding	1688.63	0.919351	0.112092	8.20177	2.36882e-16	2.0559e-14	266.885	240.788	143.818	125.413
ENSG00000136378.14	ENSG00000136378	ADAMTS7	15	protein_coding	837.462	1.04283	0.127526	8.17738	2.90077e-16	2.46401e-14	122.616	136.74	62.7611	63.2687
ENSG00000105835.11	ENSG00000105835	NAMPT	7	protein_coding	1877.65	0.836888	0.105413	7.93914	2.03585e-15	1.60417e-13	262.059	291.641	164.554	146.162
ENSG00000157227.12	ENSG00000157227	MMP14	14	protein_coding	8285.98	0.648333	0.0828	7.83011	4.87452e-15	3.62622e-13	1112.28	1214.6	746.036	740.315
ENSG00000178695.5	ENSG00000178695	KCTD12	13	protein_coding	7285.59	0.638231	0.0817977	7.80256	6.06644e-15	4.4713e-13	993.319	1046.7	681.279	631.972
ENSG00000261371.5	ENSG00000261371	PECAM1	17	protein_coding	25914.6	0.585787	0.0755575	7.75286	8.98485e-15	6.52191e-13	3587.3	3563.55	2458.55	2315.59
ENSG00000127533.3	ENSG00000127533	F2RL3	19	protein_coding	77.2158	3.05054	0.393881	7.74483	9.57119e-15	6.90567e-13	14.4791	17.2243	1.99593	1.8398
ENSG00000161940.10	ENSG00000161940	BCL6B	17	protein_coding	2140.88	0.824371	0.106798	7.71901	1.17238e-14	8.40815e-13	288.93	340.619	176.862	178.972
ENSG00000214548.16	ENSG00000214548	MEG3	14	lincRNA	2186.63	0.991342	0.130301	7.60811	2.78124e-14	1.93668e-12	366.282	302.069	190.834	146.877
ENSG00000113140.10	ENSG00000113140	SPARC	5	protein_coding	14960.5	0.618449	0.0819735	7.54449	4.54047e-14	3.12536e-12	2010.38	2156.55	1433.97	1286.02
ENSG00000173801.16	ENSG00000173801	JUP	17	protein_coding	1368.02	0.815933	0.108625	7.51146	5.84716e-14	3.95658e-12	205.186	195.912	116.651	111.615
ENSG00000102359.6	ENSG00000102359	SRPX2	X	protein_coding	1127.51	0.856556	0.114069	7.50913	5.95219e-14	4.00502e-12	163.314	170.72	96.5811	88.3104
ENSG00000176658.16	ENSG00000176658	MYO1D	17	protein_coding	2039.13	0.749691	0.100153	7.48542	7.13168e-14	4.71912e-12	287.365	300.663	185.4	165.173
ENSG00000181019.12	ENSG00000181019	NQO1	16	protein_coding	2289.53	0.709603	0.0949218	7.47566	7.6817e-14	5.05515e-12	323.367	329.956	207.134	193.179
ENSG00000137809.16	ENSG00000137809	ITGA11	15	protein_coding	60.5178	3.76567	0.505781	7.44525	9.67619e-14	6.33288e-12	10.0441	15.9354	0.776197	1.12432
ENSG00000205978.5	ENSG00000205978	NYNRIN	14	protein_coding	770.318	0.966445	0.130159	7.42511	1.12683e-13	7.33483e-12	111.006	123.382	60.3216	59.7935
ENSG00000102575.11	ENSG00000102575	ACP5	19	protein_coding	110.247	2.28746	0.31149	7.34359	2.07933e-13	1.31075e-11	22.8274	19.2162	4.5463	4.08845
ENSG00000095303.15	ENSG00000095303	PTGS1	9	protein_coding	864.912	0.978479	0.134185	7.29201	3.05372e-13	1.89505e-11	118.833	145.176	67.0856	67.0505
ENSG00000186994.11	ENSG00000186994	KANK3	19	protein_coding	327.465	1.38622	0.191824	7.22649	4.95626e-13	3.02863e-11	55.438	53.4304	24.173	17.6825
ENSG00000156535.14	ENSG00000156535	CD109	6	protein_coding	3779	0.697838	0.0969426	7.19846	6.08943e-13	3.68349e-11	506.899	568.518	354.944	309.598
ENSG00000174718.11	ENSG00000174718	KIAA1551	12	protein_coding	2528.6	0.751374	0.10466	7.17916	7.01423e-13	4.22158e-11	381.674	347.415	233.081	201.356
ENSG00000124762.13	ENSG00000124762	CDKN1A	6	protein_coding	1036.13	0.830099	0.116089	7.15056	8.64257e-13	5.02486e-11	148.313	156.659	88.0429	83.8131
ENSG00000171680.21	ENSG00000171680	PLEKHG5	1	protein_coding	1031.74	0.828284	0.115878	7.14787	8.81378e-13	5.09964e-11	150.139	153.378	85.9361	85.2441
ENSG00000136237.18	ENSG00000136237	RAPGEF5	7	protein_coding	1964.5	0.79616	0.112718	7.06327	1.62633e-12	9.23156e-11	290.365	282.736	183.737	147.491
ENSG00000166033.12	ENSG00000166033	HTRA1	10	protein_coding	1140.74	0.84695	0.12041	7.03387	2.00889e-12	1.13493e-10	172.053	164.978	102.014	85.9596
ENSG00000178878.12	ENSG00000178878	APOLD1	12	protein_coding	237.722	1.55708	0.222828	6.98779	2.79255e-12	1.55565e-10	34.5672	47.1031	14.6369	13.1852
ENSG00000137033.11	ENSG00000137033	IL33	9	protein_coding	297.072	1.45284	0.208509	6.96776	3.22019e-12	1.78557e-10	56.3511	43.588	20.5138	16.1494
ENSG00000049323.15	ENSG00000049323	LTBP1	2	protein_coding	2773.78	0.639716	0.0919807	6.95489	3.52837e-12	1.9385e-10	382.848	394.049	259.804	239.89
ENSG00000163171.7	ENSG00000163171	CDC42EP3	2	protein_coding	2151.07	0.676847	0.098237	6.88994	5.58156e-12	2.99777e-10	292.191	316.482	189.946	191.237
ENSG00000171223.5	ENSG00000171223	JUNB	19	protein_coding	230.65	1.58808	0.230687	6.88413	5.81431e-12	3.10884e-10	40.698	38.9011	10.7559	15.6383
ENSG00000204634.12	ENSG00000204634	TBC1D8	2	protein_coding	1299.41	0.758542	0.11026	6.87956	6.00368e-12	3.19583e-10	179.489	196.146	113.768	108.65
ENSG00000115414.18	ENSG00000115414	FN1	2	protein_coding	47320.1	0.523804	0.0764911	6.84791	7.49365e-12	3.93647e-10	6200.45	6636.27	4629.79	4314.43
ENSG00000157404.15	ENSG00000157404	KIT	4	protein_coding	351.981	1.32174	0.194293	6.80283	1.02584e-11	5.25061e-10	49.0463	66.6709	25.171	21.2599
ENSG00000118257.16	ENSG00000118257	NRP2	2	protein_coding	3597.23	0.613099	0.0901376	6.80181	1.03313e-11	5.26543e-10	477.81	522.704	336.426	318.797
ENSG00000070214.15	ENSG00000070214	SLC44A1	9	protein_coding	1618.93	0.728307	0.107622	6.7673	1.31212e-11	6.60306e-10	226.057	238.211	150.582	130.421
ENSG00000185022.11	ENSG00000185022	MAFF	22	protein_coding	633.762	1.08734	0.160889	6.75833	1.39594e-11	6.99545e-10	84.2658	114.126	45.463	47.937
ENSG00000113369.8	ENSG00000113369	ARRDC3	5	protein_coding	1052.84	0.873986	0.131174	6.6628	2.68663e-11	1.32419e-09	138.66	174.821	87.1558	84.1198
ENSG00000163513.17	ENSG00000163513	TGFBR2	3	protein_coding	7338.51	0.62897	0.0951852	6.60786	3.89928e-11	1.87557e-09	935.794	1115.01	690.815	637.286
ENSG00000102804.14	ENSG00000102804	TSC22D1	13	protein_coding	1016.73	0.777834	0.119297	6.52014	7.02405e-11	3.28621e-09	152.618	142.598	88.8191	83.7109
ENSG00000166710.18	ENSG00000166710	B2M	15	protein_coding	3410.34	0.57291	0.0879743	6.51224	7.40395e-11	3.45047e-09	463.723	474.078	325.226	306.429
ENSG00000204592.8	ENSG00000204592	HLA-E	6	protein_coding	4333.94	0.568114	0.0872639	6.5103	7.5001e-11	3.48173e-09	589.469	600.741	395.417	408.231
ENSG00000159640.15	ENSG00000159640	ACE	17	protein_coding	519.733	0.98806	0.152558	6.47661	9.38046e-11	4.27186e-09	75.5261	83.4264	38.1445	42.0088
ENSG00000181444.12	ENSG00000181444	ZNF467	7	protein_coding	170.028	1.61422	0.250715	6.43846	1.20689e-10	5.39789e-09	32.8715	26.0122	9.7579	9.50564
ENSG00000004399.12	ENSG00000004399	PLXND1	3	protein_coding	11163.6	0.517561	0.0804231	6.43548	1.23084e-10	5.45992e-09	1520.44	1501.44	1106.19	1009.64
ENSG00000144645.13	ENSG00000144645	OSBPL10	3	protein_coding	983.327	0.790597	0.123176	6.41842	1.37696e-10	5.99704e-09	139.312	147.285	79.0612	86.6751
ENSG00000169744.12	ENSG00000169744	LDB2	4	protein_coding	1476.11	0.695458	0.108678	6.39927	1.56124e-10	6.75052e-09	217.969	201.536	132.175	127.355
ENSG00000011028.13	ENSG00000011028	MRC2	17	protein_coding	421.403	1.04882	0.165529	6.33616	2.3556e-10	9.89932e-09	60.2644	70.4204	33.4873	29.8457
ENSG00000187498.15	ENSG00000187498	COL4A1	13	protein_coding	4122.79	0.545482	0.0866675	6.29396	3.09463e-10	1.29144e-08	545.119	580.118	388.098	383.905
ENSG00000143554.13	ENSG00000143554	SLC27A3	1	protein_coding	661.826	0.86336	0.137754	6.26741	3.67107e-10	1.52668e-08	98.0927	98.3073	51.7834	56.2161
ENSG00000185442.12	ENSG00000185442	FAM174B	15	protein_coding	397.612	1.06236	0.171606	6.19071	5.98922e-10	2.44822e-08	61.047	62.5698	33.2656	26.1661
ENSG00000205542.10	ENSG00000205542	TMSB4X	X	protein_coding	2874.02	0.660681	0.107423	6.15028	7.7344e-10	3.10855e-08	374.63	435.294	279.098	234.575
ENSG00000010818.9	ENSG00000010818	HIVEP2	6	protein_coding	368.297	1.03545	0.16951	6.10848	1.00585e-09	4.0157e-08	54.9162	58.9375	27.3887	28.2103
ENSG00000144560.14	ENSG00000144560	VGLL4	3	protein_coding	1043.15	0.724726	0.118808	6.09996	1.06097e-09	4.20768e-08	151.965	146.816	96.0266	85.2441
ENSG00000153246.12	ENSG00000153246	PLA2R1	2	protein_coding	847.735	0.770837	0.126482	6.09445	1.09812e-09	4.32637e-08	123.529	122.21	77.0653	67.3571
ENSG00000229644.6	ENSG00000229644	NAMPTP1	10	processed_pseudogene	771.779	0.782396	0.129326	6.0498	1.45022e-09	5.65776e-08	108.789	115.649	69.0815	61.7355
ENSG00000119630.13	ENSG00000119630	PGF	14	protein_coding	2277.37	0.720375	0.119805	6.0129	1.82228e-09	7.01782e-08	292.452	359.718	218.222	178.665
ENSG00000163638.13	ENSG00000163638	ADAMTS9	3	protein_coding	6821.07	0.494199	0.0822753	6.00664	1.89402e-09	7.24751e-08	889.095	945.578	674.072	630.847
ENSG00000175274.18	ENSG00000175274	TP53I11	11	protein_coding	520.145	0.918537	0.153266	5.99309	2.05891e-09	7.80367e-08	73.3086	83.1921	39.586	43.2353
ENSG00000104765.15	ENSG00000104765	BNIP3L	8	protein_coding	1058.65	0.692624	0.115626	5.99019	2.09599e-09	7.91912e-08	145.182	155.604	95.4722	90.9679
ENSG00000180730.4	ENSG00000180730	SHISA2	13	protein_coding	110.866	1.78231	0.302358	5.89472	3.75327e-09	1.36221e-07	17.6097	21.9112	6.32046	5.21277
ENSG00000026025.15	ENSG00000026025	VIM	10	protein_coding	40218.5	0.449705	0.0765251	5.87656	4.18873e-09	1.51566e-07	5133.95	5545.87	3959.27	3870.74
ENSG00000007384.15	ENSG00000007384	RHBDF1	16	protein_coding	398.141	0.993872	0.16961	5.85974	4.63581e-09	1.67238e-07	58.9599	62.9214	33.9309	27.4948
ENSG00000103404.14	ENSG00000103404	USP31	16	protein_coding	843.034	0.760977	0.130713	5.82173	5.82422e-09	2.06381e-07	113.354	130.53	76.5108	67.766
ENSG00000145632.14	ENSG00000145632	PLK2	5	protein_coding	1798	0.627505	0.107987	5.81095	6.21195e-09	2.18825e-07	258.145	243.601	175.088	150.659
ENSG00000147854.16	ENSG00000147854	UHRF2	9	protein_coding	1409.42	0.647149	0.11163	5.79726	6.74062e-09	2.3606e-07	185.359	210.324	131.953	121.222
ENSG00000105499.13	ENSG00000105499	PLA2G4C	19	protein_coding	92.6582	1.95289	0.337469	5.78687	7.1709e-09	2.50396e-07	17.0879	16.7556	5.43338	3.37297
ENSG00000185551.14	ENSG00000185551	NR2F2	15	protein_coding	5775.04	0.498184	0.0863356	5.77032	7.9121e-09	2.73882e-07	788.133	766.422	540.898	561.037
ENSG00000127920.5	ENSG00000127920	GNG11	7	protein_coding	3510.5	0.512319	0.0890512	5.75309	8.76279e-09	3.01586e-07	481.985	466.813	335.206	331.062
ENSG00000162337.11	ENSG00000162337	LRP5	11	protein_coding	778.169	0.774094	0.135039	5.73235	9.90457e-09	3.38934e-07	117.137	108.618	62.6502	69.4014
ENSG00000173482.16	ENSG00000173482	PTPRM	18	protein_coding	950.007	0.683526	0.119845	5.70342	1.1743e-08	3.96186e-07	137.356	131.818	85.9361	81.9733
ENSG00000187653.11	ENSG00000187653	TMSB4XP8	4	processed_pseudogene	851.777	0.733876	0.128896	5.69354	1.2443e-08	4.17449e-07	113.354	131.35	76.2891	71.139
ENSG00000173530.5	ENSG00000173530	TNFRSF10D	8	protein_coding	1105.14	0.717958	0.126397	5.68019	1.34546e-08	4.50127e-07	171.14	144.707	96.4702	95.8741
ENSG00000139567.12	ENSG00000139567	ACVRL1	12	protein_coding	3164.18	0.514136	0.0911638	5.63969	1.70355e-08	5.58996e-07	421.459	434.357	315.247	285.374
ENSG00000167106.11	ENSG00000167106	FAM102A	9	protein_coding	359.052	0.964159	0.171329	5.62753	1.8281e-08	5.96599e-07	54.6554	54.485	29.8281	26.2683
ENSG00000158859.9	ENSG00000158859	ADAMTS4	1	protein_coding	2082.31	0.652479	0.116476	5.60181	2.12125e-08	6.86655e-07	271.581	313.904	207.023	166.604
ENSG00000162645.12	ENSG00000162645	GBP2	1	protein_coding	460.91	0.860197	0.153971	5.58675	2.31353e-08	7.46878e-07	68.2214	68.4284	39.4752	35.9783
ENSG00000163346.16	ENSG00000163346	PBXIP1	1	protein_coding	485.398	0.940636	0.168538	5.58113	2.38955e-08	7.69347e-07	81.0047	65.6163	41.6929	34.9562
ENSG00000071242.11	ENSG00000071242	RPS6KA2	6	protein_coding	1837.04	0.63601	0.114097	5.57429	2.48543e-08	7.98069e-07	231.405	282.97	164.554	166.706
ENSG00000066056.13	ENSG00000066056	TIE1	1	protein_coding	5372.99	0.463591	0.0839969	5.51914	3.40659e-08	1.07654e-06	699.302	733.028	540.122	500.63
ENSG00000182871.14	ENSG00000182871	COL18A1	21	protein_coding	6248.38	0.467507	0.0847275	5.51778	3.43316e-08	1.08208e-06	855.963	810.947	609.98	597.731
ENSG00000173275.12	ENSG00000173275	ZNF449	X	protein_coding	206.457	1.22239	0.221774	5.51187	3.55031e-08	1.11607e-06	35.6108	30.8162	14.0824	14.4118
ENSG00000124772.11	ENSG00000124772	CPNE5	6	protein_coding	137.353	1.44083	0.262262	5.49387	3.93214e-08	1.22325e-06	22.9579	23.2001	8.64905	8.38131
ENSG00000102316.16	ENSG00000102316	MAGED2	X	protein_coding	956.522	0.675936	0.123317	5.48128	4.22251e-08	1.30343e-06	127.442	143.184	83.2748	86.2662
ENSG00000117707.15	ENSG00000117707	PROX1	1	protein_coding	322.783	1.01711	0.186333	5.45854	4.80064e-08	1.46677e-06	48.1332	51.2042	27.7213	21.5666
ENSG00000204262.12	ENSG00000204262	COL5A2	2	protein_coding	1620.09	0.577949	0.106077	5.44841	5.08224e-08	1.54492e-06	213.665	232.586	146.812	152.397
ENSG00000003436.15	ENSG00000003436	TFPI	2	protein_coding	8801.49	0.476354	0.0876537	5.4345	5.49508e-08	1.6578e-06	1161.07	1193.75	913.14	784.062
ENSG00000104419.14	ENSG00000104419	NDRG1	8	protein_coding	747.924	0.753121	0.138975	5.41913	5.989e-08	1.78878e-06	97.1796	118.812	64.6461	63.6775
ENSG00000114841.17	ENSG00000114841	DNAH1	3	protein_coding	149.931	1.36055	0.25224	5.39387	6.89545e-08	2.03918e-06	23.7405	25.895	9.53613	9.81227
ENSG00000075651.15	ENSG00000075651	PLD1	3	protein_coding	1952.6	0.55526	0.10313	5.38406	7.28222e-08	2.14825e-06	278.886	255.201	185.178	178.972
ENSG00000138185.19	ENSG00000138185	ENTPD1	10	protein_coding	297.56	1.00348	0.186534	5.37959	7.4656e-08	2.19694e-06	47.0897	44.1738	24.2839	21.3621
ENSG00000172183.14	ENSG00000172183	ISG20	15	protein_coding	170.096	1.29718	0.242108	5.35787	8.42089e-08	2.44798e-06	25.0449	30.5819	11.643	11.0388
ENSG00000166750.9	ENSG00000166750	SLFN5	17	protein_coding	784.864	0.679059	0.128163	5.29839	1.16828e-07	3.35551e-06	107.354	114.829	73.0734	66.0284
ENSG00000159314.11	ENSG00000159314	ARHGAP27	17	protein_coding	403.045	0.88104	0.166554	5.28983	1.22429e-07	3.50796e-06	63.0037	57.0628	34.5962	30.7656
ENSG00000116678.19	ENSG00000116678	LEPR	1	protein_coding	214.933	1.16605	0.221315	5.26871	1.37382e-07	3.90838e-06	35.8717	32.4566	17.1872	13.3897
ENSG00000127511.9	ENSG00000127511	SIN3B	19	protein_coding	902.659	0.64296	0.12226	5.25894	1.44885e-07	4.11205e-06	122.094	130.998	80.2809	81.9733
ENSG00000013523.9	ENSG00000013523	ANGEL1	14	protein_coding	296.244	0.970395	0.184781	5.25159	1.5079e-07	4.25945e-06	43.5678	46.6344	24.173	21.9754
ENSG00000117595.11	ENSG00000117595	IRF6	1	protein_coding	170.846	1.29015	0.246237	5.23948	1.61033e-07	4.53809e-06	27.3929	28.3556	13.3062	9.60785
ENSG00000128512.20	ENSG00000128512	DOCK4	7	protein_coding	5023.11	0.499429	0.0957634	5.21524	1.83579e-07	5.12523e-06	635.515	717.913	514.397	445.232
ENSG00000137331.11	ENSG00000137331	IER3	6	protein_coding	1658.03	0.556084	0.106828	5.20543	1.93549e-07	5.39047e-06	230.361	223.33	165.108	144.322
ENSG00000114812.12	ENSG00000114812	VIPR1	3	protein_coding	26.7511	4.20366	0.807745	5.20419	1.94841e-07	5.40188e-06	4.43504	7.26466	0.110885	0.511056
ENSG00000183395.4	ENSG00000183395	PMCH	12	protein_coding	111.507	1.58604	0.305101	5.19841	2.01e-07	5.54697e-06	18.9141	19.5677	5.21161	7.56362
ENSG00000100968.13	ENSG00000100968	NFATC4	14	protein_coding	246.349	1.0948	0.211066	5.18701	2.13692e-07	5.87015e-06	39.3936	37.7294	20.8464	15.4339
ENSG00000138767.13	ENSG00000138767	CNOT6L	4	protein_coding	1035.95	0.602873	0.116473	5.17607	2.26606e-07	6.19647e-06	140.095	147.168	98.7988	90.7635
ENSG00000134871.18	ENSG00000134871	COL4A2	13	protein_coding	4417.9	0.441817	0.0854604	5.16985	2.34285e-07	6.39187e-06	567.816	602.498	436.112	426.732
ENSG00000149115.13	ENSG00000149115	TNKS1BP1	11	protein_coding	1218.42	0.605611	0.117796	5.14118	2.73025e-07	7.36491e-06	169.836	168.259	105.119	117.134
ENSG00000135677.10	ENSG00000135677	GNS	12	protein_coding	3738.42	0.512511	0.100796	5.08462	3.68367e-07	9.73938e-06	487.985	522.821	389.762	320.943
ENSG00000006118.14	ENSG00000006118	TMEM132A	11	protein_coding	396.973	0.870834	0.171361	5.08187	3.7374e-07	9.84798e-06	58.6991	59.289	36.2595	28.5169
ENSG00000138760.9	ENSG00000138760	SCARB2	4	protein_coding	2926.56	0.485749	0.0957264	5.07435	3.88832e-07	1.01682e-05	405.545	379.286	293.846	267.998
ENSG00000143603.18	ENSG00000143603	KCNN3	1	protein_coding	94.5487	1.6687	0.328921	5.07324	3.91095e-07	1.01829e-05	18.5228	14.5293	4.65718	5.72382
ENSG00000073910.21	ENSG00000073910	FRY	13	protein_coding	751.74	0.653009	0.12935	5.04839	4.45547e-07	1.14759e-05	101.093	110.259	67.9727	66.6417
ENSG00000204304.11	ENSG00000204304	PBX2	6	protein_coding	552.243	0.738505	0.146712	5.03371	4.81086e-07	1.22856e-05	75.2652	83.5436	50.5637	44.8707
ENSG00000206503.12	ENSG00000206503	HLA-A	6	protein_coding	1309.03	0.589433	0.117213	5.02872	4.93774e-07	1.25561e-05	166.836	194.974	118.093	122.551
ENSG00000138834.12	ENSG00000138834	MAPK8IP3	16	protein_coding	553.276	0.775024	0.15476	5.00792	5.50227e-07	1.38738e-05	80.7438	79.7941	53.0032	41.1911
ENSG00000139625.12	ENSG00000139625	MAP3K12	12	protein_coding	349.446	0.866762	0.17314	5.00613	5.55359e-07	1.39738e-05	51.3943	52.3759	30.4934	26.5749
ENSG00000165475.14	ENSG00000165475	CRYL1	13	protein_coding	198.712	1.13158	0.226275	5.00089	5.70655e-07	1.43286e-05	31.6975	31.0506	12.9736	15.6383
ENSG00000197746.13	ENSG00000197746	PSAP	10	protein_coding	4752.59	0.423027	0.0847737	4.99007	6.03571e-07	1.51234e-05	625.993	625.698	484.901	450.649
ENSG00000119638.12	ENSG00000119638	NEK9	14	protein_coding	848.32	0.659602	0.132672	4.97166	6.63815e-07	1.65636e-05	109.963	129.006	80.9462	70.7301
ENSG00000206560.11	ENSG00000206560	ANKRD28	3	protein_coding	1754.31	0.540974	0.108832	4.97074	6.66992e-07	1.65738e-05	223.317	254.966	174.533	154.952
ENSG00000116962.14	ENSG00000116962	NID1	1	protein_coding	2588.55	0.483745	0.0974448	4.9643	6.89483e-07	1.70267e-05	346.194	347.766	265.792	231.815
ENSG00000059804.15	ENSG00000059804	SLC2A3	12	protein_coding	425.874	0.812953	0.163845	4.96173	6.98675e-07	1.72182e-05	57.1338	67.7254	35.7051	35.4673
ENSG00000063438.16	ENSG00000063438	AHRR	5	protein_coding	161.666	1.29143	0.26041	4.95921	7.07817e-07	1.74076e-05	21.7839	31.0506	11.4212	10.2211
ENSG00000157514.16	ENSG00000157514	TSC22D3	X	protein_coding	231.105	1.05427	0.212681	4.95704	7.1576e-07	1.75669e-05	39.0023	32.691	17.0763	17.4781
ENSG00000075826.16	ENSG00000075826	SEC31B	10	protein_coding	79.2331	1.71363	0.345879	4.95441	7.25487e-07	1.77692e-05	14.0878	13.8263	4.65718	3.88402
ENSG00000132849.20	ENSG00000132849	PATJ	1	protein_coding	112.377	1.426	0.288794	4.93778	7.90162e-07	1.92353e-05	18.9141	18.7475	6.764	7.25699
ENSG00000123384.13	ENSG00000123384	LRP1	12	protein_coding	133.869	1.4306	0.290296	4.92807	8.30446e-07	1.99724e-05	24.0014	20.8566	10.4232	6.33709
ENSG00000160796.16	ENSG00000160796	NBEAL2	3	protein_coding	1947.87	0.485636	0.0986285	4.92389	8.48407e-07	2.03635e-05	264.798	257.661	188.838	184.9
ENSG00000086991.12	ENSG00000086991	NOX4	11	protein_coding	426.169	0.808344	0.164351	4.9184	8.72552e-07	2.07764e-05	57.5251	67.2567	37.9228	33.5253
ENSG00000267519.6	ENSG00000267519	AC020916.1	19	antisense	267.906	0.941994	0.191624	4.91584	8.84024e-07	2.10078e-05	39.7849	41.2445	21.1791	21.0555
ENSG00000162804.13	ENSG00000162804	SNED1	2	protein_coding	180.01	1.18627	0.242145	4.899	9.63276e-07	2.27109e-05	31.6975	25.7778	11.7538	13.4919
ENSG00000119801.12	ENSG00000119801	YPEL5	2	protein_coding	323.162	0.89576	0.182875	4.89821	9.67113e-07	2.27566e-05	51.3943	45.2284	25.3927	26.5749
ENSG00000165092.12	ENSG00000165092	ALDH1A1	9	protein_coding	580.017	0.756558	0.154469	4.89781	9.6912e-07	2.27591e-05	73.6999	93.9719	50.0093	49.368
ENSG00000184939.15	ENSG00000184939	ZFP90	16	protein_coding	341.18	0.841382	0.172971	4.86431	1.14858e-06	2.67637e-05	48.9159	51.79	28.3866	27.9036
ENSG00000106261.16	ENSG00000106261	ZKSCAN1	7	protein_coding	1665.57	0.491537	0.101117	4.86107	1.16755e-06	2.71004e-05	222.013	225.556	161.338	157.507
ENSG00000128567.16	ENSG00000128567	PODXL	7	protein_coding	4794.52	0.462049	0.095116	4.85774	1.18734e-06	2.74003e-05	588.034	690.143	466.716	462.097
ENSG00000107719.8	ENSG00000107719	PALD1	10	protein_coding	908.615	0.608076	0.125258	4.8546	1.20628e-06	2.77838e-05	118.442	133.928	87.0449	78.907
ENSG00000108582.11	ENSG00000108582	CPD	17	protein_coding	2821.64	0.452373	0.0932027	4.85365	1.21209e-06	2.78272e-05	358.717	391.12	281.981	266.976
ENSG00000185215.8	ENSG00000185215	TNFAIP2	14	protein_coding	296.183	0.898871	0.185199	4.85353	1.21281e-06	2.78272e-05	45.3939	43.2365	25.0601	22.5887
ENSG00000166046.10	ENSG00000166046	TCP11L2	12	protein_coding	185.494	1.23793	0.255419	4.84669	1.25541e-06	2.84774e-05	34.0455	25.7778	15.0804	10.4255
ENSG00000156976.16	ENSG00000156976	EIF4A2	3	protein_coding	2336.61	0.495387	0.10249	4.83353	1.34135e-06	3.03692e-05	291.539	337.338	231.639	215.257
ENSG00000167772.11	ENSG00000167772	ANGPTL4	19	protein_coding	110.501	1.48148	0.307541	4.81717	1.45612e-06	3.27818e-05	15.6531	21.794	7.5402	5.92825
ENSG00000000971.15	ENSG00000000971	CFH	1	protein_coding	325.525	0.849305	0.176373	4.8154	1.46903e-06	3.29379e-05	47.8723	48.392	26.6125	26.8815
ENSG00000132669.13	ENSG00000132669	RIN2	20	protein_coding	1650.61	0.511542	0.106316	4.8115	1.498e-06	3.3473e-05	212.099	234.11	164.886	148.819
ENSG00000279117.1	ENSG00000279117	AP001972.5	11	TEC	836.962	0.705967	0.146763	4.81026	1.50736e-06	3.35643e-05	106.571	132.17	82.0551	64.8019
ENSG00000111144.9	ENSG00000111144	LTA4H	12	protein_coding	955.717	0.604592	0.126444	4.78152	1.73979e-06	3.81638e-05	131.747	133.342	95.8049	79.1114
ENSG00000133943.20	ENSG00000133943	DGLUCY	14	protein_coding	543.434	0.729819	0.152817	4.77576	1.79029e-06	3.9057e-05	75.3957	80.4971	52.3378	42.0088
ENSG00000018408.14	ENSG00000018408	WWTR1	3	protein_coding	5695.65	0.403156	0.084425	4.77531	1.79433e-06	3.9074e-05	758.001	733.028	584.365	545.603
ENSG00000151012.13	ENSG00000151012	SLC7A11	4	protein_coding	2593.65	0.48094	0.10082	4.7703	1.83948e-06	3.99121e-05	342.02	352.805	270.56	228.749
ENSG00000151690.14	ENSG00000151690	MFSD6	2	protein_coding	217.513	1.05853	0.223089	4.74487	2.0864e-06	4.51877e-05	35.3499	32.2223	14.3042	18.0914
ENSG00000127603.25	ENSG00000127603	MACF1	1	protein_coding	27031	0.354191	0.074767	4.73726	2.16628e-06	4.68331e-05	3452.29	3521.96	2810.28	2655.96
ENSG00000184588.17	ENSG00000184588	PDE4B	1	protein_coding	1472.5	0.604965	0.127808	4.73337	2.20817e-06	4.75671e-05	180.01	228.837	145.26	124.187
ENSG00000164176.12	ENSG00000164176	EDIL3	5	protein_coding	263.441	1.00561	0.212921	4.72293	2.32473e-06	4.98984e-05	37.1761	43.7051	23.7294	16.7626
ENSG00000112406.4	ENSG00000112406	HECA	6	protein_coding	579.522	0.665516	0.14139	4.70694	2.51459e-06	5.37808e-05	82.57	80.8487	54.0011	49.2658
ENSG00000214176.9	ENSG00000214176	PLEKHM1P1	17	transcribed_unprocessed_pseudogene	188.531	1.06664	0.226637	4.7064	2.52128e-06	5.38278e-05	28.6973	29.996	13.3062	14.7184
ENSG00000161791.13	ENSG00000161791	FMNL3	12	protein_coding	2543.48	0.469575	0.0998843	4.70119	2.58652e-06	5.51223e-05	340.194	338.861	265.016	226.807
ENSG00000173598.13	ENSG00000173598	NUDT4	12	protein_coding	1057.97	0.5489	0.116811	4.69904	2.61388e-06	5.56065e-05	138.921	150.097	103.345	94.6475
ENSG00000105825.12	ENSG00000105825	TFPI2	7	protein_coding	1014.36	0.555287	0.118356	4.69165	2.71005e-06	5.73468e-05	142.182	135.334	94.1416	94.9542
ENSG00000141524.15	ENSG00000141524	TMC6	17	protein_coding	425.792	0.760332	0.162452	4.68036	2.86378e-06	6.03865e-05	58.8295	64.3274	34.7071	38.0225
ENSG00000188153.13	ENSG00000188153	COL4A5	X	protein_coding	626.149	0.641331	0.137069	4.67891	2.88404e-06	6.04942e-05	84.7875	90.6911	56.4406	56.2161
ENSG00000135404.11	ENSG00000135404	CD63	12	protein_coding	1967.55	0.483107	0.103329	4.67544	2.93329e-06	6.14197e-05	251.493	276.057	200.481	177.847
ENSG00000012822.15	ENSG00000012822	CALCOCO1	12	protein_coding	491.585	0.744719	0.159439	4.67089	2.99902e-06	6.26863e-05	74.7435	66.788	39.6969	44.7685
ENSG00000137486.16	ENSG00000137486	ARRB1	11	protein_coding	1442.23	0.505557	0.108323	4.66713	3.05433e-06	6.37312e-05	184.185	205.051	139.05	135.532
ENSG00000183087.14	ENSG00000183087	GAS6	13	protein_coding	180.373	1.14838	0.24628	4.6629	3.11782e-06	6.48184e-05	26.3494	30.8162	15.3022	10.63
ENSG00000048392.11	ENSG00000048392	RRM2B	8	protein_coding	639.443	0.641538	0.138003	4.64872	3.34009e-06	6.88542e-05	89.0921	90.1052	55.5535	59.3847
ENSG00000105983.20	ENSG00000105983	LMBR1	7	protein_coding	771.217	0.673392	0.145125	4.64007	3.48289e-06	7.11853e-05	116.355	101.471	76.3999	60.7134
ENSG00000075618.17	ENSG00000075618	FSCN1	7	protein_coding	3061.08	0.43804	0.0946725	4.6269	3.71181e-06	7.56061e-05	389.762	420.296	291.85	306.531
ENSG00000197077.13	ENSG00000197077	KIAA1671	22	protein_coding	2419.33	0.451454	0.0976261	4.62431	3.75842e-06	7.64255e-05	308.888	333.823	248.161	222.923
ENSG00000137878.17	ENSG00000137878	GCOM1	15	protein_coding	119.177	1.30882	0.283155	4.62227	3.79556e-06	7.70498e-05	19.6968	19.3334	8.87082	6.95036
ENSG00000188554.13	ENSG00000188554	NBR1	17	protein_coding	1772.61	0.464921	0.1006	4.62146	3.81047e-06	7.72216e-05	233.753	238.914	178.525	164.662
ENSG00000101670.11	ENSG00000101670	LIPG	18	protein_coding	2298.6	0.439649	0.0951453	4.62081	3.82238e-06	7.73321e-05	307.192	301.132	231.196	218.221
ENSG00000166888.11	ENSG00000166888	STAT6	12	protein_coding	1392	0.498309	0.107873	4.61939	3.84864e-06	7.77321e-05	180.01	194.857	132.951	132.772
ENSG00000113328.18	ENSG00000113328	CCNG1	5	protein_coding	1552.45	0.520495	0.11269	4.61884	3.85887e-06	7.78076e-05	206.099	214.542	160.784	133.386
ENSG00000182809.10	ENSG00000182809	CRIP2	14	protein_coding	965.081	0.554184	0.120094	4.61457	3.9391e-06	7.90261e-05	126.268	137.794	89.5953	90.4569
ENSG00000142102.15	ENSG00000142102	PGGHG	11	protein_coding	198.794	1.07798	0.234005	4.60667	4.09174e-06	8.1678e-05	33.6541	28.3556	13.0845	16.2516
ENSG00000184584.12	ENSG00000184584	TMEM173	5	protein_coding	471.822	0.737316	0.160214	4.60207	4.18313e-06	8.32249e-05	70.178	65.382	44.9085	36.6938
ENSG00000196628.16	ENSG00000196628	TCF4	18	protein_coding	4343.65	0.471267	0.102952	4.57756	4.70431e-06	9.29761e-05	527.509	633.666	446.868	392.389
ENSG00000158769.17	ENSG00000158769	F11R	1	protein_coding	609.257	0.654967	0.14355	4.56264	5.0514e-06	9.88573e-05	81.2656	90.1052	58.7692	50.3901
ENSG00000117139.17	ENSG00000117139	KDM5B	1	protein_coding	1257.74	0.537056	0.11852	4.53134	5.86112e-06	0.00011359	166.184	176.227	129.514	107.219
ENSG00000087086.14	ENSG00000087086	FTL	19	protein_coding	1635.41	0.514699	0.113976	4.51584	6.30661e-06	0.000121049	229.839	212.433	146.479	163.231
ENSG00000087245.12	ENSG00000087245	MMP2	16	protein_coding	1761.6	0.471897	0.10458	4.51232	6.41218e-06	0.00012268	236.101	234.578	164.221	175.394
ENSG00000148488.16	ENSG00000148488	ST8SIA6	10	protein_coding	36.9011	2.65935	0.589397	4.51199	6.42236e-06	0.00012268	8.08743	6.56163	0.443541	1.8398
ENSG00000245532.8	ENSG00000245532	NEAT1	11	lincRNA	6379.2	2.49437	0.553235	4.5087	6.52251e-06	0.000124395	1700.19	782.123	240.177	203.196
ENSG00000160179.18	ENSG00000160179	ABCG1	21	protein_coding	226.342	0.991565	0.220003	4.50705	6.57348e-06	0.000124969	32.3497	36.9092	20.1811	14.8206
ENSG00000135862.5	ENSG00000135862	LAMC1	1	protein_coding	10020.7	0.36037	0.0800493	4.50186	6.73629e-06	0.000127256	1261.9	1328.73	1050.75	971.21
ENSG00000136826.14	ENSG00000136826	KLF4	9	protein_coding	43.9692	2.15257	0.479513	4.48907	7.15348e-06	0.000134202	9.00052	7.49901	1.55239	2.14643
ENSG00000161011.19	ENSG00000161011	SQSTM1	5	protein_coding	2008.58	0.454573	0.101267	4.48888	7.15998e-06	0.000134202	262.841	271.136	208.021	182.651
ENSG00000165801.9	ENSG00000165801	ARHGEF40	14	protein_coding	70.1023	1.67792	0.373859	4.48811	7.18582e-06	0.00013444	12.1311	12.4202	4.65718	3.06633
ENSG00000188596.10	ENSG00000188596	CFAP54	12	protein_coding	309.637	0.826053	0.184065	4.48783	7.19511e-06	0.00013444	43.9591	47.1031	24.2839	27.086
ENSG00000118473.21	ENSG00000118473	SGIP1	1	protein_coding	136.303	1.20819	0.269526	4.48266	7.37193e-06	0.000137102	24.2623	19.4505	9.64702	9.30121
ENSG00000110799.13	ENSG00000110799	VWF	12	protein_coding	16633	0.417304	0.0931954	4.47773	7.54411e-06	0.000140087	1990.55	2386.32	1711.18	1570.99
ENSG00000266714.8	ENSG00000266714	MYO15B	17	protein_coding	219.179	0.975254	0.217965	4.47436	7.66405e-06	0.000142093	33.3932	33.394	19.4049	14.7184
ENSG00000071073.12	ENSG00000071073	MGAT4A	2	protein_coding	788.334	0.590673	0.132099	4.47144	7.76951e-06	0.000143826	103.18	114.711	77.8415	67.2549
ENSG00000213235.3	ENSG00000213235	EEF1A1P16	12	processed_pseudogene	255.525	0.966508	0.216453	4.46522	7.99869e-06	0.000147612	32.3497	45.4627	19.4049	20.4422
ENSG00000204580.13	ENSG00000204580	DDR1	6	protein_coding	171.227	1.0438	0.234347	4.45408	8.42542e-06	0.000154299	27.0016	26.0122	12.9736	12.7764
ENSG00000142192.20	ENSG00000142192	APP	21	protein_coding	17820.6	0.339441	0.0762998	4.44878	8.63581e-06	0.000157669	2293.05	2283.68	1864.31	1760.08
ENSG00000263266.2	ENSG00000263266	RPS7P1	17	processed_pseudogene	2340.4	0.45772	0.102991	4.44429	8.81828e-06	0.000160512	289.452	333.589	238.182	216.381
ENSG00000011523.13	ENSG00000011523	CEP68	2	protein_coding	843.205	0.580753	0.130686	4.44386	8.83589e-06	0.000160588	123.529	108.736	80.5027	75.1252
ENSG00000185650.9	ENSG00000185650	ZFP36L1	14	protein_coding	1151.78	0.506341	0.11405	4.43964	9.01104e-06	0.000163523	153.139	157.713	107.004	112.023
ENSG00000061938.17	ENSG00000061938	TNK2	3	protein_coding	383.068	0.734565	0.165747	4.43186	9.34251e-06	0.000168517	53.09	56.9456	34.7071	31.5832
ENSG00000021355.12	ENSG00000021355	SERPINB1	6	protein_coding	516.098	0.78654	0.17755	4.42996	9.42487e-06	0.000169747	87.0051	63.0385	46.7936	40.4756
ENSG00000179832.17	ENSG00000179832	MROH1	8	protein_coding	407.971	0.721369	0.163162	4.42118	9.81619e-06	0.000176265	56.0902	60.6951	37.8119	33.2186
ENSG00000106688.11	ENSG00000106688	SLC1A1	9	protein_coding	867.451	0.592615	0.134374	4.41021	1.03272e-05	0.000184335	115.833	124.085	73.1843	85.8574
ENSG00000121966.6	ENSG00000121966	CXCR4	2	protein_coding	288.6	0.913371	0.207282	4.40641	1.05097e-05	0.000187313	36.263	50.5011	24.8383	21.3621
ENSG00000050165.17	ENSG00000050165	DKK3	11	protein_coding	1215.95	0.513362	0.11654	4.40502	1.05776e-05	0.000187869	152.357	176.578	118.093	112.739
ENSG00000065357.19	ENSG00000065357	DGKA	12	protein_coding	433.281	0.704806	0.160008	4.4048	1.0588e-05	0.000187869	62.8732	60.5779	40.6949	35.2628
ENSG00000112659.13	ENSG00000112659	CUL9	6	protein_coding	469.484	0.711065	0.161486	4.40325	1.06641e-05	0.000188681	62.6123	71.4749	38.2554	43.6442
ENSG00000139679.15	ENSG00000139679	LPAR6	13	protein_coding	205.775	0.94698	0.215081	4.40291	1.0681e-05	0.000188681	30.7844	31.5193	16.8546	15.5361
ENSG00000138688.15	ENSG00000138688	KIAA1109	4	protein_coding	2223.63	0.459573	0.104653	4.39138	1.12633e-05	0.000197512	278.886	313.318	231.085	200.64
ENSG00000198804.2	ENSG00000198804	MT-CO1	MT	protein_coding	20014.2	0.425426	0.0970137	4.38522	1.15868e-05	0.000202002	2764.07	2508.42	2158.05	1781.95
ENSG00000108306.12	ENSG00000108306	FBXL20	17	protein_coding	322.073	0.797923	0.182264	4.37783	1.19866e-05	0.000208063	47.481	46.5173	29.8281	24.4285
ENSG00000204681.10	ENSG00000204681	GABBR1	6	protein_coding	272.51	0.900746	0.205843	4.37589	1.20937e-05	0.000209618	42.6547	38.9011	25.3927	18.5002
ENSG00000064989.12	ENSG00000064989	CALCRL	2	protein_coding	3718.12	0.402937	0.0921158	4.37424	1.21854e-05	0.000210903	477.549	495.989	393.421	344.758
ENSG00000179364.13	ENSG00000179364	PACS2	14	protein_coding	773.323	0.554639	0.126844	4.37261	1.22767e-05	0.000212177	103.441	108.15	72.2972	71.9566
ENSG00000169432.15	ENSG00000169432	SCN9A	2	protein_coding	137.126	1.20427	0.276091	4.36187	1.28958e-05	0.000221915	21.0012	22.9657	11.5321	7.66584
ENSG00000170345.9	ENSG00000170345	FOS	14	protein_coding	35.1549	2.55071	0.58523	4.35848	1.30969e-05	0.00022473	6.65256	7.14749	1.88505	0.511056
ENSG00000136205.16	ENSG00000136205	TNS3	7	protein_coding	780.431	0.60801	0.139597	4.35547	1.32781e-05	0.000227188	96.3969	120.453	71.4101	71.0367
ENSG00000144655.14	ENSG00000144655	CSRNP1	3	protein_coding	259.828	0.859896	0.197753	4.34834	1.37171e-05	0.000233035	38.6109	38.4324	19.9593	22.4865
ENSG00000197956.9	ENSG00000197956	S100A6	1	protein_coding	17187.8	0.339254	0.0780189	4.34836	1.3716e-05	0.000233035	2164.04	2250.76	1824.28	1672.58
ENSG00000163683.11	ENSG00000163683	SMIM14	4	protein_coding	220.756	0.918666	0.211567	4.34219	1.4107e-05	0.00023902	33.915	32.4566	19.0723	16.1494
ENSG00000105426.16	ENSG00000105426	PTPRS	19	protein_coding	213.478	0.91626	0.211159	4.3392	1.42999e-05	0.000241907	31.8279	32.3395	17.1872	16.8648
ENSG00000141298.18	ENSG00000141298	SSH2	17	protein_coding	1729.12	0.484797	0.111839	4.33477	1.45913e-05	0.000246488	210.925	253.091	169.654	162.414
ENSG00000113555.5	ENSG00000113555	PCDH12	5	protein_coding	685.266	0.608537	0.140558	4.32942	1.495e-05	0.000251483	86.3528	104.049	63.759	61.3267
ENSG00000145349.16	ENSG00000145349	CAMK2D	4	protein_coding	643.126	0.615941	0.142359	4.32668	1.51376e-05	0.000254282	91.9619	86.9416	63.759	53.3542
ENSG00000114796.15	ENSG00000114796	KLHL24	3	protein_coding	385.555	0.747898	0.172957	4.32419	1.53093e-05	0.000256806	51.3943	59.7577	36.2595	30.1523
ENSG00000091592.15	ENSG00000091592	NLRP1	17	protein_coding	1073.02	0.556981	0.129026	4.31681	1.58303e-05	0.000264665	154.052	139.552	110.442	89.8436
ENSG00000006459.10	ENSG00000006459	KDM7A	7	protein_coding	283.828	0.819012	0.19005	4.30945	1.63662e-05	0.000272247	40.4371	42.8849	22.3988	24.8373
ENSG00000168918.13	ENSG00000168918	INPP5D	2	protein_coding	795.402	0.548123	0.127216	4.30859	1.64297e-05	0.000272924	105.789	111.431	78.3959	70.5257
ENSG00000089351.14	ENSG00000089351	GRAMD1A	19	protein_coding	872.345	0.527779	0.122861	4.29574	1.74108e-05	0.000287626	114.92	121.976	81.6116	82.8932
ENSG00000172037.13	ENSG00000172037	LAMB2	3	protein_coding	1942.94	0.429744	0.100072	4.29436	1.75201e-05	0.000289033	246.536	266.332	198.152	183.367
ENSG00000145730.20	ENSG00000145730	PAM	5	protein_coding	1738.96	0.489645	0.114165	4.28891	1.79555e-05	0.000295403	210.273	257.075	169.433	163.844
ENSG00000100034.13	ENSG00000100034	PPM1F	22	protein_coding	3495.29	0.406095	0.0947284	4.28694	1.81152e-05	0.000297621	427.59	488.841	354.722	337.91
ENSG00000135074.15	ENSG00000135074	ADAM19	5	protein_coding	693.312	0.58379	0.136274	4.28394	1.83612e-05	0.000301249	97.4404	93.7376	68.7489	59.1803
ENSG00000169231.13	ENSG00000169231	THBS3	1	protein_coding	155.993	1.04763	0.244685	4.28157	1.85578e-05	0.000303643	24.784	23.5516	11.9756	11.4476
ENSG00000072071.16	ENSG00000072071	ADGRL1	19	protein_coding	90.8262	1.38074	0.323499	4.26815	1.97098e-05	0.00031987	16.5662	13.5919	5.76603	5.82604
ENSG00000165802.22	ENSG00000165802	NSMF	9	protein_coding	555.055	0.639532	0.149851	4.26779	1.9742e-05	0.000319959	83.0918	72.2951	49.7875	50.0835
ENSG00000144802.11	ENSG00000144802	NFKBIZ	3	protein_coding	289.959	0.791677	0.186058	4.25501	2.09039e-05	0.000337421	42.7851	41.7132	25.8363	23.0997
ENSG00000130300.8	ENSG00000130300	PLVAP	19	protein_coding	274.625	0.815426	0.192141	4.2439	2.19671e-05	0.00035268	40.4371	40.0728	24.8383	21.0555
ENSG00000167615.16	ENSG00000167615	LENG8	19	protein_coding	1193	0.542784	0.128114	4.23673	2.26803e-05	0.000363158	178.706	146.348	112.438	111.104
ENSG00000079308.18	ENSG00000079308	TNS1	2	protein_coding	885.176	0.52788	0.124668	4.2343	2.29267e-05	0.000366613	113.876	126.546	82.4986	84.4264
ENSG00000167100.14	ENSG00000167100	SAMD14	17	protein_coding	99.6962	1.29046	0.305109	4.22951	2.342e-05	0.000373007	16.8271	15.701	7.20754	6.13267
ENSG00000129566.12	ENSG00000129566	TEP1	14	protein_coding	611.784	0.610148	0.144328	4.2275	2.36304e-05	0.00037536	79.4394	90.5739	59.878	51.821
ENSG00000092421.16	ENSG00000092421	SEMA6A	5	protein_coding	74.0698	1.70377	0.403063	4.22706	2.36763e-05	0.000375591	17.0879	8.90507	4.43541	3.57739
ENSG00000205038.11	ENSG00000205038	PKHD1L1	8	protein_coding	67.4694	1.65462	0.393241	4.20765	2.58038e-05	0.00040558	12.392	11.1313	4.87895	2.65749
ENSG00000164327.12	ENSG00000164327	RICTOR	5	protein_coding	1941.58	0.537761	0.127857	4.20595	2.59985e-05	0.000408104	238.188	290.821	206.136	159.449
ENSG00000104870.12	ENSG00000104870	FCGRT	19	protein_coding	364.341	0.737283	0.175798	4.19392	2.74174e-05	0.000427887	51.3943	53.3132	35.1506	27.9036
ENSG00000116711.9	ENSG00000116711	PLA2G4A	1	protein_coding	409.75	0.697542	0.16654	4.18844	2.80882e-05	0.000436899	53.2205	63.39	35.7051	36.285
ENSG00000162618.13	ENSG00000162618	ADGRL4	1	protein_coding	3169.47	0.441128	0.10547	4.18249	2.88332e-05	0.000447325	380.761	459.08	327.555	292.222
ENSG00000143669.13	ENSG00000143669	LYST	1	protein_coding	395.717	0.692642	0.165707	4.17993	2.91596e-05	0.00045122	58.8295	53.5476	36.1486	33.5253
ENSG00000100979.14	ENSG00000100979	PLTP	20	protein_coding	263.076	0.862703	0.206635	4.175	2.97981e-05	0.000460505	43.4373	34.5657	20.7355	22.1798
ENSG00000136630.12	ENSG00000136630	HLX	1	protein_coding	358.835	0.717398	0.171893	4.17353	2.99922e-05	0.000462908	50.4812	52.1415	29.8281	32.6054
ENSG00000035862.12	ENSG00000035862	TIMP2	17	protein_coding	1815.06	0.438928	0.105404	4.16423	3.124e-05	0.000480576	225.404	255.083	185.289	169.875
ENSG00000105270.14	ENSG00000105270	CLIP3	19	protein_coding	136.448	1.12087	0.269174	4.16411	3.12573e-05	0.000480576	23.7405	19.2162	9.53613	10.2211
ENSG00000168010.10	ENSG00000168010	ATG16L2	11	protein_coding	231.606	0.851799	0.204737	4.16047	3.176e-05	0.000487678	34.3063	34.2142	20.1811	17.887
ENSG00000146278.10	ENSG00000146278	PNRC1	6	protein_coding	699.397	0.612059	0.147184	4.15847	3.20388e-05	0.000490702	107.224	87.0588	63.0937	64.1886
ENSG00000141429.13	ENSG00000141429	GALNT1	18	protein_coding	5586.3	0.419676	0.101027	4.15409	3.26589e-05	0.000498288	660.169	810.947	569.95	531.294
ENSG00000102038.15	ENSG00000102038	SMARCA1	X	protein_coding	703.94	0.568883	0.136979	4.15306	3.28057e-05	0.00049989	100.832	92.4487	69.6359	61.0201
ENSG00000130702.15	ENSG00000130702	LAMA5	20	protein_coding	2768.57	0.411239	0.0990781	4.15065	3.3153e-05	0.00050454	382.196	344.134	281.649	265.749
ENSG00000186951.16	ENSG00000186951	PPARA	22	protein_coding	150.684	1.0324	0.249434	4.13895	3.48896e-05	0.000528285	24.2623	22.2627	11.643	11.141
ENSG00000237441.9	ENSG00000237441	RGL2	6	protein_coding	418.438	0.660509	0.159679	4.13649	3.52657e-05	0.000532632	56.4815	61.3981	37.4792	37.2049
ENSG00000111145.7	ENSG00000111145	ELK3	12	protein_coding	3113.63	0.403365	0.0975898	4.13328	3.57629e-05	0.000539461	428.503	386.433	319.46	298.15
ENSG00000132003.9	ENSG00000132003	ZSWIM4	19	protein_coding	264.637	0.804236	0.195066	4.12289	3.74147e-05	0.000561549	40.5676	36.792	22.0662	22.282
ENSG00000075426.11	ENSG00000075426	FOSL2	2	protein_coding	746.637	0.570899	0.138601	4.11901	3.80511e-05	0.000570386	92.4836	112.837	69.1924	69.1969
ENSG00000105856.13	ENSG00000105856	HBP1	7	protein_coding	835.801	0.553061	0.134391	4.1153	3.86674e-05	0.0005789	104.223	124.437	83.1639	73.081
ENSG00000065717.14	ENSG00000065717	TLE2	19	protein_coding	240.825	0.859677	0.209015	4.113	3.90552e-05	0.000583247	39.1327	32.2223	19.9593	19.4201
ENSG00000115226.9	ENSG00000115226	FNDC4	2	protein_coding	275.295	0.847178	0.20606	4.11131	3.93414e-05	0.000586059	39.9154	41.4789	19.4049	25.7572
ENSG00000169184.5	ENSG00000169184	MN1	22	protein_coding	63.2034	1.56607	0.3809	4.1115	3.93099e-05	0.000586059	10.8267	10.897	3.88098	3.47518
ENSG00000007047.14	ENSG00000007047	MARK4	19	protein_coding	468.145	0.622052	0.151645	4.10203	4.09545e-05	0.000606843	64.1776	66.3193	42.9126	42.0088
ENSG00000079257.7	ENSG00000079257	LXN	3	protein_coding	514.641	0.701301	0.170973	4.10183	4.09899e-05	0.000606843	82.1787	64.2102	49.7875	40.5778
ENSG00000143772.9	ENSG00000143772	ITPKB	1	protein_coding	821.463	0.572909	0.139946	4.09378	4.24389e-05	0.000625974	99.3971	126.663	76.7326	75.4318
ENSG00000214021.15	ENSG00000214021	TTLL3	3	protein_coding	88.5225	1.31258	0.32075	4.09222	4.27267e-05	0.000629444	14.6095	14.4122	5.76603	5.92825
ENSG00000179314.14	ENSG00000179314	WSCD1	17	protein_coding	1329.44	0.476484	0.117095	4.0692	4.71756e-05	0.000690736	171.532	184.194	140.048	116.418
ENSG00000147202.17	ENSG00000147202	DIAPH2	X	protein_coding	817.112	0.531001	0.130527	4.06813	4.73925e-05	0.000692721	110.485	111.548	83.8293	70.3213
ENSG00000129003.17	ENSG00000129003	VPS13C	15	protein_coding	2936.01	0.426019	0.10476	4.06662	4.77004e-05	0.000694773	375.935	398.15	318.684	259.31
ENSG00000188549.12	ENSG00000188549	CCDC9B	15	protein_coding	211.298	0.889316	0.218698	4.06642	4.77414e-05	0.000694773	33.6541	29.4102	18.407	15.7405
ENSG00000129219.13	ENSG00000129219	PLD2	17	protein_coding	451.336	0.635796	0.156686	4.05777	4.95427e-05	0.000716302	64.9603	61.2809	42.9126	38.5336
ENSG00000153815.16	ENSG00000153815	CMIP	16	protein_coding	1235.7	0.485541	0.119647	4.05809	4.94747e-05	0.000716302	162.923	168.61	110.663	126.129
ENSG00000161013.16	ENSG00000161013	MGAT4B	5	protein_coding	1584.84	0.448155	0.11047	4.0568	4.97497e-05	0.000717893	202.186	218.409	166.882	142.278
ENSG00000143545.8	ENSG00000143545	RAB13	1	protein_coding	105.824	1.23827	0.305414	4.0544	5.02639e-05	0.000724441	15.7835	18.396	8.53817	6.03046
ENSG00000119138.4	ENSG00000119138	KLF9	9	protein_coding	619.281	0.551752	0.136895	4.03049	5.56601e-05	0.000790796	84.918	84.3638	57.993	57.6471
ENSG00000135636.13	ENSG00000135636	DYSF	2	protein_coding	4376.32	0.407774	0.101168	4.03066	5.56195e-05	0.000790796	521.509	626.753	456.182	410.889
ENSG00000106479.10	ENSG00000106479	ZNF862	7	protein_coding	105.372	1.23165	0.305769	4.02804	5.62436e-05	0.000797194	19.3055	14.6465	7.42931	7.05257
ENSG00000132824.13	ENSG00000132824	SERINC3	20	protein_coding	1736.65	0.417529	0.103732	4.02507	5.69591e-05	0.000803993	216.143	240.671	174.423	168.137
ENSG00000107819.13	ENSG00000107819	SFXN3	10	protein_coding	814.441	0.504841	0.125569	4.02044	5.80896e-05	0.000818517	108.398	111.313	76.2891	78.7026
ENSG00000143341.11	ENSG00000143341	HMCN1	1	protein_coding	461.722	0.685164	0.170748	4.01272	6.00223e-05	0.000843765	56.4815	74.5214	43.2453	38.4314
ENSG00000162407.8	ENSG00000162407	PLPP3	1	protein_coding	826.89	0.515984	0.12877	4.00701	6.14918e-05	0.000862398	116.355	107.33	82.6095	74.2053
ENSG00000078269.14	ENSG00000078269	SYNJ2	6	protein_coding	2437.38	0.416911	0.104176	4.00198	6.28158e-05	0.000878908	294.8	346.36	251.266	229.873
ENSG00000083223.17	ENSG00000083223	TUT7	9	protein_coding	823.864	0.52872	0.132127	4.0016	6.29151e-05	0.00087927	106.311	117.523	73.5169	81.6667
ENSG00000135940.6	ENSG00000135940	COX5B	2	protein_coding	1045.13	0.483394	0.120833	4.00051	6.32074e-05	0.000882325	134.225	145.996	107.78	93.2166
ENSG00000074590.13	ENSG00000074590	NUAK1	12	protein_coding	594.116	0.563015	0.141106	3.99002	6.60667e-05	0.000917959	78.9176	84.0123	58.5474	52.0255
ENSG00000132535.19	ENSG00000132535	DLG4	17	protein_coding	275.282	0.765655	0.19218	3.98405	6.77496e-05	0.000938865	37.3065	42.4163	24.8383	22.1798
ENSG00000140682.18	ENSG00000140682	TGFB1I1	16	protein_coding	550.732	0.590294	0.148172	3.98385	6.78065e-05	0.000938865	70.4389	81.786	52.8923	48.4481
ENSG00000068001.13	ENSG00000068001	HYAL2	3	protein_coding	1558.19	0.434812	0.109216	3.98123	6.85609e-05	0.000947121	191.62	220.4	154.796	150.455
ENSG00000023287.12	ENSG00000023287	RB1CC1	8	protein_coding	1089.26	0.460144	0.115606	3.98026	6.88398e-05	0.000948785	148.443	141.544	109.333	101.905
ENSG00000127528.5	ENSG00000127528	KLF2	19	protein_coding	250.507	0.890271	0.223712	3.97954	6.90475e-05	0.000950553	43.6982	31.0506	19.1832	21.1577
ENSG00000179094.15	ENSG00000179094	PER1	17	protein_coding	220.129	0.829639	0.208842	3.97257	7.11024e-05	0.00097548	33.1324	31.6364	18.2961	18.1936
ENSG00000130508.10	ENSG00000130508	PXDN	2	protein_coding	5199.23	0.333193	0.0843603	3.94965	7.82659e-05	0.00106643	646.472	686.628	530.586	528.943
ENSG00000139117.13	ENSG00000139117	CPNE8	12	protein_coding	251.301	0.828133	0.210159	3.94052	8.1306e-05	0.00110534	35.8717	38.0809	18.1852	23.4064
ENSG00000120129.5	ENSG00000120129	DUSP1	5	protein_coding	221.865	0.907615	0.230593	3.93601	8.28484e-05	0.00112375	27.132	39.487	18.6287	16.967
ENSG00000147403.16	ENSG00000147403	RPL10	X	protein_coding	1366.6	0.422118	0.107278	3.9348	8.32646e-05	0.00112745	179.619	180.21	139.937	129.195
ENSG00000178538.9	ENSG00000178538	CA8	8	protein_coding	119.6	1.11842	0.28446	3.93175	8.43306e-05	0.00113614	20.8708	16.7556	8.98171	8.38131
ENSG00000130066.16	ENSG00000130066	SAT1	X	protein_coding	1213.16	0.445136	0.113313	3.92838	8.55212e-05	0.00115088	157.705	163.924	125.855	111.001
ENSG00000174600.13	ENSG00000174600	CMKLR1	12	protein_coding	27.2304	2.556	0.651168	3.92525	8.66395e-05	0.00116463	4.95681	5.74143	1.44151	0.408845
ENSG00000122644.12	ENSG00000122644	ARL4A	7	protein_coding	315.388	0.72257	0.184532	3.91569	9.01446e-05	0.00120903	43.6982	46.6344	25.3927	29.3346
ENSG00000010322.15	ENSG00000010322	NISCH	3	protein_coding	1080.03	0.46276	0.118288	3.91214	9.14801e-05	0.0012242	140.878	146.934	112.216	97.2028
ENSG00000167037.18	ENSG00000167037	SGSM1	22	protein_coding	32.2553	2.25732	0.577607	3.90806	9.30389e-05	0.00124173	7.43521	4.80405	1.66328	0.9199
ENSG00000140945.16	ENSG00000140945	CDH13	16	protein_coding	884.004	0.493048	0.126461	3.8988	9.66689e-05	0.00128217	110.485	127.249	87.2667	81.9733
ENSG00000114554.11	ENSG00000114554	PLXNA1	3	protein_coding	1157.54	0.450812	0.116059	3.88432	0.000102615	0.00135504	146.226	161.229	118.98	106.504
ENSG00000174748.20	ENSG00000174748	RPL15	3	protein_coding	4031.47	0.366096	0.0942581	3.88398	0.000102762	0.00135548	516.03	527.86	438.44	373.786
ENSG00000138448.11	ENSG00000138448	ITGAV	2	protein_coding	2337.47	0.391745	0.101013	3.87815	0.000105254	0.00138683	290.234	319.879	247.829	218.323
ENSG00000180263.13	ENSG00000180263	FGD6	12	protein_coding	562.901	0.551478	0.142214	3.87781	0.000105403	0.00138726	74.0913	79.7941	53.7794	51.4122
ENSG00000044090.8	ENSG00000044090	CUL7	6	protein_coding	646.482	0.565406	0.145935	3.87437	0.000106902	0.00140545	81.2656	96.1982	65.0896	55.194
ENSG00000008517.16	ENSG00000008517	IL32	16	protein_coding	60.7227	1.54153	0.398229	3.87096	0.000108407	0.00142211	9.65274	11.1313	4.32453	2.86191
ENSG00000167658.15	ENSG00000167658	EEF2	19	protein_coding	27915.8	0.312408	0.0807582	3.86844	0.000109534	0.00143533	3360.33	3753.49	2893.88	2841.37
ENSG00000099875.14	ENSG00000099875	MKNK2	19	protein_coding	1268.05	0.481804	0.124586	3.86725	0.00011007	0.0014392	178.967	160.643	134.171	109.877
ENSG00000091428.17	ENSG00000091428	RAPGEF4	2	protein_coding	127.499	1.04486	0.270583	3.86151	0.00011269	0.00147024	18.5228	20.9738	10.3123	8.89237
ENSG00000213722.8	ENSG00000213722	DDAH2	6	protein_coding	437.439	0.616207	0.159706	3.85838	0.000114143	0.00148758	64.0472	57.6486	40.584	38.9424
ENSG00000168461.12	ENSG00000168461	RAB31	18	protein_coding	598.88	0.53705	0.13927	3.85618	0.000115173	0.00149938	79.0481	84.0123	55.8862	56.625
ENSG00000154734.14	ENSG00000154734	ADAMTS1	21	protein_coding	975.516	0.453993	0.117755	3.85539	0.000115545	0.00150259	130.964	128.303	96.6919	92.9099
ENSG00000251322.7	ENSG00000251322	SHANK3	22	protein_coding	4713.84	0.348214	0.0903409	3.85444	0.000115994	0.00150515	632.776	580.704	484.236	470.887
ENSG00000099864.17	ENSG00000099864	PALM	19	protein_coding	247.685	0.786429	0.20475	3.84092	0.000122576	0.00158199	39.1327	32.9253	21.5117	20.34
ENSG00000234745.10	ENSG00000234745	HLA-B	6	protein_coding	356.927	0.703762	0.183507	3.83507	0.000125527	0.00161833	55.8293	45.8142	29.6064	32.8098
ENSG00000205544.3	ENSG00000205544	TMEM256	17	protein_coding	83.4133	1.26525	0.330102	3.83292	0.000126629	0.00162729	12.9138	14.1778	5.9878	5.31498
ENSG00000164929.16	ENSG00000164929	BAALC	8	protein_coding	91.1862	1.22665	0.320074	3.83239	0.000126904	0.00162733	13.566	15.8182	6.98577	5.62161
ENSG00000130303.12	ENSG00000130303	BST2	19	protein_coding	344.942	0.662539	0.173174	3.82584	0.000130325	0.00166407	50.0899	47.1031	30.6043	30.8678
ENSG00000105339.10	ENSG00000105339	DENND3	8	protein_coding	533.118	0.566341	0.148115	3.82366	0.000131484	0.0016753	69.3953	76.982	48.2351	50.6967
ENSG00000110002.15	ENSG00000110002	VWA5A	11	protein_coding	211.975	0.827466	0.216485	3.82227	0.000132227	0.00168298	31.0453	31.2849	19.5158	15.7405
ENSG00000172572.6	ENSG00000172572	PDE3A	12	protein_coding	968.943	0.479007	0.125392	3.82007	0.000133413	0.00169627	121.703	137.794	99.9076	86.7773
ENSG00000145555.14	ENSG00000145555	MYO10	5	protein_coding	5277.51	0.32404	0.0848606	3.81849	0.000134269	0.00170535	657.43	691.901	534.911	544.172
ENSG00000164463.12	ENSG00000164463	CREBRF	5	protein_coding	151.95	0.941075	0.24689	3.81172	0.000138006	0.00174172	23.0883	22.8485	12.6409	11.3454
ENSG00000143344.15	ENSG00000143344	RGL1	1	protein_coding	812.432	0.558738	0.146606	3.81115	0.000138322	0.0017423	95.4838	127.249	75.5129	75.8407
ENSG00000167123.18	ENSG00000167123	CERCAM	9	protein_coding	387.457	0.631714	0.165861	3.8087	0.000139699	0.00175753	53.09	55.188	37.4792	32.6054
ENSG00000105514.7	ENSG00000105514	RAB3D	19	protein_coding	647.405	0.512671	0.134989	3.79788	0.00014594	0.00182409	85.1789	89.8709	61.4304	61.4289
ENSG00000170921.15	ENSG00000170921	TANC2	17	protein_coding	508.065	0.569654	0.15	3.79768	0.000146055	0.00182409	69.2649	70.3032	50.5637	43.7464
ENSG00000198839.9	ENSG00000198839	ZNF277	7	protein_coding	302.946	0.759459	0.199975	3.79776	0.000146007	0.00182409	36.9152	50.7355	27.056	24.8373
ENSG00000141012.12	ENSG00000141012	GALNS	16	protein_coding	240.166	0.767884	0.202508	3.79187	0.000149519	0.00186347	34.4368	35.1516	19.5158	21.3621
ENSG00000130396.20	ENSG00000130396	AFDN	6	protein_coding	2417.77	0.365462	0.0966653	3.78069	0.000156393	0.00194105	314.757	311.092	257.032	229.975
ENSG00000101751.10	ENSG00000101751	POLI	18	protein_coding	237.675	0.798446	0.211376	3.77737	0.00015849	0.00196302	31.5671	37.8465	22.1771	17.887
ENSG00000152894.14	ENSG00000152894	PTPRK	6	protein_coding	1447	0.418929	0.111037	3.77288	0.000161376	0.0019967	181.315	199.427	152.024	133.488
ENSG00000138411.12	ENSG00000138411	HECW2	2	protein_coding	1395.13	0.432989	0.114788	3.77207	0.000161899	0.0020011	169.184	199.544	140.824	132.772
ENSG00000197183.14	ENSG00000197183	NOL4L	20	protein_coding	1407.21	0.427199	0.113298	3.77058	0.000162867	0.00200891	185.75	185.366	130.955	145.14
ENSG00000115419.12	ENSG00000115419	GLS	2	protein_coding	2123.59	0.374318	0.0993767	3.76666	0.000165449	0.00203337	284.756	266.332	217.557	208.409
ENSG00000138434.16	ENSG00000138434	ITPRID2	2	protein_coding	6752.08	0.343499	0.0911975	3.76654	0.000165529	0.00203337	805.482	931.869	711.662	659.773
ENSG00000118816.9	ENSG00000118816	CCNI	4	protein_coding	2292.4	0.363086	0.0964278	3.76536	0.000166307	0.00204084	283.973	309.217	236.296	225.682
ENSG00000176170.13	ENSG00000176170	SPHK1	17	protein_coding	609.615	0.527082	0.140051	3.76349	0.000167557	0.00205407	78.0045	87.5275	58.5474	56.5228
ENSG00000112655.15	ENSG00000112655	PTK7	6	protein_coding	618.801	0.54071	0.143687	3.7631	0.00016782	0.0020552	84.0049	84.5982	63.759	52.5365
ENSG00000123933.16	ENSG00000123933	MXD4	4	protein_coding	643.35	0.552925	0.146997	3.76148	0.000168914	0.00206226	91.8314	84.0123	66.5312	53.7631
ENSG00000198719.8	ENSG00000198719	DLL1	6	protein_coding	72.1136	1.38759	0.368874	3.7617	0.000168765	0.00206226	11.218	12.7717	5.65515	3.57739
ENSG00000135596.17	ENSG00000135596	MICAL1	6	protein_coding	349.283	0.661214	0.176003	3.75684	0.000172075	0.00209659	51.3943	46.986	29.8281	32.4009
ENSG00000162714.12	ENSG00000162714	ZNF496	1	protein_coding	747.094	0.493179	0.131333	3.75518	0.000173219	0.00210624	95.2229	105.689	70.523	72.3655
ENSG00000157796.17	ENSG00000157796	WDR19	4	protein_coding	301.78	0.731308	0.194978	3.75073	0.000176324	0.00213748	37.5674	49.0951	27.3887	24.9395
ENSG00000171604.11	ENSG00000171604	CXXC5	5	protein_coding	76.2194	1.38021	0.367964	3.75094	0.00017617	0.00213748	10.8267	14.5293	3.88098	5.82604
ENSG00000128872.9	ENSG00000128872	TMOD2	15	protein_coding	152.255	0.954349	0.254681	3.74723	0.000178799	0.00216092	21.0012	25.192	13.3062	10.63
ENSG00000162522.10	ENSG00000162522	KIAA1522	1	protein_coding	442.612	0.604835	0.161446	3.74637	0.000179412	0.00216615	65.2212	57.5314	39.6969	41.0889
ENSG00000111275.12	ENSG00000111275	ALDH2	12	protein_coding	379.988	0.622635	0.166215	3.74596	0.000179704	0.00216675	51.003	54.9537	33.9309	34.9562
ENSG00000198873.11	ENSG00000198873	GRK5	10	protein_coding	606.734	0.527419	0.140803	3.74579	0.000179824	0.00216675	84.7875	79.9113	56.1079	58.2604
ENSG00000169926.10	ENSG00000169926	KLF13	15	protein_coding	798.969	0.497159	0.132978	3.73866	0.000185003	0.00222467	102.006	113.071	82.8313	70.0146
ENSG00000223745.7	ENSG00000223745	CCDC18-AS1	1	processed_transcript	36.6418	1.93445	0.517802	3.73588	0.000187056	0.00224486	6.91345	6.44446	1.33062	2.14643
ENSG00000144369.12	ENSG00000144369	FAM171B	2	protein_coding	581.037	0.551351	0.147689	3.73319	0.000189069	0.00226221	72.6564	86.2386	53.3358	55.194
ENSG00000111252.10	ENSG00000111252	SH2B3	12	protein_coding	3555.77	0.334974	0.089785	3.73085	0.000190836	0.00228108	436.33	475.953	370.468	353.957
ENSG00000180884.9	ENSG00000180884	ZNF792	19	protein_coding	367.675	0.683073	0.183143	3.72973	0.000191686	0.0022844	44.7417	59.5234	33.3765	31.6855
ENSG00000198794.11	ENSG00000198794	SCAMP5	15	protein_coding	69.8628	1.40262	0.376058	3.7298	0.000191632	0.0022844	9.39185	13.9435	4.76807	4.08845
ENSG00000138036.18	ENSG00000138036	DYNC2LI1	2	protein_coding	96.0003	1.16665	0.31315	3.72552	0.000194914	0.00232056	13.566	16.9899	7.31843	6.33709
ENSG00000120738.7	ENSG00000120738	EGR1	5	protein_coding	183.317	0.999568	0.268358	3.72475	0.000195508	0.00232532	24.3927	31.8708	10.7559	17.2737
ENSG00000171992.12	ENSG00000171992	SYNPO	5	protein_coding	1685.08	0.400768	0.107611	3.72423	0.000195914	0.00232601	212.882	228.134	160.451	173.759
ENSG00000125457.14	ENSG00000125457	MIF4GD	17	protein_coding	124.784	1.01993	0.273972	3.72274	0.000197073	0.00233697	19.4359	18.9819	10.5341	8.48352
ENSG00000185909.14	ENSG00000185909	KLHDC8B	3	protein_coding	107.608	1.09743	0.295707	3.71121	0.000206272	0.00243703	18.001	15.701	8.64905	7.15478
ENSG00000204301.6	ENSG00000204301	NOTCH4	6	protein_coding	997.72	0.454424	0.122434	3.71159	0.00020596	0.00243703	139.052	126.077	101.127	92.8077
ENSG00000133872.13	ENSG00000133872	SARAF	8	protein_coding	1393.98	0.391767	0.105738	3.70506	0.000211342	0.00249383	179.228	184.546	141.6	136.145
ENSG00000033627.16	ENSG00000033627	ATP6V0A1	17	protein_coding	211.817	0.879306	0.237401	3.70389	0.00021232	0.00250291	27.3929	35.7375	20.292	14.2073
ENSG00000014914.20	ENSG00000014914	MTMR11	1	protein_coding	71.4677	1.37333	0.371385	3.69786	0.000217428	0.00255809	13.9573	9.72527	4.65718	4.49729
ENSG00000108639.7	ENSG00000108639	SYNGR2	17	protein_coding	480.938	0.608347	0.164542	3.69722	0.00021797	0.0025617	58.3077	75.3416	44.465	43.3375
ENSG00000011105.13	ENSG00000011105	TSPAN9	12	protein_coding	585.671	0.530105	0.143482	3.69457	0.000220258	0.00258378	74.2217	84.9497	56.995	53.4564
ENSG00000172667.10	ENSG00000172667	ZMAT3	3	protein_coding	801.241	0.510203	0.13828	3.68963	0.000224578	0.00262797	116.615	99.7134	81.5007	70.8323
ENSG00000168300.13	ENSG00000168300	PCMTD1	8	protein_coding	390.364	0.610248	0.165508	3.68712	0.000226808	0.00265023	52.5683	55.891	38.0336	33.2186
ENSG00000167107.12	ENSG00000167107	ACSF2	17	protein_coding	103.081	1.14423	0.310521	3.68488	0.000228811	0.00267103	13.566	19.099	7.87285	6.95036
ENSG00000135164.18	ENSG00000135164	DMTF1	7	protein_coding	550.766	0.573241	0.155776	3.6799	0.000233328	0.00271318	72.2651	79.2083	57.4386	44.7685
ENSG00000167702.12	ENSG00000167702	KIFC2	8	protein_coding	97.7964	1.24211	0.337522	3.68009	0.000233153	0.00271318	16.6966	14.8808	8.75994	4.70171
ENSG00000004059.10	ENSG00000004059	ARF5	7	protein_coding	414.237	0.633189	0.172092	3.67937	0.000233808	0.00271538	50.7421	65.1476	38.4772	36.3872
ENSG00000135048.13	ENSG00000135048	CEMIP2	9	protein_coding	1392.62	0.45629	0.124027	3.67895	0.000234198	0.00271538	195.272	174.938	149.806	121.018
ENSG00000138777.19	ENSG00000138777	PPA2	4	protein_coding	1045.51	0.457436	0.124398	3.67719	0.000235822	0.00272892	139.052	139.083	111.661	91.5812
ENSG00000167291.15	ENSG00000167291	TBC1D16	17	protein_coding	1367.82	0.391263	0.106417	3.67668	0.000236287	0.00273167	175.054	181.851	137.941	134.612
ENSG00000108840.15	ENSG00000108840	HDAC5	17	protein_coding	299.23	0.673335	0.183367	3.67206	0.000240606	0.00276559	40.1762	44.4082	27.4995	25.655
ENSG00000067082.14	ENSG00000067082	KLF6	10	protein_coding	2313.98	0.364846	0.0993729	3.67149	0.000241143	0.00276828	311.105	287.657	232.748	232.939
ENSG00000001461.16	ENSG00000001461	NIPAL3	1	protein_coding	280.766	0.716037	0.195126	3.66961	0.000242922	0.00278419	37.9587	42.2991	27.2778	21.771
ENSG00000104408.9	ENSG00000104408	EIF3E	8	protein_coding	2590.39	0.383197	0.104575	3.66434	0.000247978	0.002834	308.105	366.514	269.784	248.373
ENSG00000110237.4	ENSG00000110237	ARHGEF17	11	protein_coding	909.879	0.462606	0.126383	3.66036	0.000251859	0.00287561	127.181	115.18	92.7001	83.6087
ENSG00000164683.16	ENSG00000164683	HEY1	8	protein_coding	125.133	0.992509	0.271377	3.65731	0.000254876	0.00290452	18.2619	20.0364	10.3123	8.99458
ENSG00000197081.13	ENSG00000197081	IGF2R	6	protein_coding	2005.54	0.361873	0.0991118	3.65116	0.000261061	0.00296935	257.102	261.528	212.678	191.85
ENSG00000032444.16	ENSG00000032444	PNPLA6	19	protein_coding	1117.11	0.43398	0.119041	3.64564	0.000266727	0.00302232	141.269	153.964	117.649	101.496
ENSG00000103034.14	ENSG00000103034	NDRG4	16	protein_coding	665.881	0.506887	0.139227	3.64072	0.000271873	0.00307772	94.7012	84.9497	66.4203	60.3046
ENSG00000215788.10	ENSG00000215788	TNFRSF25	1	protein_coding	168.511	0.920785	0.253236	3.63607	0.000276824	0.0031249	29.2191	21.4425	12.9736	13.7985
ENSG00000188157.14	ENSG00000188157	AGRN	1	protein_coding	851.045	0.466621	0.128493	3.63148	0.000281801	0.00317809	105.267	121.859	85.3817	79.3158
ENSG00000146648.17	ENSG00000146648	EGFR	7	protein_coding	139.789	1.00265	0.276328	3.62849	0.00028508	0.00320902	17.7402	25.192	9.86879	11.5499
ENSG00000196839.12	ENSG00000196839	ADA	20	protein_coding	117.426	1.04967	0.289404	3.62701	0.000286719	0.00322444	18.001	18.396	10.4232	7.25699
ENSG00000167617.2	ENSG00000167617	CDC42EP5	19	protein_coding	149.777	1.01741	0.280571	3.62619	0.000287632	0.00323167	18.2619	27.8869	13.1953	9.71006
ENSG00000204977.9	ENSG00000204977	TRIM13	13	protein_coding	351.464	0.620341	0.171199	3.6235	0.000290642	0.00325734	48.0028	49.9153	33.7091	30.1523
ENSG00000019991.16	ENSG00000019991	HGF	7	protein_coding	48.0424	1.58037	0.437101	3.61557	0.000299686	0.00334514	8.34831	8.20204	3.10479	2.45307
ENSG00000163617.10	ENSG00000163617	CCDC191	3	protein_coding	62.0938	1.41632	0.39198	3.61324	0.000302395	0.00337224	11.6094	9.13941	4.43541	3.37297
ENSG00000124440.15	ENSG00000124440	HIF3A	19	protein_coding	79.6291	1.26248	0.349598	3.61124	0.000304739	0.00339522	14.2182	11.6	6.32046	4.49729
ENSG00000072778.19	ENSG00000072778	ACADVL	17	protein_coding	1109.78	0.410539	0.113814	3.6071	0.000309636	0.00343381	140.356	150.918	111.883	107.628
ENSG00000134107.4	ENSG00000134107	BHLHE40	3	protein_coding	646.01	0.489712	0.13584	3.60507	0.000312066	0.00345436	82.9613	90.5739	62.9828	60.8156
ENSG00000186642.15	ENSG00000186642	PDE2A	11	protein_coding	468.979	0.587804	0.163119	3.60352	0.000313934	0.00347183	70.8302	58.586	44.6868	41.5999
ENSG00000003147.18	ENSG00000003147	ICA1	7	protein_coding	261.437	0.809658	0.225165	3.59585	0.000323336	0.00356592	45.5244	30.9334	20.9573	22.6909
ENSG00000135365.15	ENSG00000135365	PHF21A	11	protein_coding	360.231	0.644723	0.179876	3.58427	0.000338025	0.00371425	54.9162	46.0486	34.818	29.9479
ENSG00000022267.16	ENSG00000022267	FHL1	X	protein_coding	326.092	0.624852	0.175203	3.56645	0.000361844	0.003947	45.2635	45.6971	30.2717	28.8235
ENSG00000103152.11	ENSG00000103152	MPG	16	protein_coding	323.544	0.630889	0.176892	3.56651	0.000361766	0.003947	44.3504	46.0486	30.8261	27.6992
ENSG00000188177.13	ENSG00000188177	ZC3H6	2	protein_coding	142.709	0.90724	0.254527	3.56441	0.000364671	0.00397421	21.1317	21.6768	10.9776	11.8565
ENSG00000107281.9	ENSG00000107281	NPDC1	9	protein_coding	365.755	0.597427	0.16777	3.56099	0.000369454	0.00401538	48.7854	52.493	33.9309	33.1164
ENSG00000169756.16	ENSG00000169756	LIMS1	2	protein_coding	1016.25	0.432649	0.121548	3.55948	0.000371595	0.00403499	138.791	129.592	96.6919	102.313
ENSG00000100592.15	ENSG00000100592	DAAM1	14	protein_coding	845.871	0.464565	0.13069	3.5547	0.000378416	0.00409885	118.572	106.861	87.1558	76.6584
ENSG00000163820.14	ENSG00000163820	FYCO1	3	protein_coding	1161.45	0.445415	0.125571	3.54712	0.000389468	0.00420239	139.182	168.962	109.887	116.521
ENSG00000115365.11	ENSG00000115365	LANCL1	2	protein_coding	527.307	0.544311	0.153493	3.54616	0.000390892	0.00421017	68.0909	75.8103	46.2392	52.4343
ENSG00000175395.15	ENSG00000175395	ZNF25	10	protein_coding	125.166	1.02423	0.288985	3.54423	0.000393758	0.0042259	15.7835	22.8485	8.98171	10.0167
ENSG00000189180.15	ENSG00000189180	ZNF33A	10	protein_coding	338.542	0.657197	0.185427	3.54423	0.000393763	0.0042259	50.2203	44.994	34.0418	26.5749
ENSG00000033867.16	ENSG00000033867	SLC4A7	3	protein_coding	1895.48	0.454988	0.12852	3.54022	0.000399794	0.00428295	215.099	289.415	194.16	174.474
ENSG00000004799.7	ENSG00000004799	PDK4	7	protein_coding	90.4189	1.12379	0.31752	3.53927	0.000401239	0.00429103	15.1313	13.3576	6.65312	6.4393
ENSG00000008294.20	ENSG00000008294	SPAG9	17	protein_coding	1564.63	0.378074	0.106823	3.53925	0.000401265	0.00429103	191.62	215.128	159.009	154.441
ENSG00000163322.13	ENSG00000163322	ABRAXAS1	4	protein_coding	264.795	0.682976	0.19313	3.53635	0.000405696	0.00433068	38.3501	36.6748	22.9532	23.8152
ENSG00000090339.8	ENSG00000090339	ICAM1	19	protein_coding	59.119	1.44385	0.408477	3.53471	0.00040822	0.00435374	7.95698	11.9515	3.32656	3.98623
ENSG00000197948.10	ENSG00000197948	FCHSD1	5	protein_coding	276.503	0.723174	0.204681	3.53318	0.000410594	0.00437516	38.7414	40.4243	28.1649	20.0334
ENSG00000159388.5	ENSG00000159388	BTG2	1	protein_coding	329.726	0.633687	0.179449	3.5313	0.000413519	0.0043946	49.0463	43.1193	30.0499	29.4368
ENSG00000088280.18	ENSG00000088280	ASAP3	1	protein_coding	186.933	0.810586	0.229652	3.52962	0.000416149	0.00441864	28.9582	25.7778	14.7477	16.456
ENSG00000177888.7	ENSG00000177888	ZBTB41	1	protein_coding	227.658	0.792873	0.225141	3.52167	0.000428835	0.00453725	28.5669	37.8465	21.7335	16.7626
ENSG00000000003.14	ENSG00000000003	TSPAN6	X	protein_coding	400.745	0.567431	0.161263	3.51868	0.000433706	0.00458069	54.264	55.7739	37.1466	37.2049
ENSG00000261971.7	ENSG00000261971	MMP25-AS1	16	antisense	41.4072	1.74592	0.496155	3.51889	0.000433352	0.00458069	9.13097	5.50708	2.43948	1.94201
ENSG00000005893.15	ENSG00000005893	LAMP2	X	protein_coding	940.645	0.42505	0.120903	3.51563	0.000438713	0.0046188	117.789	130.178	93.9198	91.0701
ENSG00000251562.8	ENSG00000251562	MALAT1	11	lincRNA	41273.3	1.17588	0.334569	3.51461	0.0004404	0.0046188	8009.68	5117.72	3068.08	2768.29
ENSG00000110888.17	ENSG00000110888	CAPRIN2	12	protein_coding	415.515	0.567718	0.162179	3.50057	0.000464259	0.0048478	54.0031	60.1092	40.8058	36.3872
ENSG00000177311.11	ENSG00000177311	ZBTB38	3	protein_coding	1723.37	0.363855	0.103967	3.49972	0.000465755	0.00485721	211.969	234.11	172.981	174.066
ENSG00000197872.11	ENSG00000197872	FAM49A	2	protein_coding	737.888	0.497912	0.142277	3.49959	0.000465971	0.00485721	88.9617	109.79	75.0693	66.0284
ENSG00000121741.16	ENSG00000121741	ZMYM2	13	protein_coding	987.314	0.442201	0.12652	3.4951	0.000473883	0.00492682	130.834	130.647	106.228	86.8795
ENSG00000229807.11	ENSG00000229807	XIST	X	lincRNA	5891.75	0.348482	0.0998547	3.48989	0.000483218	0.00501951	806.656	709.828	641.139	553.78
ENSG00000131389.17	ENSG00000131389	SLC6A6	3	protein_coding	875.475	0.424968	0.121824	3.48837	0.000485968	0.00503934	113.224	117.523	85.8252	86.2662
ENSG00000204231.10	ENSG00000204231	RXRB	6	protein_coding	248.335	0.693945	0.198998	3.48719	0.000488116	0.00505723	33.915	36.6748	21.1791	22.4865
ENSG00000068305.17	ENSG00000068305	MEF2A	15	protein_coding	828.171	0.448359	0.1286	3.48647	0.000489432	0.00506649	114.007	105.689	85.2708	76.1473
ENSG00000151553.14	ENSG00000151553	FAM160B1	10	protein_coding	773.249	0.484847	0.139558	3.47416	0.000512461	0.0053003	98.0927	109.321	82.6095	66.1306
ENSG00000138468.15	ENSG00000138468	SENP7	3	protein_coding	228.187	0.754226	0.217153	3.47325	0.000514188	0.00530442	35.7412	30.1132	17.9634	21.0555
ENSG00000116679.15	ENSG00000116679	IVNS1ABP	1	protein_coding	2064.32	0.444476	0.128033	3.47157	0.000517427	0.00533324	234.666	313.084	216.559	186.74
ENSG00000204406.13	ENSG00000204406	MBD5	2	protein_coding	315.243	0.618116	0.17814	3.46983	0.000520789	0.00536328	42.7851	44.994	29.7173	27.597
ENSG00000104856.13	ENSG00000104856	RELB	19	protein_coding	98.6749	1.08363	0.312737	3.46498	0.000530262	0.00545145	13.0442	17.8101	7.5402	7.05257
ENSG00000129667.12	ENSG00000129667	RHBDF2	17	protein_coding	254.154	0.678104	0.195722	3.46463	0.00053097	0.00545406	34.4368	37.495	23.175	21.8732
ENSG00000142798.19	ENSG00000142798	HSPG2	1	protein_coding	67456.1	0.257828	0.0744923	3.46113	0.000537907	0.00551585	8403.62	8487.7	7338.16	6817.99
ENSG00000166548.15	ENSG00000166548	TK2	16	protein_coding	206.368	0.744717	0.215343	3.45829	0.000543617	0.00556013	28.0451	31.4021	17.7416	17.7847
ENSG00000114857.17	ENSG00000114857	NKTR	3	protein_coding	1350.08	0.372223	0.10782	3.45225	0.000555935	0.00567158	177.141	173.063	135.613	135.328
ENSG00000125775.14	ENSG00000125775	SDCBP2	20	protein_coding	48.4004	1.49168	0.432292	3.45063	0.000559282	0.00570057	8.21787	8.20204	2.77213	3.06633
ENSG00000148700.14	ENSG00000148700	ADD3	10	protein_coding	796.555	0.433988	0.125842	3.44866	0.000563368	0.00572304	103.18	107.33	77.5088	78.4982
ENSG00000160691.18	ENSG00000160691	SHC1	1	protein_coding	2598.04	0.326738	0.0947409	3.44876	0.000563167	0.00572304	321.41	343.431	262.244	268.406
ENSG00000164050.12	ENSG00000164050	PLXNB1	3	protein_coding	289.759	0.642022	0.186248	3.44714	0.000566555	0.00575054	41.4807	39.7213	25.3927	26.6771
ENSG00000263155.5	ENSG00000263155	MYZAP	15	protein_coding	25.9332	2.11612	0.613927	3.44686	0.00056715	0.0057517	4.3046	5.38991	1.33062	0.9199
ENSG00000197121.14	ENSG00000197121	PGAP1	2	protein_coding	289.446	0.702821	0.204576	3.4355	0.000591457	0.00597796	35.7412	46.7516	28.4975	22.3842
ENSG00000109323.9	ENSG00000109323	MANBA	4	protein_coding	144.376	0.867368	0.252519	3.43487	0.000592845	0.00598694	21.7839	21.091	12.4191	11.141
ENSG00000136158.11	ENSG00000136158	SPRY2	13	protein_coding	231.242	0.904197	0.263333	3.43367	0.000595472	0.0060084	25.0449	44.4082	16.0784	20.9533
ENSG00000106733.20	ENSG00000106733	NMRK1	9	protein_coding	140.571	0.916399	0.267053	3.43152	0.000600208	0.00605109	21.2621	20.9738	13.1953	9.30121
ENSG00000121749.15	ENSG00000121749	TBC1D15	12	protein_coding	500.625	0.526588	0.153483	3.43093	0.000601526	0.00605927	62.3515	73.584	48.2351	46.3016
ENSG00000162923.15	ENSG00000162923	WDR26	1	protein_coding	1769.05	0.385336	0.112339	3.43012	0.000603323	0.00607214	229.97	230.712	195.158	158.734
ENSG00000141258.12	ENSG00000141258	SGSM2	17	protein_coding	525.961	0.504394	0.147134	3.42812	0.000607782	0.00610688	70.0476	71.8264	48.5677	51.5144
ENSG00000070540.12	ENSG00000070540	WIPI1	17	protein_coding	341.228	0.639709	0.18665	3.42731	0.000609591	0.00611992	44.6113	50.9698	35.0397	26.5749
ENSG00000047644.18	ENSG00000047644	WWC3	X	protein_coding	1125.9	0.417328	0.122114	3.41753	0.000631929	0.00632298	134.747	161.463	112.659	109.468
ENSG00000181350.11	ENSG00000181350	LRRC75A	17	protein_coding	39.0647	1.68947	0.494622	3.41568	0.000636238	0.00635548	7.95698	5.74143	1.99593	2.24865
ENSG00000152518.7	ENSG00000152518	ZFP36L2	2	protein_coding	904.156	0.42066	0.12319	3.41474	0.00063844	0.00637216	121.833	116.117	87.4885	90.4569
ENSG00000109079.9	ENSG00000109079	TNFAIP1	17	protein_coding	603.128	0.471125	0.137989	3.41423	0.000639633	0.00637875	78.5263	82.6062	58.8801	57.5449
ENSG00000103855.17	ENSG00000103855	CD276	15	protein_coding	1275.18	0.390243	0.114632	3.40431	0.000663322	0.00658757	155.226	177.516	126.187	127.968
ENSG00000103197.17	ENSG00000103197	TSC2	16	protein_coding	982.16	0.402629	0.118569	3.39574	0.000684436	0.00676361	123.138	134.045	98.4661	96.3851
ENSG00000198589.11	ENSG00000198589	LRBA	4	protein_coding	2046.01	0.363394	0.107061	3.39426	0.000688152	0.00679472	252.015	277.463	223.434	189.295
ENSG00000176435.6	ENSG00000176435	CLEC14A	14	protein_coding	2382.47	0.320458	0.094421	3.39393	0.000688968	0.00679717	298.974	309.451	242.839	245
ENSG00000164331.9	ENSG00000164331	ANKRA2	5	protein_coding	123.026	0.922498	0.271843	3.3935	0.000690054	0.00680228	18.5228	18.5132	9.53613	10.0167
ENSG00000131558.14	ENSG00000131558	EXOC4	7	protein_coding	744.435	0.480735	0.141711	3.39236	0.000692921	0.00681932	89.8748	109.673	68.7489	74.3075
ENSG00000149932.16	ENSG00000149932	TMEM219	16	protein_coding	191.138	0.785537	0.231696	3.39037	0.000697971	0.00685775	30.3931	25.192	17.6308	14.7184
ENSG00000145868.16	ENSG00000145868	FBXO38	5	protein_coding	624.973	0.5164	0.152424	3.38792	0.00070426	0.00691388	75.5261	93.7376	55.9971	62.3488
ENSG00000138166.5	ENSG00000138166	DUSP5	10	protein_coding	407.695	0.548543	0.162093	3.38413	0.000714049	0.00698136	57.6555	53.6648	39.2534	37.0004
ENSG00000168016.14	ENSG00000168016	TRANK1	3	protein_coding	225.928	0.714213	0.211206	3.3816	0.00072066	0.00703553	31.1757	33.394	18.1852	21.1577
ENSG00000160145.15	ENSG00000160145	KALRN	3	protein_coding	240.668	0.681315	0.201548	3.38042	0.000723757	0.00704751	32.0888	36.089	22.0662	20.5444
ENSG00000160445.10	ENSG00000160445	ZER1	9	protein_coding	260.42	0.673723	0.199323	3.38005	0.000724725	0.0070512	37.1761	36.4405	21.29	24.8373
ENSG00000173821.19	ENSG00000173821	RNF213	17	protein_coding	4565.99	0.296757	0.0878618	3.37755	0.000731358	0.00710419	552.554	605.193	488.006	456.168
ENSG00000126882.12	ENSG00000126882	FAM78A	9	protein_coding	710.523	0.439931	0.130444	3.37257	0.00074469	0.00719965	94.5707	93.5032	69.6359	69.1969
ENSG00000172638.12	ENSG00000172638	EFEMP2	11	protein_coding	279.172	0.667668	0.197972	3.37254	0.000744791	0.00719965	36.263	42.5334	27.7213	22.0776
ENSG00000119669.4	ENSG00000119669	IRF2BPL	14	protein_coding	203.472	0.741005	0.219732	3.37231	0.000745397	0.00719969	29.3495	29.1758	19.4049	15.7405
ENSG00000197324.8	ENSG00000197324	LRP10	14	protein_coding	1536.46	0.378081	0.112403	3.36363	0.000769251	0.00739432	198.142	201.184	144.816	162.516
ENSG00000102024.17	ENSG00000102024	PLS3	X	protein_coding	6330.8	0.324791	0.0966202	3.36152	0.000775148	0.00744502	735.043	884.883	664.314	630.643
ENSG00000139178.10	ENSG00000139178	C1RL	12	protein_coding	229.113	0.690259	0.205446	3.35981	0.00077996	0.00747326	33.3932	31.6364	21.1791	19.2157
ENSG00000075275.16	ENSG00000075275	CELSR1	22	protein_coding	79.747	1.16141	0.345869	3.35794	0.000785259	0.00751202	12.0007	13.3576	4.76807	6.54151
ENSG00000197386.12	ENSG00000197386	HTT	4	protein_coding	1933.43	0.33061	0.0986537	3.35122	0.000804566	0.00764901	240.927	254.38	203.807	190.828
ENSG00000146021.14	ENSG00000146021	KLHL3	5	protein_coding	394.333	0.562717	0.168033	3.34885	0.000811479	0.00770744	51.6552	56.4769	40.0296	33.423
ENSG00000099219.13	ENSG00000099219	ERMP1	9	protein_coding	412.061	0.542528	0.1621	3.34687	0.000817307	0.00774437	56.0902	56.2425	41.4711	35.8761
ENSG00000122741.15	ENSG00000122741	DCAF10	9	protein_coding	438.036	0.565259	0.168929	3.34614	0.000819439	0.00775843	53.3509	66.9052	43.6888	37.8181
ENSG00000077150.18	ENSG00000077150	NFKB2	10	protein_coding	250.202	0.683671	0.204367	3.34531	0.000821897	0.00777557	31.6975	39.2526	21.7335	22.4865
ENSG00000168172.8	ENSG00000168172	HOOK3	8	protein_coding	1724.81	0.341401	0.102119	3.34316	0.000828315	0.00782392	220.969	222.275	183.848	166.809
ENSG00000230479.1	ENSG00000230479	AP000695.1	21	antisense	113.605	0.978945	0.292804	3.34334	0.000827762	0.00782392	19.0446	15.5839	9.86879	7.76805
ENSG00000204186.8	ENSG00000204186	ZDBF2	2	protein_coding	477.738	0.59861	0.179459	3.33564	0.000851044	0.00798195	68.6127	63.6244	52.227	35.5695
ENSG00000120889.12	ENSG00000120889	TNFRSF10B	8	protein_coding	2339.92	0.339719	0.101917	3.33328	0.000858298	0.0080374	303.67	297.265	256.81	219.447
ENSG00000177106.15	ENSG00000177106	EPS8L2	11	protein_coding	49.383	1.4892	0.446916	3.33218	0.000861697	0.00806292	6.91345	9.84245	3.65921	2.35086
ENSG00000185658.13	ENSG00000185658	BRWD1	21	protein_coding	1076.22	0.39328	0.118321	3.32385	0.000887854	0.00827535	144.269	136.623	113.436	100.985
ENSG00000139946.9	ENSG00000139946	PELI2	14	protein_coding	229.147	0.689259	0.207382	3.32362	0.000888566	0.00827555	32.2193	32.8082	22.0662	18.398
ENSG00000172889.15	ENSG00000172889	EGFL7	9	protein_coding	3579.41	0.32871	0.0990503	3.31862	0.000904644	0.00840568	486.289	429.552	362.484	367.96
ENSG00000124788.18	ENSG00000124788	ATXN1	6	protein_coding	537.69	0.487947	0.14713	3.31643	0.000911752	0.00846515	74.4826	69.8345	50.4528	52.5365
ENSG00000104219.12	ENSG00000104219	ZDHHC2	8	protein_coding	683.679	0.449999	0.135832	3.31291	0.000923315	0.00856587	88.0486	93.5032	63.9808	68.9925
ENSG00000116260.16	ENSG00000116260	QSOX1	1	protein_coding	1615.17	0.368397	0.111216	3.31245	0.000924833	0.00857332	192.011	226.728	164.443	160.369
ENSG00000078142.12	ENSG00000078142	PIK3C3	18	protein_coding	606.508	0.468206	0.141372	3.31187	0.000926753	0.00858447	75.9175	86.0042	60.9869	56.3183
ENSG00000176438.12	ENSG00000176438	SYNE3	14	protein_coding	1178.95	0.368531	0.111301	3.31112	0.000929238	0.00858977	150.139	155.37	122.75	114.374
ENSG00000175414.6	ENSG00000175414	ARL10	5	protein_coding	589.079	0.494629	0.149405	3.31067	0.000930738	0.0085948	73.1782	85.3012	61.3196	51.5144
ENSG00000108691.9	ENSG00000108691	CCL2	17	protein_coding	106.633	0.986789	0.298235	3.30876	0.000937106	0.00862699	14.2182	18.396	8.09462	8.38131
ENSG00000133639.4	ENSG00000133639	BTG1	12	protein_coding	563.254	0.48587	0.146864	3.30829	0.000938659	0.00863466	78.5263	72.5295	57.7712	50.3901
ENSG00000163728.10	ENSG00000163728	TTC14	3	protein_coding	607.423	0.493021	0.149197	3.30449	0.000951477	0.00873404	76.961	86.3557	64.5352	51.9233
ENSG00000173269.13	ENSG00000173269	MMRN2	10	protein_coding	3235.51	0.292183	0.0884212	3.30444	0.000951651	0.00873404	404.11	414.906	343.412	326.667
ENSG00000108039.17	ENSG00000108039	XPNPEP1	10	protein_coding	569.746	0.468678	0.141899	3.3029	0.000956913	0.00877561	73.9608	78.1537	54.3338	55.7051
ENSG00000112769.18	ENSG00000112769	LAMA4	6	protein_coding	8469.52	0.264786	0.0801964	3.30171	0.000960959	0.0087858	1032.58	1093.33	890.963	880.856
ENSG00000184465.16	ENSG00000184465	WDR27	6	protein_coding	286.426	0.676185	0.204763	3.30229	0.000958997	0.0087858	45.7853	35.1516	27.6104	23.2019
ENSG00000139926.15	ENSG00000139926	FRMD6	14	protein_coding	710.019	0.493773	0.149584	3.30097	0.000963497	0.00880229	85.4397	105.572	75.1802	60.9178
ENSG00000196187.11	ENSG00000196187	TMEM63A	1	protein_coding	329.89	0.621181	0.188348	3.29805	0.000973588	0.00888093	42.6547	49.3294	26.9451	32.8098
ENSG00000156508.17	ENSG00000156508	EEF1A1	6	protein_coding	6563.12	0.30658	0.0929956	3.29672	0.000978224	0.00890965	775.48	894.139	713.436	639.126
ENSG00000130529.15	ENSG00000130529	TRPM4	19	protein_coding	107.945	1.00139	0.303957	3.29451	0.000985936	0.00896625	17.6097	15.4667	9.86879	6.74594
ENSG00000172725.13	ENSG00000172725	CORO1B	11	protein_coding	789.329	0.437095	0.132823	3.29081	0.000999008	0.00907135	97.31	111.548	74.8476	79.5203
ENSG00000162600.11	ENSG00000162600	OMA1	1	protein_coding	47.1586	1.48379	0.451102	3.28924	0.00100457	0.00911496	7.43521	8.55355	2.21771	3.47518
ENSG00000163660.11	ENSG00000163660	CCNL1	3	protein_coding	906.926	0.438083	0.133359	3.28498	0.00101991	0.00924015	112.05	127.952	97.8008	79.9291
ENSG00000100784.11	ENSG00000100784	RPS6KA5	14	protein_coding	166.424	0.816363	0.248549	3.28451	0.0010216	0.00924145	25.6971	23.0829	16.0784	11.7543
ENSG00000151779.12	ENSG00000151779	NBAS	2	protein_coding	1304.84	0.365172	0.111176	3.28464	0.00102115	0.00924145	160.575	177.281	136.722	126.129
ENSG00000149577.15	ENSG00000149577	SIDT2	11	protein_coding	158.08	0.794041	0.241889	3.28267	0.0010283	0.00928104	23.4796	22.6142	13.9715	12.6742
ENSG00000014123.9	ENSG00000014123	UFL1	6	protein_coding	605.917	0.463814	0.14135	3.2813	0.00103329	0.00929802	75.9175	85.6527	58.1039	59.1803
ENSG00000135835.11	ENSG00000135835	KIAA1614	1	protein_coding	62.6595	1.28398	0.391869	3.27656	0.00105079	0.00944135	11.7398	8.67073	3.7701	4.5995
ENSG00000177030.16	ENSG00000177030	DEAF1	11	protein_coding	382.663	0.536634	0.164349	3.26521	0.00109384	0.0097841	50.7421	53.4304	36.0377	35.8761
ENSG00000180354.15	ENSG00000180354	MTURN	7	protein_coding	192.313	0.769696	0.235782	3.26444	0.00109681	0.00980339	31.4366	24.2546	17.6308	15.1272
ENSG00000135002.11	ENSG00000135002	RFK	9	protein_coding	564.074	0.460593	0.141215	3.26163	0.00110773	0.00989261	74.8739	75.3416	56.2188	53.1498
ENSG00000121898.12	ENSG00000121898	CPXM2	10	protein_coding	23.8763	2.14092	0.656929	3.25898	0.00111813	0.00997158	3.91327	5.03839	1.44151	0.613267
ENSG00000030582.17	ENSG00000030582	GRN	17	protein_coding	1517.98	0.346958	0.106496	3.25795	0.0011222	0.009993	198.925	191.811	151.58	155.974
ENSG00000100441.9	ENSG00000100441	KHNYN	14	protein_coding	617.09	0.515369	0.158241	3.25686	0.0011265	0.0100164	71.4824	95.6123	61.7631	55.3984
ENSG00000106853.19	ENSG00000106853	PTGR1	9	protein_coding	652.558	0.514566	0.158258	3.25144	0.0011482	0.0101942	96.3969	80.0285	55.9971	67.4594
ENSG00000166432.14	ENSG00000166432	ZMAT1	X	protein_coding	66.6661	1.20786	0.371868	3.24809	0.00116185	0.0102958	9.91362	11.4829	5.32249	3.98623
ENSG00000113269.13	ENSG00000113269	RNF130	5	protein_coding	637.942	0.464249	0.142964	3.24732	0.00116499	0.0103127	90.7879	79.2083	64.3135	59.1803
ENSG00000039560.13	ENSG00000039560	RAI14	5	protein_coding	8432.93	0.285979	0.088128	3.24504	0.00117435	0.0103879	991.753	1139.85	886.749	863.582
ENSG00000111897.6	ENSG00000111897	SERINC1	6	protein_coding	876.17	0.404233	0.124798	3.23909	0.00119911	0.0105757	109.311	120.218	91.3695	82.4844
ENSG00000006756.15	ENSG00000006756	ARSD	X	protein_coding	244.906	0.66315	0.204811	3.23787	0.00120425	0.0106053	31.4366	37.6122	23.3968	20.34
ENSG00000149499.11	ENSG00000149499	EML3	11	protein_coding	482.636	0.487781	0.150674	3.23733	0.00120653	0.0106177	63.0037	66.5537	48.346	44.2574
ENSG00000152217.18	ENSG00000152217	SETBP1	18	protein_coding	251.626	0.646104	0.199736	3.23479	0.0012173	0.0106967	37.1761	33.394	23.8403	21.3621
ENSG00000220785.7	ENSG00000220785	MTMR9LP	1	transcribed_unprocessed_pseudogene	108.095	1.00712	0.31148	3.23333	0.00122357	0.0107361	17.6097	15.5839	6.54223	9.91448
ENSG00000164088.17	ENSG00000164088	PPM1M	3	protein_coding	144.916	0.836008	0.258821	3.23006	0.00123763	0.0108276	19.175	23.5516	13.0845	10.9366
ENSG00000107186.16	ENSG00000107186	MPDZ	9	protein_coding	2221.97	0.318557	0.0986486	3.22921	0.00124131	0.010852	268.45	298.789	230.641	224.865
ENSG00000169169.14	ENSG00000169169	CPT1C	19	protein_coding	141.124	0.88426	0.274483	3.22154	0.00127502	0.0111223	18.7837	23.3172	13.6389	9.30121
ENSG00000164733.20	ENSG00000164733	CTSB	8	protein_coding	6488.08	0.275864	0.0856383	3.22126	0.00127627	0.0111251	774.045	860.511	686.934	664.986
ENSG00000120156.20	ENSG00000120156	TEK	9	protein_coding	1586.25	0.330404	0.102593	3.22054	0.0012795	0.0111452	199.968	206.34	166.771	156.996
ENSG00000090097.21	ENSG00000090097	PCBP4	3	protein_coding	172.454	0.758792	0.236063	3.21436	0.00130736	0.0113548	26.7407	23.0829	15.0804	14.4118
ENSG00000102531.16	ENSG00000102531	FNDC3A	13	protein_coding	1526.04	0.346544	0.107865	3.21275	0.00131468	0.0114101	184.837	208.097	159.231	150.353
ENSG00000095015.5	ENSG00000095015	MAP3K1	5	protein_coding	443.616	0.531977	0.165764	3.20925	0.00133081	0.0115227	61.9601	58.586	46.7936	36.8982
ENSG00000101493.10	ENSG00000101493	ZNF516	18	protein_coding	213.966	0.676866	0.210914	3.2092	0.00133104	0.0115227	30.5235	29.996	19.9593	17.9892
ENSG00000111961.17	ENSG00000111961	SASH1	6	protein_coding	3807	0.294992	0.0919566	3.20794	0.00133688	0.0115596	454.592	510.284	394.862	392.491
ENSG00000166086.12	ENSG00000166086	JAM3	11	protein_coding	2137.65	0.323643	0.100898	3.20764	0.0013383	0.0115596	259.58	286.954	229.865	207.795
ENSG00000224781.1	ENSG00000224781	EIF4A2P4	X	processed_pseudogene	175.98	0.7393	0.230542	3.20679	0.00134227	0.0115824	25.1754	25.4263	16.1892	14.2073
ENSG00000100201.20	ENSG00000100201	DDX17	22	protein_coding	5393.35	0.264594	0.0825194	3.20644	0.00134387	0.0115878	663.43	690.143	575.051	553.576
ENSG00000006451.7	ENSG00000006451	RALA	7	protein_coding	3230.57	0.287637	0.0898779	3.2003	0.00137282	0.011812	394.458	422.288	337.867	332.186
ENSG00000136536.14	ENSG00000136536	MARCH7	2	protein_coding	1617.86	0.330145	0.103222	3.19839	0.00138199	0.0118738	200.229	214.19	170.431	159.858
ENSG00000174640.13	ENSG00000174640	SLCO2A1	3	protein_coding	119.568	0.88033	0.275413	3.1964	0.00139155	0.0119302	17.3488	18.2788	10.3123	9.09679
ENSG00000169131.12	ENSG00000169131	ZNF354A	5	protein_coding	88.0262	1.03257	0.32347	3.19215	0.00141216	0.0120724	14.8704	12.3031	6.65312	6.64372
ENSG00000109790.16	ENSG00000109790	KLHL5	4	protein_coding	1138.05	0.368475	0.115688	3.18507	0.00144719	0.0123279	141.791	153.144	121.087	107.935
ENSG00000188191.14	ENSG00000188191	PRKAR1B	7	protein_coding	300.742	0.580381	0.18275	3.17583	0.00149411	0.0126735	39.6545	43.2365	27.3887	28.1081
ENSG00000123191.14	ENSG00000123191	ATP7B	13	protein_coding	163.819	0.752144	0.236894	3.17503	0.00149821	0.0126993	23.4796	23.7859	14.526	13.5941
ENSG00000141627.13	ENSG00000141627	DYM	18	protein_coding	517.853	0.467792	0.14742	3.17319	0.00150776	0.0127622	69.6562	68.5456	49.0113	51.0034
ENSG00000131069.19	ENSG00000131069	ACSS2	20	protein_coding	401.269	0.512716	0.161636	3.17204	0.00151371	0.0127945	52.9596	55.5395	37.701	38.4314
ENSG00000225138.7	ENSG00000225138	SLC9A3-AS1	5	processed_transcript	112.315	0.908567	0.286638	3.16974	0.00152576	0.0128872	17.8706	15.8182	8.64905	9.30121
ENSG00000179151.12	ENSG00000179151	EDC3	15	protein_coding	336.738	0.552004	0.174504	3.16328	0.00156002	0.0131302	43.5678	48.5092	32.1567	30.7656
ENSG00000072163.19	ENSG00000072163	LIMS2	2	protein_coding	159.095	0.838095	0.265191	3.16034	0.00157583	0.0132354	27.6538	19.2162	12.4191	13.7985
ENSG00000089289.15	ENSG00000089289	IGBP1	X	protein_coding	481.867	0.4853	0.153581	3.15989	0.00157828	0.0132467	62.3515	66.9052	49.6766	42.9287
ENSG00000049245.12	ENSG00000049245	VAMP3	1	protein_coding	1306.11	0.369379	0.11708	3.15491	0.00160545	0.0134465	156.009	182.671	138.052	124.698
ENSG00000166147.13	ENSG00000166147	FBN1	15	protein_coding	2404.47	0.305589	0.096913	3.15323	0.00161477	0.0135151	289.843	321.52	252.264	243.16
ENSG00000124098.9	ENSG00000124098	FAM210B	20	protein_coding	549.256	0.462929	0.146876	3.15184	0.00162243	0.0135697	72.6564	73.7012	57.5495	48.9591
ENSG00000117151.12	ENSG00000117151	CTBS	1	protein_coding	95.0928	0.968589	0.307574	3.14913	0.0016376	0.0136775	14.8704	14.0606	7.87285	6.95036
ENSG00000185386.14	ENSG00000185386	MAPK11	22	protein_coding	183.311	0.711435	0.226091	3.14667	0.0016514	0.0137736	25.0449	27.3011	15.8566	16.1494
ENSG00000147509.13	ENSG00000147509	RGS20	8	protein_coding	27.5306	1.84597	0.586803	3.1458	0.00165632	0.0137959	5.21769	4.68688	1.10885	1.63538
ENSG00000126785.12	ENSG00000126785	RHOJ	14	protein_coding	2545.08	0.323329	0.102835	3.14415	0.00166571	0.0138543	344.89	305.233	270.227	250.622
ENSG00000112378.11	ENSG00000112378	PERP	6	protein_coding	779.908	0.397	0.126402	3.14076	0.00168508	0.0139863	98.8753	104.986	78.6177	76.4539
ENSG00000184640.17	ENSG00000184640	2009-09-01	17	protein_coding	1718.77	0.320956	0.102239	3.13926	0.00169377	0.014039	213.012	226.025	174.423	177.439
ENSG00000110841.13	ENSG00000110841	PPFIBP1	12	protein_coding	3240.96	0.277078	0.0883303	3.13684	0.0017078	0.0141455	404.763	411.742	345.629	329.427
ENSG00000130827.6	ENSG00000130827	PLXNA3	X	protein_coding	508.005	0.516563	0.164816	3.13418	0.00172334	0.0142544	76.5697	60.8123	51.1181	45.1773
ENSG00000165102.14	ENSG00000165102	HGSNAT	8	protein_coding	827.517	0.402531	0.128426	3.13434	0.00172242	0.0142544	100.832	115.883	82.9422	81.2579
ENSG00000178726.6	ENSG00000178726	THBD	20	protein_coding	175.277	0.793892	0.253382	3.13319	0.00172919	0.014285	28.8278	22.2627	12.8627	16.5582
ENSG00000102802.9	ENSG00000102802	MEDAG	13	protein_coding	397.831	0.521163	0.166366	3.13264	0.00173244	0.0142902	56.2207	51.5557	40.1405	35.1606
ENSG00000177000.12	ENSG00000177000	MTHFR	1	protein_coding	377.695	0.548227	0.175098	3.13097	0.00174228	0.0143516	45.7853	57.4143	36.4813	34.2407
ENSG00000139722.6	ENSG00000139722	VPS37B	12	protein_coding	358.664	0.531865	0.169942	3.12968	0.00174997	0.0144051	49.4377	48.0405	35.5942	31.9921
ENSG00000147905.17	ENSG00000147905	ZCCHC7	9	protein_coding	230.142	0.686566	0.219435	3.12879	0.00175528	0.0144389	29.0886	36.2061	23.0641	17.6825
ENSG00000166670.9	ENSG00000166670	MMP10	11	protein_coding	200.322	0.724935	0.231927	3.1257	0.00177382	0.0145714	26.3494	31.0506	20.1811	14.7184
ENSG00000104081.13	ENSG00000104081	BMF	15	protein_coding	65.3274	1.32449	0.424085	3.12317	0.00178917	0.0146773	12.5225	8.90507	5.9878	2.65749
ENSG00000077238.13	ENSG00000077238	IL4R	16	protein_coding	527.636	0.473113	0.151629	3.12021	0.00180723	0.0148044	64.569	76.5133	53.114	48.7547
ENSG00000006282.20	ENSG00000006282	SPATA20	17	protein_coding	366.186	0.520106	0.166787	3.11838	0.0018185	0.014867	49.1768	50.0324	35.2615	34.0363
ENSG00000173818.16	ENSG00000173818	ENDOV	17	protein_coding	72.4925	1.11499	0.358015	3.11437	0.00184339	0.0150397	10.0441	12.7717	5.87692	4.70171
ENSG00000108799.12	ENSG00000108799	EZH1	17	protein_coding	267.323	0.638813	0.205247	3.11242	0.00185563	0.0150999	38.6109	36.2061	27.8322	20.4422
ENSG00000179981.10	ENSG00000179981	TSHZ1	18	protein_coding	501.989	0.462264	0.148524	3.11239	0.00185581	0.0150999	64.1776	69.6002	48.9004	48.3459
ENSG00000125810.9	ENSG00000125810	CD93	20	protein_coding	12892.3	0.285697	0.0918077	3.11191	0.00185881	0.015114	1488.61	1770.47	1381.41	1295.63
ENSG00000173273.15	ENSG00000173273	TNKS	8	protein_coding	960.331	0.406868	0.130787	3.11091	0.00186512	0.0151551	123.529	128.186	106.228	84.3242
ENSG00000105520.10	ENSG00000105520	PLPPR2	19	protein_coding	123.096	0.854407	0.274866	3.10845	0.00188073	0.0152715	18.5228	17.9273	9.31436	10.8344
ENSG00000116117.17	ENSG00000116117	PARD3B	2	protein_coding	388.549	0.542629	0.174729	3.10555	0.00189925	0.0153907	58.3077	47.5718	36.9248	35.8761
ENSG00000143067.4	ENSG00000143067	ZNF697	1	protein_coding	310.973	0.600291	0.193296	3.10555	0.00189926	0.0153907	45.2635	40.893	25.3927	31.3788
ENSG00000174080.10	ENSG00000174080	CTSF	11	protein_coding	74.7448	1.20792	0.389273	3.10303	0.00191551	0.0154804	13.1747	10.7798	7.09666	3.37297
ENSG00000159363.17	ENSG00000159363	ATP13A2	1	protein_coding	447.594	0.483954	0.155984	3.10258	0.00191841	0.0154934	57.0033	63.0385	43.0235	42.9287
ENSG00000198075.9	ENSG00000198075	SULT1C4	2	protein_coding	81.7273	1.22397	0.395269	3.09655	0.00195784	0.01578	8.21787	18.1617	6.43135	4.90613
ENSG00000115548.16	ENSG00000115548	KDM3A	2	protein_coding	517.85	0.461531	0.149095	3.09554	0.00196453	0.0158232	66.1343	71.8264	53.4467	47.0171
ENSG00000129636.12	ENSG00000129636	ITFG1	16	protein_coding	566.047	0.455654	0.147382	3.09166	0.0019904	0.0159993	69.3953	81.2002	54.2229	55.7051
ENSG00000100647.7	ENSG00000100647	SUSD6	14	protein_coding	314.097	0.575585	0.186207	3.0911	0.00199414	0.0160187	46.5679	39.8385	28.1649	29.8457
ENSG00000174136.11	ENSG00000174136	RGMB	5	protein_coding	699.11	0.435587	0.141062	3.08791	0.0020157	0.0161701	83.2222	101.705	68.638	68.277
ENSG00000108551.4	ENSG00000108551	RASD1	17	protein_coding	42.9725	1.49103	0.483097	3.0864	0.00202594	0.0162414	5.34814	9.25659	2.32859	2.86191
ENSG00000117868.15	ENSG00000117868	ESYT2	7	protein_coding	1242.5	0.337883	0.109598	3.08294	0.00204968	0.0163865	158.096	160.877	130.955	121.938
ENSG00000139182.14	ENSG00000139182	CLSTN3	12	protein_coding	560.196	0.444084	0.144221	3.0792	0.00207559	0.0165289	72.6564	75.8103	58.3256	51.1056
ENSG00000162944.10	ENSG00000162944	RFTN2	2	protein_coding	90.626	0.991842	0.322099	3.07931	0.00207484	0.0165289	15.5226	12.1859	7.31843	6.64372
ENSG00000178718.6	ENSG00000178718	RPP25	15	protein_coding	434.388	0.492035	0.159779	3.07948	0.00207362	0.0165289	54.9162	61.8668	40.6949	42.4176
ENSG00000076067.12	ENSG00000076067	RBMS2	12	protein_coding	1514.37	0.334199	0.108583	3.07781	0.0020853	0.0165841	187.315	201.067	164.443	144.424
ENSG00000149260.16	ENSG00000149260	CAPN5	11	protein_coding	227.474	0.668824	0.21734	3.07732	0.00208868	0.0165999	34.1759	29.996	22.9532	17.5803
ENSG00000105643.9	ENSG00000105643	ARRDC2	19	protein_coding	132.16	0.805617	0.261847	3.07667	0.00209326	0.0166065	19.4359	19.2162	11.5321	10.63
ENSG00000162591.15	ENSG00000162591	MEGF6	1	protein_coding	333.698	0.533668	0.17346	3.07661	0.00209367	0.0166065	45.5244	45.2284	31.7132	31.0722
ENSG00000174165.7	ENSG00000174165	ZDHHC24	11	protein_coding	156.354	0.757589	0.246395	3.07469	0.00210721	0.0167028	22.4361	22.7314	14.8586	11.9587
ENSG00000135709.12	ENSG00000135709	KIAA0513	16	protein_coding	93.7308	0.976473	0.317748	3.07311	0.00211843	0.0167807	14.8704	13.7091	6.32046	8.17689
ENSG00000187720.14	ENSG00000187720	THSD4	15	protein_coding	520.049	0.448801	0.146055	3.07283	0.00212042	0.0167854	66.9169	71.1234	50.7855	50.4923
ENSG00000080561.13	ENSG00000080561	MID2	X	protein_coding	292.88	0.582832	0.189776	3.07115	0.00213234	0.0168574	37.3065	43.4708	29.1628	24.9395
ENSG00000221983.7	ENSG00000221983	UBA52	19	protein_coding	2833.79	0.33663	0.109722	3.06802	0.00215484	0.0170016	327.932	399.791	308.261	269.224
ENSG00000197329.11	ENSG00000197329	PELI1	2	protein_coding	353.658	0.534744	0.174457	3.06519	0.00217532	0.0171407	44.22	52.0244	34.5962	31.9921
ENSG00000020181.17	ENSG00000020181	ADGRA2	8	protein_coding	422.296	0.487837	0.159424	3.06	0.00221334	0.0174059	53.7423	59.6405	40.9167	40.0668
ENSG00000135452.9	ENSG00000135452	TSPAN31	12	protein_coding	85.8328	1.0087	0.329954	3.0571	0.0022349	0.0175639	12.6529	13.7091	7.65108	5.5194
ENSG00000237493.3	ENSG00000237493	AC034102.1	12	processed_pseudogene	141.993	0.831118	0.271905	3.05665	0.00223824	0.0175786	19.5664	22.2627	9.7579	13.6963
ENSG00000169604.19	ENSG00000169604	ANTXR1	2	protein_coding	92.7157	0.965143	0.316013	3.05412	0.0022572	0.0177159	12.392	15.8182	7.42931	7.05257
ENSG00000144749.13	ENSG00000144749	LRIG1	3	protein_coding	610.482	0.438031	0.143498	3.05253	0.00226925	0.0177755	75.6566	85.8871	63.8699	55.7051
ENSG00000171150.8	ENSG00000171150	SOCS5	2	protein_coding	176.679	0.705638	0.231147	3.05277	0.00226741	0.0177755	24.1318	26.2465	14.8586	16.0471
ENSG00000164941.13	ENSG00000164941	INTS8	8	protein_coding	758.081	0.401385	0.131852	3.04421	0.0023329	0.0182384	95.8751	102.525	80.8354	69.8102
ENSG00000099282.9	ENSG00000099282	TSPAN15	10	protein_coding	231.429	0.694496	0.228342	3.04148	0.00235422	0.018369	27.3929	38.4324	22.9532	17.887
ENSG00000087076.8	ENSG00000087076	HSD17B14	19	protein_coding	50.0268	1.4294	0.470675	3.03691	0.00239016	0.0186131	9.39185	7.38183	1.88505	4.29287
ENSG00000158106.13	ENSG00000158106	RHPN1	8	protein_coding	144.636	0.778467	0.256395	3.0362	0.00239581	0.0186329	21.2621	20.7394	13.7498	10.8344
ENSG00000130449.5	ENSG00000130449	ZSWIM6	5	protein_coding	599.461	0.450623	0.148444	3.03564	0.00240023	0.0186527	71.6129	87.6446	60.9869	55.8073
ENSG00000160190.13	ENSG00000160190	SLC37A1	21	protein_coding	142.732	0.776974	0.256064	3.0343	0.00241094	0.0187141	19.4359	22.0283	11.5321	12.6742
ENSG00000147454.13	ENSG00000147454	SLC25A37	8	protein_coding	511.645	0.448524	0.147875	3.03313	0.0024203	0.0187624	69.7867	65.9678	50.8963	48.7547
ENSG00000084092.6	ENSG00000084092	NOA1	4	protein_coding	257.84	0.587516	0.194062	3.02746	0.00246617	0.019081	34.1759	37.0263	23.9512	23.5086
ENSG00000172915.18	ENSG00000172915	NBEA	13	protein_coding	323.613	0.549661	0.181923	3.0214	0.00251611	0.0193986	47.481	40.893	30.937	29.539
ENSG00000134294.13	ENSG00000134294	SLC38A2	12	protein_coding	3030.26	0.318718	0.105772	3.01326	0.00258454	0.0198303	379.457	393.932	344.964	277.197
ENSG00000186635.14	ENSG00000186635	ARAP1	11	protein_coding	1013.77	0.350122	0.116313	3.01016	0.00261111	0.0200085	131.616	129.592	105.452	99.8603
ENSG00000225614.2	ENSG00000225614	ZNF469	16	protein_coding	439.722	0.472949	0.157177	3.00902	0.00262092	0.0200708	55.5684	61.984	43.3561	41.4977
ENSG00000170275.14	ENSG00000170275	CRTAP	3	protein_coding	1916.48	0.294481	0.0979193	3.00739	0.00263504	0.0201532	240.797	244.655	203.696	192.872
ENSG00000129946.10	ENSG00000129946	SHC2	19	protein_coding	30.1133	1.68413	0.560378	3.00535	0.00265275	0.0202628	5.86991	4.68688	1.33062	1.94201
ENSG00000226608.3	ENSG00000226608	FTLP3	20	processed_pseudogene	216.42	0.659902	0.219676	3.00397	0.00266479	0.0203417	29.2191	31.7536	17.1872	21.3621
ENSG00000134030.13	ENSG00000134030	CTIF	18	protein_coding	554.072	0.432967	0.144272	3.00103	0.00269065	0.020513	69.6562	76.7476	54.0011	54.5808
ENSG00000180011.6	ENSG00000180011	ZADH2	18	protein_coding	426.076	0.489487	0.163154	3.00015	0.00269849	0.0205596	52.9596	61.5153	39.6969	41.9066
ENSG00000106052.13	ENSG00000106052	TAX1BP1	7	protein_coding	1140.07	0.336033	0.112154	2.99619	0.0027338	0.0208022	144.53	147.988	119.978	112.228
ENSG00000088756.12	ENSG00000088756	ARHGAP28	18	protein_coding	623.196	0.429591	0.143432	2.99508	0.00274371	0.0208512	87.5268	76.8648	63.759	58.567
ENSG00000157873.17	ENSG00000157873	TNFRSF14	1	protein_coding	204.316	0.663333	0.221497	2.99477	0.00274653	0.0208594	26.0885	31.5193	19.6267	16.8648
ENSG00000141503.15	ENSG00000141503	MINK1	17	protein_coding	1149.55	0.354853	0.118643	2.99093	0.00278134	0.0210836	155.487	141.075	113.99	118.156
ENSG00000137449.15	ENSG00000137449	CPEB2	4	protein_coding	143.106	0.765346	0.256098	2.98848	0.00280364	0.0212258	20.2186	21.2081	13.528	10.9366
ENSG00000147162.13	ENSG00000147162	OGT	X	protein_coding	1394.63	0.35923	0.120333	2.98529	0.00283308	0.0214081	182.88	177.398	156.57	125.311
ENSG00000064687.12	ENSG00000064687	ABCA7	19	protein_coding	71.793	1.05088	0.352241	2.98342	0.00285044	0.0215161	11.4789	10.7798	5.76603	5.00835
ENSG00000103489.11	ENSG00000103489	XYLT1	16	protein_coding	108.03	0.906438	0.303924	2.98245	0.00285953	0.02154	17.7402	14.6465	7.42931	9.81227
ENSG00000164465.18	ENSG00000164465	DCBLD1	6	protein_coding	789.846	0.373603	0.125296	2.98176	0.002866	0.0215751	101.875	103.111	80.2809	78.1915
ENSG00000070610.14	ENSG00000070610	GBA2	9	protein_coding	703.037	0.45108	0.151357	2.98024	0.00288018	0.0216547	80.4829	106.392	67.0856	69.708
ENSG00000089876.11	ENSG00000089876	DHX32	10	protein_coding	508.382	0.445645	0.149598	2.97895	0.00289238	0.0217055	64.0472	70.7719	52.1161	47.1193
ENSG00000105483.17	ENSG00000105483	CARD8	19	protein_coding	2743.04	0.278113	0.0933555	2.97908	0.0028912	0.0217055	351.934	339.213	295.842	275.357
ENSG00000185189.17	ENSG00000185189	NRBP2	8	protein_coding	182.606	0.695144	0.233348	2.979	0.00289191	0.0217055	27.3929	24.4889	17.8525	14.3096
ENSG00000139636.15	ENSG00000139636	LMBR1L	12	protein_coding	249.564	0.603412	0.202751	2.97612	0.00291923	0.0218933	33.0019	36.2061	25.2818	20.4422
ENSG00000133195.11	ENSG00000133195	SLC39A11	17	protein_coding	57.7076	1.16927	0.393336	2.9727	0.0029519	0.0221245	9.00052	9.37376	3.7701	4.39508
ENSG00000149311.18	ENSG00000149311	ATM	11	protein_coding	1453.17	0.360566	0.121316	2.97213	0.0029574	0.0221519	169.184	206.691	156.681	136.759
ENSG00000137269.14	ENSG00000137269	LRRC1	6	protein_coding	306.863	0.555473	0.187114	2.96864	0.00299122	0.0223772	45.2635	38.6668	30.0499	27.1882
ENSG00000205356.9	ENSG00000205356	TECPR1	7	protein_coding	958.411	0.349462	0.117798	2.96662	0.00301095	0.0224966	121.442	125.491	98.2443	95.8741
ENSG00000085832.16	ENSG00000085832	EPS15	1	protein_coding	1395.41	0.334581	0.112804	2.96604	0.00301665	0.0225252	166.314	191.693	147.81	136.656
ENSG00000157510.13	ENSG00000157510	AFAP1L1	5	protein_coding	874.329	0.405163	0.136622	2.96558	0.0030211	0.0225342	118.833	110.142	96.8028	76.7606
ENSG00000134954.14	ENSG00000134954	ETS1	11	protein_coding	1634.4	0.316548	0.10678	2.96449	0.00303181	0.0225961	200.49	216.417	178.414	157.201
ENSG00000106665.15	ENSG00000106665	CLIP2	7	protein_coding	645.898	0.409898	0.138384	2.96202	0.00305624	0.0227358	79.1785	90.3396	64.2026	63.5753
ENSG00000049449.9	ENSG00000049449	RCN1	11	protein_coding	938.642	0.365635	0.123499	2.96064	0.00307004	0.0227818	127.181	115.766	94.5851	94.2387
ENSG00000115306.15	ENSG00000115306	SPTBN1	2	protein_coding	16349.5	0.237213	0.0801327	2.96025	0.00307385	0.022796	2069.34	1997.2	1710.29	1744.64
ENSG00000163482.11	ENSG00000163482	STK36	2	protein_coding	181.283	0.71338	0.241209	2.95752	0.00310125	0.0229839	29.48	22.2627	15.7457	15.8427
ENSG00000184500.15	ENSG00000184500	PROS1	3	protein_coding	168.375	0.708652	0.239805	2.95512	0.00312551	0.0231076	24.0014	24.0203	16.5219	12.9808
ENSG00000112559.13	ENSG00000112559	MDFI	6	protein_coding	255.912	0.601374	0.203531	2.95471	0.00312964	0.0231238	33.0019	37.9637	21.5117	25.2462
ENSG00000136295.14	ENSG00000136295	TTYH3	7	protein_coding	3096.09	0.278496	0.094278	2.95399	0.00313699	0.0231638	381.153	399.322	312.253	331.675
ENSG00000214655.10	ENSG00000214655	ZSWIM8	10	protein_coding	741.3	0.389837	0.132084	2.95144	0.00316301	0.0232985	90.3966	102.994	75.0693	72.7743
ENSG00000066629.17	ENSG00000066629	EML1	14	protein_coding	710.333	0.383155	0.129915	2.94928	0.00318517	0.0233898	90.9183	93.9719	72.4081	69.6058
ENSG00000107957.16	ENSG00000107957	SH3PXD2A	10	protein_coding	683.445	0.416136	0.141187	2.94742	0.00320436	0.023436	82.57	97.1356	72.1863	62.8599
ENSG00000110844.13	ENSG00000110844	PRPF40B	12	protein_coding	102.366	0.876236	0.297296	2.94736	0.00320502	0.023436	15.0009	15.4667	9.09259	7.56362
ENSG00000147642.16	ENSG00000147642	SYBU	8	protein_coding	40.2275	1.39092	0.47191	2.94743	0.00320426	0.023436	7.17433	6.21011	2.66125	2.45307
ENSG00000027697.14	ENSG00000027697	IFNGR1	6	protein_coding	272.613	0.579633	0.196776	2.94566	0.00322268	0.0235498	39.9154	35.1516	27.3887	22.9975
ENSG00000136813.14	ENSG00000136813	ECPAS	9	protein_coding	2704.5	0.270976	0.0921779	2.93971	0.00328517	0.0239625	337.194	342.845	293.513	271.268
ENSG00000227124.9	ENSG00000227124	ZNF717	3	protein_coding	78.4457	1.07259	0.364926	2.93918	0.00329077	0.0239799	10.3049	14.1778	4.5463	7.05257
ENSG00000100368.13	ENSG00000100368	CSF2RB	22	protein_coding	440.537	0.495258	0.16855	2.93835	0.0032996	0.0240151	51.9161	66.6709	42.0255	42.2132
ENSG00000255282.6	ENSG00000255282	WTAPP1	11	transcribed_processed_pseudogene	48.0749	1.30406	0.443818	2.93828	0.0033004	0.0240151	6.26123	9.49093	3.43744	2.96412
ENSG00000179912.20	ENSG00000179912	R3HDM2	12	protein_coding	295.111	0.564485	0.192307	2.93533	0.00333189	0.0241562	36.1325	44.8769	26.6125	28.2103
ENSG00000102780.16	ENSG00000102780	DGKH	13	protein_coding	966.44	0.373107	0.127176	2.93379	0.00334847	0.024247	122.355	128.42	106.783	87.4927
ENSG00000100906.10	ENSG00000100906	NFKBIA	14	protein_coding	370.069	0.525245	0.179127	2.93225	0.00336514	0.0243531	54.7858	45.5799	33.2656	36.4894
ENSG00000256745.1	ENSG00000256745	AP002784.2	11	processed_pseudogene	228.046	0.634134	0.216385	2.93059	0.00338322	0.0244691	29.2191	34.5657	23.2859	17.9892
ENSG00000120875.8	ENSG00000120875	DUSP4	8	protein_coding	1306.34	0.326575	0.111465	2.92983	0.00339149	0.0244993	172.184	161.932	139.383	127.662
ENSG00000013364.18	ENSG00000013364	MVP	16	protein_coding	1686.87	0.299947	0.102467	2.92725	0.00341975	0.0246624	216.926	211.027	180.632	167.728
ENSG00000197841.14	ENSG00000197841	ZNF181	19	protein_coding	69.8068	1.06465	0.363708	2.9272	0.00342025	0.0246624	9.78318	11.9515	4.65718	5.72382
ENSG00000198169.8	ENSG00000198169	ZNF251	8	protein_coding	137.316	0.772225	0.263834	2.92693	0.00342324	0.0246692	21.523	18.2788	12.6409	10.7322
ENSG00000141002.19	ENSG00000141002	TCF25	16	protein_coding	919.88	0.363089	0.124146	2.9247	0.00344791	0.0248171	111.267	126.78	95.9158	89.537
ENSG00000137145.20	ENSG00000137145	DENND4C	9	protein_coding	1001.53	0.370194	0.126587	2.92441	0.00345105	0.0248248	119.616	140.138	107.448	94.0343
ENSG00000061676.14	ENSG00000061676	NCKAP1	2	protein_coding	5074.86	0.261306	0.0893727	2.92378	0.00345812	0.0248607	606.687	665.888	560.081	503.901
ENSG00000143515.16	ENSG00000143515	ATP8B2	1	protein_coding	1072.26	0.360286	0.123337	2.92114	0.00348751	0.0250569	127.181	150.097	113.657	102.824
ENSG00000151348.13	ENSG00000151348	EXT2	11	protein_coding	786.518	0.387721	0.132841	2.91868	0.00351517	0.0252254	94.5707	110.493	82.2769	74.8186
ENSG00000184497.12	ENSG00000184497	TMEM255B	13	protein_coding	273.902	0.550341	0.188587	2.91824	0.00352018	0.0252462	37.6978	37.1435	25.7254	25.4506
ENSG00000166341.7	ENSG00000166341	DCHS1	11	protein_coding	1266.13	0.343022	0.117784	2.9123	0.00358774	0.0256846	152.357	173.297	137.83	119.587
ENSG00000171298.12	ENSG00000171298	GAA	17	protein_coding	271.898	0.577679	0.198662	2.90784	0.0036393	0.0260226	33.7846	41.1274	23.8403	26.3705
ENSG00000164332.7	ENSG00000164332	UBLCP1	5	protein_coding	358.539	0.527489	0.181474	2.90669	0.00365276	0.026093	44.0895	53.3132	31.3805	36.1827
ENSG00000186591.12	ENSG00000186591	UBE2H	7	protein_coding	1662.2	0.305347	0.105089	2.9056	0.00366555	0.0261635	207.925	214.542	182.295	160.471
ENSG00000134986.13	ENSG00000134986	NREP	5	protein_coding	527.088	0.434421	0.149666	2.90261	0.00370069	0.0263358	73.0477	66.2022	54.2229	49.0613
ENSG00000116991.10	ENSG00000116991	SIPA1L2	1	protein_coding	446.755	0.500148	0.172476	2.8998	0.00373399	0.0265255	51.7856	68.6628	41.582	43.6442
ENSG00000125124.11	ENSG00000125124	BBS2	16	protein_coding	251.034	0.598284	0.206354	2.89931	0.0037398	0.026551	34.6977	34.8001	26.2798	19.829
ENSG00000054277.13	ENSG00000054277	OPN3	1	protein_coding	107.457	0.880947	0.304184	2.8961	0.00377831	0.0267825	16.3053	15.701	10.5341	6.95036
ENSG00000157107.13	ENSG00000157107	FCHO2	5	protein_coding	578.882	0.415942	0.143625	2.89603	0.00377911	0.0267825	78.5263	73.584	60.4325	53.8653
ENSG00000180304.14	ENSG00000180304	OAZ2	15	protein_coding	909.654	0.350716	0.121268	2.89208	0.00382702	0.027074	115.05	119.398	96.6919	87.595
ENSG00000105701.15	ENSG00000105701	FKBP8	19	protein_coding	860.005	0.352817	0.122368	2.88325	0.00393593	0.027749	108.267	113.54	89.7062	84.3242
ENSG00000131018.22	ENSG00000131018	SYNE1	6	protein_coding	824.501	0.377864	0.131056	2.88322	0.00393634	0.027749	101.223	113.071	89.0409	76.3517
ENSG00000088832.16	ENSG00000088832	FKBP1A	20	protein_coding	2822.75	0.270878	0.0941426	2.87731	0.0040108	0.0281579	362.76	346.829	307.485	282.001
ENSG00000116266.10	ENSG00000116266	STXBP3	1	protein_coding	398.797	0.501379	0.174322	2.87616	0.00402545	0.0282442	46.9593	60.5779	38.4772	37.6137
ENSG00000128159.11	ENSG00000128159	TUBGCP6	22	protein_coding	407.237	0.45937	0.159919	2.87252	0.00407215	0.0285191	54.3945	54.0163	40.0296	38.9424
ENSG00000198677.11	ENSG00000198677	TTC37	5	protein_coding	2287.74	0.337323	0.117438	2.87236	0.00407416	0.0285191	256.971	330.776	241.508	224.353
ENSG00000086065.13	ENSG00000086065	CHMP5	9	protein_coding	659.83	0.398536	0.138847	2.87033	0.00410046	0.028653	84.5267	87.9962	71.1883	60.1002
ENSG00000115464.14	ENSG00000115464	USP34	2	protein_coding	3148.26	0.272667	0.0950034	2.87008	0.0041037	0.0286589	386.24	405.884	351.174	306.225
ENSG00000049239.12	ENSG00000049239	H6PD	1	protein_coding	1370.14	0.321908	0.112237	2.86811	0.00412927	0.028816	162.923	187.241	142.155	138.394
ENSG00000005483.20	ENSG00000005483	KMT2E	7	protein_coding	1413.01	0.337041	0.11756	2.86696	0.00414436	0.0288439	195.011	167.439	148.475	139.109
ENSG00000069667.15	ENSG00000069667	RORA	15	protein_coding	381.218	0.480031	0.167407	2.86746	0.00413784	0.0288439	53.2205	48.8607	36.2595	37.0004
ENSG00000099377.13	ENSG00000099377	HSD3B7	16	protein_coding	25.2077	1.7478	0.609658	2.86685	0.00414585	0.0288439	3.78283	5.15557	1.55239	1.12432
ENSG00000099785.10	ENSG00000099785	MARCH2	19	protein_coding	196.14	0.649281	0.226516	2.86638	0.00415194	0.0288439	28.8278	26.2465	16.0784	19.0113
ENSG00000164867.10	ENSG00000164867	NOS3	7	protein_coding	2334.28	0.270339	0.094421	2.86312	0.00419489	0.0290417	295.843	290.938	246.609	240.707
ENSG00000019144.18	ENSG00000019144	PHLDB1	11	protein_coding	2601	0.286968	0.100249	2.86255	0.00420247	0.0290774	306.8	350.813	266.346	273.108
ENSG00000182240.15	ENSG00000182240	BACE2	21	protein_coding	1668.6	0.302947	0.105935	2.85975	0.00423976	0.0293015	208.186	215.596	184.07	160.369
ENSG00000181804.14	ENSG00000181804	SLC9A9	3	protein_coding	26.6874	1.70336	0.595957	2.85819	0.00426067	0.0293952	4.69593	4.68688	1.88505	1.02211
ENSG00000267107.6	ENSG00000267107	PCAT19	19	lincRNA	227.323	0.646871	0.226354	2.85779	0.00426609	0.0294156	35.8717	27.8869	18.2961	22.3842
ENSG00000140400.16	ENSG00000140400	MAN2C1	15	protein_coding	451.558	0.449722	0.157654	2.85259	0.00433648	0.0298666	55.6989	64.2102	45.463	42.5198
ENSG00000102908.20	ENSG00000102908	NFAT5	16	protein_coding	2683.65	0.337349	0.118277	2.85221	0.00434171	0.0298854	378.413	309.803	295.731	250.928
ENSG00000107731.12	ENSG00000107731	UNC5B	10	protein_coding	140.105	0.739477	0.259378	2.85096	0.00435871	0.0299852	18.3924	21.9112	12.9736	11.2432
ENSG00000138085.16	ENSG00000138085	ATRAID	2	protein_coding	289.456	0.572249	0.200742	2.85067	0.00436277	0.0299959	35.089	44.5254	29.939	23.8152
ENSG00000177239.14	ENSG00000177239	MAN1B1	9	protein_coding	599.38	0.409539	0.143877	2.84644	0.00442106	0.0303618	81.5265	75.6931	56.995	61.4289
ENSG00000122507.20	ENSG00000122507	BBS9	7	protein_coding	159.689	0.706026	0.248182	2.84479	0.00444402	0.0304845	24.5232	20.9738	15.4131	12.572
ENSG00000183077.15	ENSG00000183077	AFMID	17	protein_coding	164.706	0.670095	0.235901	2.84058	0.00450311	0.0308193	22.9579	23.5516	15.0804	14.2073
ENSG00000145743.15	ENSG00000145743	FBXL17	5	protein_coding	209.986	0.673417	0.237119	2.84	0.00451138	0.0308582	27.132	32.2223	22.5097	14.9228
ENSG00000134352.19	ENSG00000134352	IL6ST	5	protein_coding	10460.5	0.231878	0.0817813	2.83534	0.00457771	0.0312584	1275.86	1322.29	1168.95	1048.48
ENSG00000130522.5	ENSG00000130522	JUND	19	protein_coding	613.348	0.42371	0.149482	2.83452	0.00458949	0.0313032	85.9615	75.5759	56.6624	63.7798
ENSG00000105429.12	ENSG00000105429	MEGF8	19	protein_coding	970.101	0.347416	0.122605	2.83363	0.00460222	0.031345	118.703	131.115	104.565	92.2967
ENSG00000175048.16	ENSG00000175048	ZDHHC14	6	protein_coding	205.659	0.648194	0.228772	2.83336	0.00460617	0.0313455	32.6106	25.0748	19.6267	17.2737
ENSG00000060982.14	ENSG00000060982	BCAT1	12	protein_coding	9397.43	0.249038	0.0879091	2.8329	0.0046128	0.0313728	1121.67	1225.74	1056.74	923.069
ENSG00000261308.2	ENSG00000261308	FIGNL2	12	protein_coding	44.7259	1.26468	0.446522	2.8323	0.00462144	0.0314137	6.91345	7.61618	2.77213	3.27076
ENSG00000170464.9	ENSG00000170464	DNAJC18	5	protein_coding	165.038	0.676032	0.238885	2.82995	0.00465551	0.0316094	24.5232	22.1455	14.3042	14.9228
ENSG00000164253.13	ENSG00000164253	WDR41	5	protein_coding	333.291	0.5382	0.190349	2.82744	0.00469212	0.0318219	41.2198	49.5637	35.5942	27.1882
ENSG00000010404.17	ENSG00000010404	IDS	X	protein_coding	240.508	0.56394	0.199609	2.82523	0.00472469	0.0319885	33.3932	32.5738	22.3988	22.282
ENSG00000185753.12	ENSG00000185753	CXorf38	X	protein_coding	236.864	0.608273	0.215909	2.81727	0.00484343	0.0326447	28.5669	37.2607	20.292	22.8953
ENSG00000135338.13	ENSG00000135338	LCA5	6	protein_coding	182.716	0.670888	0.23829	2.81543	0.00487125	0.0327769	24.9145	26.7152	14.0824	18.2958
ENSG00000136603.13	ENSG00000136603	SKIL	3	protein_coding	1502.55	0.302786	0.107629	2.81324	0.00490457	0.0329641	189.402	192.162	165.108	145.038
ENSG00000237973.1	ENSG00000237973	MTCO1P12	1	unprocessed_pseudogene	109.963	0.839999	0.298784	2.81139	0.00493281	0.0330982	18.001	14.4122	10.3123	7.87026
ENSG00000185567.6	ENSG00000185567	AHNAK2	14	protein_coding	2846.77	0.273891	0.0974841	2.80959	0.0049604	0.033246	334.585	382.215	297.949	295.595
ENSG00000132718.8	ENSG00000132718	SYT11	1	protein_coding	536.411	0.438896	0.156231	2.80928	0.00496521	0.0332597	63.395	78.6224	55.7753	49.2658
ENSG00000170385.9	ENSG00000170385	SLC30A1	1	protein_coding	434.287	0.502971	0.179458	2.80273	0.00506723	0.0338484	51.5247	65.6163	47.0154	35.9783
ENSG00000149380.11	ENSG00000149380	P4HA3	11	protein_coding	258.748	0.626775	0.223826	2.80028	0.00510583	0.0340493	41.3502	30.8162	20.5138	26.1661
ENSG00000175182.14	ENSG00000175182	FAM131A	3	protein_coding	154.026	0.68135	0.243462	2.79858	0.00513273	0.0341906	21.1317	22.497	13.9715	13.2874
ENSG00000145901.15	ENSG00000145901	TNIP1	5	protein_coding	856.653	0.352727	0.12613	2.79653	0.00516545	0.0343894	109.05	111.899	83.2748	89.8436
ENSG00000172663.8	ENSG00000172663	TMEM134	11	protein_coding	74.5381	0.967048	0.346422	2.79153	0.00524593	0.0348091	10.9572	11.7172	6.43135	5.21277
ENSG00000156587.15	ENSG00000156587	UBE2L6	11	protein_coding	114.251	0.780216	0.279728	2.78919	0.00528395	0.0350226	16.5662	16.6384	9.64702	9.71006
ENSG00000178607.15	ENSG00000178607	ERN1	17	protein_coding	253.753	0.551458	0.19775	2.78866	0.00529273	0.0350614	33.5237	35.8546	22.6206	24.7351
ENSG00000162946.22	ENSG00000162946	DISC1	1	protein_coding	104.207	0.819012	0.294043	2.78535	0.00534702	0.0353624	16.0444	14.5293	8.98171	8.38131
ENSG00000158828.7	ENSG00000158828	PINK1	1	protein_coding	213.905	0.653892	0.235049	2.78193	0.0054036	0.0356406	35.3499	24.7233	20.1811	18.0914
ENSG00000213614.9	ENSG00000213614	HEXA	15	protein_coding	236.558	0.559558	0.201124	2.78216	0.00539983	0.0356406	31.3062	33.5112	22.0662	21.9754
ENSG00000280832.1	ENSG00000280832	GSEC	11	antisense	36.3893	1.41783	0.509605	2.78221	0.00539906	0.0356406	4.69593	7.49901	2.21771	2.35086
ENSG00000114993.16	ENSG00000114993	RTKN	2	protein_coding	114.94	0.783938	0.281953	2.78038	0.00542952	0.0357304	15.5226	17.9273	9.42525	10.0167
ENSG00000173517.10	ENSG00000173517	PEAK1	15	protein_coding	3471.53	0.249325	0.0897268	2.77871	0.00545753	0.0358753	418.72	448.417	379.228	351.709
ENSG00000145390.11	ENSG00000145390	USP53	4	protein_coding	671.403	0.369146	0.132941	2.77676	0.00549034	0.0360065	84.3962	89.6366	68.638	66.335
ENSG00000138029.13	ENSG00000138029	HADHB	2	protein_coding	845.507	0.382517	0.137773	2.77642	0.00549611	0.0360104	98.7449	121.39	90.815	78.4982
ENSG00000255248.8	ENSG00000255248	MIR100HG	11	processed_transcript	261.688	0.633832	0.228306	2.77624	0.00549919	0.0360108	33.0019	40.19	29.1628	18.2958
ENSG00000142687.17	ENSG00000142687	KIAA0319L	1	protein_coding	551.88	0.401849	0.144874	2.77379	0.00554082	0.0362116	70.0476	74.4042	58.2148	51.4122
ENSG00000250321.1	ENSG00000250321	AC079140.2	4	processed_pseudogene	134.529	0.764646	0.276063	2.76983	0.00560861	0.0365823	21.9143	16.9899	12.9736	10.0167
ENSG00000183018.8	ENSG00000183018	SPNS2	17	protein_coding	270.367	0.557936	0.201682	2.76641	0.00566768	0.0368522	36.5239	37.495	28.9411	21.5666
ENSG00000164171.10	ENSG00000164171	ITGA2	5	protein_coding	4048.5	0.24176	0.0873966	2.76623	0.00567077	0.0368523	501.029	507.589	447.089	407.822
ENSG00000160888.6	ENSG00000160888	IER2	19	protein_coding	593.956	0.396071	0.143476	2.76053	0.00577073	0.037441	72.526	82.7234	57.993	60.1002
ENSG00000184347.14	ENSG00000184347	SLIT3	5	protein_coding	71.316	0.980127	0.355883	2.75407	0.00588587	0.038126	11.218	10.5455	4.98984	6.03046
ENSG00000250510.7	ENSG00000250510	GPR162	12	protein_coding	71.5639	1.0065	0.365794	2.75156	0.00593124	0.0383164	8.87008	13.1233	5.76603	5.21277
ENSG00000051620.10	ENSG00000051620	HEBP2	6	protein_coding	1099.58	0.387494	0.140902	2.75009	0.00595784	0.0384053	159.401	126.897	120.532	99.1448
ENSG00000130813.17	ENSG00000130813	C19orf66	19	protein_coding	140.264	0.706081	0.256926	2.74819	0.0059925	0.0385872	19.9577	20.0364	11.5321	12.9808
ENSG00000100065.14	ENSG00000100065	CARD10	22	protein_coding	548.536	0.403866	0.147106	2.74542	0.00604342	0.0388942	72.6564	71.0062	51.8943	56.7272
ENSG00000269821.1	ENSG00000269821	KCNQ1OT1	11	antisense	405.362	0.460165	0.167628	2.74516	0.00604815	0.0389037	53.09	54.8365	43.5779	35.1606
ENSG00000107554.16	ENSG00000107554	DNMBP	10	protein_coding	1824.64	0.295313	0.107641	2.74351	0.00607864	0.039046	217.447	245.007	201.257	176.519
ENSG00000165915.13	ENSG00000165915	SLC39A13	11	protein_coding	498.192	0.406795	0.148329	2.74253	0.00609685	0.0390701	66.1343	64.4446	49.6766	48.9591
ENSG00000137414.5	ENSG00000137414	FAM8A1	6	protein_coding	277.642	0.512888	0.187164	2.74031	0.00613813	0.0392506	37.5674	37.495	26.8342	25.8594
ENSG00000126603.8	ENSG00000126603	GLIS2	16	protein_coding	121.249	0.776592	0.283575	2.73858	0.00617059	0.0394371	19.8272	15.3495	10.9776	9.60785
ENSG00000114423.20	ENSG00000114423	CBLB	3	protein_coding	389.848	0.451666	0.164978	2.73774	0.00618633	0.0395166	53.6118	49.9153	39.3643	36.4894
ENSG00000222014.5	ENSG00000222014	RAB6C	2	protein_coding	69.0372	1.03444	0.37798	2.73677	0.00620464	0.0396125	8.34831	13.0061	5.76603	4.70171
ENSG00000130052.13	ENSG00000130052	STARD8	X	protein_coding	530.143	0.394741	0.144492	2.73192	0.00629673	0.0400722	67.6996	70.7719	54.112	51.4122
ENSG00000196586.13	ENSG00000196586	MYO6	6	protein_coding	1376.68	0.328373	0.120268	2.73035	0.00632677	0.040178	189.663	162.518	148.586	132.67
ENSG00000119650.12	ENSG00000119650	IFT43	14	protein_coding	64.7225	1.04737	0.383689	2.72974	0.00633834	0.0402302	9.39185	10.6626	5.9878	3.78181
ENSG00000145014.17	ENSG00000145014	TMEM44	3	protein_coding	414.346	0.439904	0.161288	2.72745	0.00638262	0.0403926	55.1771	54.485	43.2453	37.8181
ENSG00000121858.10	ENSG00000121858	TNFSF10	3	protein_coding	184.951	0.673986	0.247338	2.72496	0.00643091	0.0406254	30.7844	21.4425	16.6328	16.1494
ENSG00000174282.11	ENSG00000174282	ZBTB4	17	protein_coding	654.819	0.38514	0.141324	2.72523	0.00642559	0.0406254	82.7005	87.879	61.3196	69.2992
ENSG00000182405.5	ENSG00000182405	PGBD4	15	protein_coding	47.371	1.19874	0.440163	2.72339	0.00646156	0.040796	8.47875	6.6788	3.7701	2.86191
ENSG00000142156.14	ENSG00000142156	COL6A1	21	protein_coding	265.843	0.538673	0.198263	2.71697	0.00658826	0.0414431	33.6541	38.7839	23.3968	26.4727
ENSG00000145012.13	ENSG00000145012	LPP	3	protein_coding	2420.93	0.296991	0.109408	2.71453	0.00663703	0.0416841	314.497	299.023	276.881	224.251
ENSG00000072422.16	ENSG00000072422	RHOBTB1	10	protein_coding	486.029	0.418046	0.154035	2.71397	0.00664827	0.0417329	63.1341	64.6789	52.1161	43.8486
ENSG00000130787.13	ENSG00000130787	HIP1R	12	protein_coding	1572.07	0.28351	0.104488	2.71333	0.00666113	0.0417917	198.794	198.021	171.318	155.463
ENSG00000010278.13	ENSG00000010278	CD9	12	protein_coding	3060.2	0.24792	0.0914409	2.71126	0.00670274	0.0419868	379.718	384.207	317.243	326.769
ENSG00000073150.13	ENSG00000073150	PANX2	22	protein_coding	47.895	1.16294	0.428972	2.71099	0.00670831	0.0419997	7.95698	7.26466	3.32656	3.47518
ENSG00000019485.13	ENSG00000019485	PRDM11	11	protein_coding	166.575	0.638679	0.235846	2.70803	0.00676837	0.0422652	22.0448	24.6061	15.3022	14.7184
ENSG00000166780.10	ENSG00000166780	C16orf45	16	protein_coding	204.008	0.580057	0.214333	2.70634	0.00680297	0.0423488	27.3929	28.8243	18.8505	18.8069
ENSG00000141376.22	ENSG00000141376	BCAS3	17	protein_coding	153.865	0.706644	0.261145	2.70594	0.00681106	0.0423552	23.2187	20.6223	15.9675	11.0388
ENSG00000187446.11	ENSG00000187446	CHP1	15	protein_coding	1058.46	0.339083	0.125372	2.70462	0.00683829	0.0425024	124.312	147.637	114.212	101.291
ENSG00000165821.11	ENSG00000165821	SALL2	14	protein_coding	74.0102	0.937837	0.347198	2.70116	0.00690985	0.0428583	11.3485	11.0142	5.43338	6.23488
ENSG00000258727.1	ENSG00000258727	AL135999.1	14	antisense	54.732	1.10563	0.409448	2.70029	0.00692793	0.0429482	7.6961	9.49093	4.65718	3.37297
ENSG00000101752.11	ENSG00000101752	MIB1	18	protein_coding	1583.76	0.316751	0.117333	2.69958	0.00694269	0.0430174	186.533	217.588	176.64	148.717
ENSG00000147853.16	ENSG00000147853	AK3	9	protein_coding	439.017	0.433177	0.160717	2.69527	0.00703316	0.0435329	58.3077	57.6486	47.0154	39.1469
ENSG00000204540.10	ENSG00000204540	PSORS1C1	6	protein_coding	105.76	0.794783	0.294942	2.69471	0.00704495	0.0435833	16.3053	14.5293	9.7579	8.07468
ENSG00000117020.16	ENSG00000117020	AKT3	1	protein_coding	1776.56	0.288366	0.107037	2.69409	0.00705811	0.0436137	222.404	226.728	199.483	169.364
ENSG00000168785.7	ENSG00000168785	TSPAN5	4	protein_coding	852.451	0.345584	0.128281	2.69396	0.00706078	0.0436137	102.136	117.289	90.5933	82.4844
ENSG00000164144.15	ENSG00000164144	ARFIP1	4	protein_coding	217.639	0.594103	0.220648	2.69254	0.0070909	0.0437772	26.4798	33.7455	21.8444	18.1936
ENSG00000173548.8	ENSG00000173548	SNX33	15	protein_coding	390.268	0.458467	0.170423	2.69017	0.00714154	0.0440671	54.264	49.5637	41.3602	34.4452
ENSG00000179532.12	ENSG00000179532	DNHD1	11	protein_coding	105.847	0.820522	0.305314	2.68747	0.00719957	0.0443566	15.1313	15.9354	10.645	7.05257
ENSG00000021762.19	ENSG00000021762	OSBPL5	11	protein_coding	317.817	0.478761	0.178188	2.68683	0.00721344	0.0443964	40.698	44.4082	30.3826	30.7656
ENSG00000163453.11	ENSG00000163453	IGFBP7	4	protein_coding	1163.61	0.300613	0.111989	2.6843	0.00726818	0.044633	149.748	145.528	122.196	117.952
ENSG00000178814.16	ENSG00000178814	OPLAH	8	protein_coding	24.8597	1.65733	0.617375	2.68447	0.00726449	0.044633	4.69593	3.98385	0.997967	1.73759
ENSG00000163545.8	ENSG00000163545	NUAK2	1	protein_coding	23.9348	1.65155	0.61538	2.68378	0.00727944	0.044658	3.78283	4.56971	1.44151	1.22653
ENSG00000133812.15	ENSG00000133812	SBF2	11	protein_coding	824.155	0.337364	0.125885	2.67993	0.00736381	0.0450956	102.267	109.321	82.3878	85.2441
ENSG00000152409.8	ENSG00000152409	JMY	5	protein_coding	379.107	0.449112	0.167597	2.67972	0.00736846	0.0450956	52.4378	48.1577	38.4772	35.3651
ENSG00000003756.16	ENSG00000003756	RBM5	3	protein_coding	1339.65	0.296938	0.111075	2.67332	0.00751056	0.0458247	164.227	175.406	147.145	130.013
ENSG00000198961.9	ENSG00000198961	PJA2	5	protein_coding	1168.76	0.298936	0.111924	2.67088	0.00756521	0.0461347	144.4	152.089	125.079	116.418
ENSG00000099999.14	ENSG00000099999	RNF215	22	protein_coding	132.1	0.697541	0.261466	2.66781	0.00763476	0.0464878	19.175	18.396	11.7538	11.4476
ENSG00000155090.14	ENSG00000155090	KLF10	8	protein_coding	619.784	0.410335	0.153832	2.66742	0.0076436	0.0465109	71.2215	91.5113	65.4223	57.3405
ENSG00000269968.1	ENSG00000269968	AC006064.4	12	antisense	77.848	0.964123	0.36146	2.6673	0.00764631	0.0465109	9.39185	14.295	7.09666	5.11056
ENSG00000167173.18	ENSG00000167173	C15orf39	15	protein_coding	484.967	0.410519	0.15394	2.66675	0.00765887	0.04654	66.5256	60.6951	50.5637	45.3817
ENSG00000100558.8	ENSG00000100558	PLEK2	14	protein_coding	93.5903	0.904041	0.339468	2.66311	0.00774217	0.0469985	17.3488	10.6626	7.09666	7.87026
ENSG00000175893.11	ENSG00000175893	ZDHHC21	9	protein_coding	735.016	0.395034	0.148438	2.66128	0.00778445	0.0471118	99.9189	91.98	83.3857	63.1665
ENSG00000148841.16	ENSG00000148841	ITPRIP	10	protein_coding	736.231	0.345287	0.129803	2.66009	0.00781195	0.0472544	91.0488	98.4245	74.6258	74.7163
ENSG00000164983.7	ENSG00000164983	TMEM65	8	protein_coding	424.77	0.433882	0.163181	2.65891	0.00783945	0.0473968	52.1769	60.1092	40.2514	42.9287
ENSG00000198563.13	ENSG00000198563	DDX39B	6	protein_coding	457.618	0.428007	0.160983	2.65871	0.00784406	0.0474008	64.1776	56.4769	48.1242	41.8044
ENSG00000135473.14	ENSG00000135473	PAN2	12	protein_coding	113.748	0.753255	0.283626	2.6558	0.00791198	0.047763	17.3488	15.4667	10.4232	9.09679
ENSG00000088448.14	ENSG00000088448	ANKRD10	13	protein_coding	422.629	0.492643	0.185643	2.65371	0.00796116	0.0479807	54.6554	58.9375	48.4569	32.7076
ENSG00000143248.12	ENSG00000143248	RGS5	1	protein_coding	6593.08	0.228357	0.0860531	2.65367	0.00796214	0.0479807	773.393	862.854	716.873	681.953
ENSG00000102287.18	ENSG00000102287	GABRE	X	protein_coding	116.149	0.806146	0.303857	2.65304	0.00797705	0.0480347	19.175	14.7637	11.7538	7.76805
ENSG00000127125.8	ENSG00000127125	PPCS	1	protein_coding	224.016	0.555423	0.209484	2.65138	0.00801628	0.0482152	32.2193	29.0586	22.1771	19.6245
ENSG00000167861.15	ENSG00000167861	HID1	17	protein_coding	284.552	0.499902	0.188539	2.65146	0.00801453	0.0482152	40.3067	36.3233	27.1669	27.086
ENSG00000182670.13	ENSG00000182670	TTC3	21	protein_coding	2152.55	0.281289	0.106096	2.65126	0.00801909	0.0482152	278.625	264.223	242.839	205.24
ENSG00000159714.11	ENSG00000159714	ZDHHC1	16	protein_coding	84.33	0.867384	0.327194	2.65098	0.00802581	0.0482238	13.4356	11.6	7.31843	6.4393
ENSG00000125447.17	ENSG00000125447	GGA3	17	protein_coding	489.981	0.41791	0.157728	2.64956	0.00805963	0.0483376	57.9164	71.0062	49.5657	47.1193
ENSG00000144476.5	ENSG00000144476	ACKR3	2	protein_coding	263.859	0.554001	0.209079	2.64972	0.0080558	0.0483376	36.9152	35.2688	21.1791	27.9036
ENSG00000145348.16	ENSG00000145348	TBCK	4	protein_coding	235.476	0.537992	0.203086	2.64908	0.00807108	0.0483588	30.3931	33.7455	21.7335	22.4865
ENSG00000221978.11	ENSG00000221978	CCNL2	1	protein_coding	1007.62	0.345066	0.130267	2.64891	0.00807511	0.0483588	137.486	121.625	111.551	93.1144
ENSG00000250571.6	ENSG00000250571	GLI4	8	protein_coding	34.565	1.35891	0.513007	2.64891	0.00807527	0.0483588	6.39168	5.03839	1.99593	2.45307
ENSG00000172578.11	ENSG00000172578	KLHL6	3	protein_coding	346.487	0.456927	0.172508	2.64873	0.00807941	0.0483594	43.5678	48.6264	34.5962	32.7076
ENSG00000167671.11	ENSG00000167671	UBXN6	19	protein_coding	559.968	0.382307	0.14449	2.64592	0.00814702	0.0487397	75.1348	70.5375	58.7692	53.252
ENSG00000003989.17	ENSG00000003989	SLC7A2	8	protein_coding	461.803	0.485663	0.183575	2.64559	0.00815494	0.0487627	50.0899	73.9355	45.7956	42.9287
ENSG00000100299.17	ENSG00000100299	ARSA	22	protein_coding	120.805	0.732815	0.277053	2.64503	0.00816826	0.048818	18.2619	16.4041	11.4212	9.50564
ENSG00000161714.11	ENSG00000161714	PLCD3	17	protein_coding	208.2	0.58725	0.222143	2.64356	0.00820382	0.0490061	27.3929	30.1132	17.1872	21.0555
ENSG00000013392.7	ENSG00000013392	RWDD2A	6	protein_coding	63.7677	1.05444	0.39989	2.63683	0.00836847	0.0497909	11.3485	8.43638	3.65921	5.82604
ENSG00000143507.17	ENSG00000143507	DUSP10	1	protein_coding	34.1253	1.3897	0.527131	2.63634	0.00838056	0.0498381	5.73946	5.62425	1.55239	2.7597

## Sheet: DE genes - downregulated
DE results											Counts per million (cpm)
Gene_stable_ID_version	Gene_stable_ID	Gene_name	Chromosome	Gene_type	baseMean	log2FoldChange	lfcSE	stat	pvalue	padj	Chip31	Chip32	Well13	Well14
ENSG00000117724.12	ENSG00000117724	CENPF	1	protein_coding	3461.05	-1.80595	0.0958064	-18.85	2.94076e-79	1.76107e-75	179.358	174.586	599.778	638.82
ENSG00000148773.13	ENSG00000148773	MKI67	10	protein_coding	6145.33	-2.06585	0.109448	-18.8752	1.82467e-79	1.76107e-75	274.712	270.081	1027.57	1252.8
ENSG00000276368.1	ENSG00000276368	HIST1H2AJ	6	protein_coding	1161.64	-2.13106	0.122914	-17.3378	2.43857e-67	7.30169e-64	48.7854	50.5011	209.019	226.193
ENSG00000131747.14	ENSG00000131747	TOP2A	17	protein_coding	2787.82	-1.67157	0.0985347	-16.9643	1.50823e-64	3.61281e-61	143.095	163.221	489.78	487.445
ENSG00000066279.17	ENSG00000066279	ASPM	1	protein_coding	2347.27	-1.67751	0.100773	-16.6464	3.21185e-62	6.41139e-59	124.312	132.756	436.888	387.482
ENSG00000088325.15	ENSG00000088325	TPX2	20	protein_coding	1547.97	-1.85567	0.116656	-15.9073	5.64277e-57	9.65477e-54	72.7868	81.3174	265.903	292.222
ENSG00000011426.10	ENSG00000011426	ANLN	7	protein_coding	1910.82	-1.83968	0.115833	-15.8821	8.42446e-57	1.26125e-53	86.092	105.806	335.095	352.526
ENSG00000138778.11	ENSG00000138778	CENPE	4	protein_coding	1249.15	-1.78961	0.122636	-14.5929	3.11888e-48	4.15054e-45	68.0909	60.8123	214.785	230.997
ENSG00000112984.11	ENSG00000112984	KIF20A	5	protein_coding	761.573	-2.09675	0.147526	-14.2128	7.63193e-46	9.14077e-43	28.6973	37.6122	140.824	143.504
ENSG00000166851.14	ENSG00000166851	PLK1	16	protein_coding	736.059	-1.98654	0.141678	-14.0215	1.15195e-44	1.25426e-41	30.7844	37.3779	136.056	134.714
ENSG00000134057.14	ENSG00000134057	CCNB1	5	protein_coding	974.561	-1.70925	0.12215	-13.993	1.7192e-44	1.7159e-41	51.5247	53.4304	171.761	171.919
ENSG00000188229.5	ENSG00000188229	TUBB4B	9	protein_coding	2641.54	-1.36187	0.0974312	-13.9778	2.13073e-44	1.96306e-41	162.531	177.75	431.122	444.414
ENSG00000113810.15	ENSG00000113810	SMC4	3	protein_coding	2223.19	-1.35428	0.0978563	-13.8395	1.47208e-43	1.17541e-40	141.921	145.528	364.147	371.64
ENSG00000113368.11	ENSG00000113368	LMNB1	5	protein_coding	1904.62	-1.41587	0.102376	-13.8301	1.67733e-43	1.25559e-40	113.746	125.022	328.775	309.598
ENSG00000184357.4	ENSG00000184357	HIST1H1B	6	protein_coding	1861.95	-1.63393	0.120645	-13.5433	8.68396e-42	6.11811e-39	92.3532	116.352	312.253	335.968
ENSG00000137812.19	ENSG00000137812	KNL1	15	protein_coding	1218.73	-1.53507	0.115068	-13.3406	1.34453e-40	8.94634e-38	70.178	73.584	219.553	198.085
ENSG00000278272.1	ENSG00000278272	HIST1H3C	6	protein_coding	718.285	-2.11977	0.166692	-12.7167	4.77453e-37	3.00972e-34	32.8715	28.9415	116.54	151.681
ENSG00000173597.8	ENSG00000173597	SULT1B1	4	protein_coding	494.187	-1.99407	0.159162	-12.5285	5.21279e-36	3.12168e-33	23.3492	22.2627	95.1396	86.8795
ENSG00000138180.15	ENSG00000138180	CEP55	10	protein_coding	626.639	-1.87703	0.149919	-12.5203	5.7809e-36	3.29704e-33	28.9582	32.691	108.113	118.565
ENSG00000277075.2	ENSG00000277075	HIST1H2AE	6	protein_coding	1833.68	-1.3803	0.110557	-12.485	9.01824e-36	4.90961e-33	107.745	126.311	298.614	311.335
ENSG00000126787.12	ENSG00000126787	DLGAP5	14	protein_coding	1188.15	-1.56858	0.126211	-12.4282	1.83685e-35	9.56518e-33	61.6992	76.0446	216.115	193.588
ENSG00000145386.9	ENSG00000145386	CCNA2	4	protein_coding	655.272	-1.69386	0.140162	-12.085	1.26802e-33	6.32794e-31	34.6977	36.4405	120.089	110.592
ENSG00000111206.12	ENSG00000111206	FOXM1	12	protein_coding	1077.09	-1.54718	0.129498	-11.9475	6.69226e-33	3.20613e-30	60.7861	65.4991	171.65	197.472
ENSG00000104738.17	ENSG00000104738	MCM4	8	protein_coding	1342.69	-1.42934	0.120278	-11.8836	1.44001e-32	6.63347e-30	75.9175	91.277	220.551	230.282
ENSG00000013810.18	ENSG00000013810	TACC3	4	protein_coding	825.315	-1.76623	0.149116	-11.8447	2.29314e-32	1.01722e-29	40.1762	46.0486	132.175	161.085
ENSG00000167553.15	ENSG00000167553	TUBA1C	12	protein_coding	2167.61	-1.19997	0.101493	-11.8232	2.96055e-32	1.26637e-29	142.052	160.291	347.404	348.131
ENSG00000138182.14	ENSG00000138182	KIF20B	10	protein_coding	713.664	-1.64426	0.139661	-11.7732	5.36474e-32	2.21564e-29	36.3934	43.1193	127.962	121.222
ENSG00000156970.12	ENSG00000156970	BUB1B	15	protein_coding	627.343	-1.82366	0.155013	-11.7646	5.94241e-32	2.37241e-29	32.8715	30.6991	103.678	121.222
ENSG00000138160.5	ENSG00000138160	KIF11	10	protein_coding	781.621	-1.51084	0.130101	-11.6128	3.54894e-31	1.37115e-28	47.0897	46.2829	134.393	132.057
ENSG00000072571.19	ENSG00000072571	HMMR	5	protein_coding	690.647	-1.62665	0.141209	-11.5194	1.05291e-30	3.94083e-28	35.4803	42.1819	123.083	117.338
ENSG00000109805.9	ENSG00000109805	NCAPG	4	protein_coding	1148.04	-1.5357	0.133994	-11.461	2.07089e-30	7.51606e-28	58.1773	77.2163	203.364	190.113
ENSG00000237649.7	ENSG00000237649	KIFC1	6	protein_coding	389.115	-2.04635	0.178873	-11.4403	2.63019e-30	9.26521e-28	18.2619	16.6384	69.3033	74.8186
ENSG00000278463.1	ENSG00000278463	HIST1H2AB	6	protein_coding	376.033	-2.03689	0.178871	-11.3875	4.82628e-30	1.65155e-27	17.6097	16.2869	73.2952	66.0284
ENSG00000076382.16	ENSG00000076382	SPAG5	17	protein_coding	508.378	-1.7375	0.153811	-11.2963	1.36847e-29	4.55284e-27	26.8711	27.0667	90.0388	90.048
ENSG00000090889.11	ENSG00000090889	KIF4A	X	protein_coding	553.77	-1.76169	0.156143	-11.2826	1.59961e-29	5.04173e-27	27.5233	30.4647	93.0327	103.744
ENSG00000198826.10	ENSG00000198826	ARHGAP11A	15	protein_coding	671.831	-1.56022	0.13826	-11.2847	1.56207e-29	5.04173e-27	40.0458	38.1981	119.091	112.023
ENSG00000176890.15	ENSG00000176890	TYMS	18	protein_coding	1017.63	-1.51209	0.134256	-11.2627	2.00561e-29	6.15929e-27	60.9166	60.5779	158.566	187.864
ENSG00000169679.14	ENSG00000169679	BUB1	2	protein_coding	661.945	-1.7004	0.151038	-11.2581	2.11207e-29	6.32406e-27	31.0453	40.5415	119.978	113.352
ENSG00000184661.13	ENSG00000184661	CDCA2	8	protein_coding	498.054	-1.74657	0.155981	-11.1973	4.20431e-29	1.22817e-26	24.9145	27.6526	89.3735	87.3905
ENSG00000196787.3	ENSG00000196787	HIST1H2AG	6	protein_coding	464.953	-2.14656	0.192832	-11.1317	8.78965e-29	2.50651e-26	21.2621	18.1617	74.404	99.7581
ENSG00000278588.1	ENSG00000278588	HIST1H2BI	6	protein_coding	687.868	-1.59405	0.144408	-11.0385	2.49106e-28	6.93847e-26	35.089	43.588	120.976	117.134
ENSG00000176619.12	ENSG00000176619	LMNB2	19	protein_coding	1738.67	-1.25293	0.113639	-11.0255	2.87954e-28	7.83823e-26	110.876	125.491	267.788	295.799
ENSG00000092853.13	ENSG00000092853	CLSPN	1	protein_coding	704.527	-1.52511	0.139115	-10.963	5.75679e-28	1.49889e-25	39.0023	44.5254	118.204	122.551
ENSG00000274997.1	ENSG00000274997	HIST1H2AH	6	protein_coding	425.564	-1.89799	0.173172	-10.9601	5.94176e-28	1.51414e-25	18.5228	22.8485	75.402	79.1114
ENSG00000120802.13	ENSG00000120802	TMPO	12	protein_coding	2011.4	-1.17304	0.108625	-10.799	3.47819e-27	8.67882e-25	132.269	151.972	309.813	331.573
ENSG00000130816.15	ENSG00000130816	DNMT1	19	protein_coding	1678.19	-1.18394	0.109706	-10.792	3.75688e-27	9.1829e-25	115.311	120.57	256.145	280.059
ENSG00000075218.18	ENSG00000075218	GTSE1	22	protein_coding	293.074	-2.18829	0.203936	-10.7303	7.3392e-27	1.75803e-24	11.3485	12.8889	52.3378	58.2604
ENSG00000122966.15	ENSG00000122966	CIT	12	protein_coding	843.419	-1.37794	0.130525	-10.5569	4.71914e-26	1.10826e-23	51.5247	56.2425	135.724	144.629
ENSG00000134690.10	ENSG00000134690	CDCA8	1	protein_coding	358.179	-1.88475	0.180479	-10.443	1.57742e-25	3.63322e-23	16.5662	18.5132	68.3053	61.6333
ENSG00000182481.8	ENSG00000182481	KPNA2	17	protein_coding	2449.97	-1.0601	0.102207	-10.3721	3.32192e-25	7.36789e-23	168.662	196.615	393.975	369.084
ENSG00000168497.4	ENSG00000168497	CAVIN2	2	protein_coding	2982.76	-0.972654	0.094293	-10.3152	6.01409e-25	1.30965e-22	237.014	225.908	475.92	434.602
ENSG00000277157.1	ENSG00000277157	HIST1H4D	6	protein_coding	617.841	-1.45457	0.142112	-10.2354	1.37668e-24	2.94438e-22	38.3501	37.6122	102.902	105.482
ENSG00000188486.3	ENSG00000188486	H2AFX	11	protein_coding	867.65	-1.47682	0.144604	-10.2129	1.73656e-24	3.64892e-22	47.3506	58.1173	135.834	157.814
ENSG00000196747.4	ENSG00000196747	HIST1H2AI	6	protein_coding	352.781	-1.8817	0.185324	-10.1536	3.19439e-24	6.59641e-22	16.6966	17.9273	60.0998	67.5616
ENSG00000184270.4	ENSG00000184270	HIST2H2AB	1	protein_coding	322.065	-1.8918	0.186538	-10.1416	3.61111e-24	7.33056e-22	15.2618	16.1697	59.3236	57.5449
ENSG00000117399.13	ENSG00000117399	CDC20	1	protein_coding	387.667	-1.85867	0.183885	-10.1078	5.10176e-24	1.0017e-21	16.6966	21.794	75.2911	64.9041
ENSG00000166508.17	ENSG00000166508	MCM7	7	protein_coding	1201.43	-1.26534	0.125694	-10.0669	7.73755e-24	1.49472e-21	71.8737	90.4568	198.706	192.259
ENSG00000123485.11	ENSG00000123485	HJURP	2	protein_coding	540.251	-1.6696	0.167243	-9.98307	1.80791e-23	3.43703e-21	25.1754	34.2142	91.1477	98.1227
ENSG00000274641.1	ENSG00000274641	HIST1H2BO	6	protein_coding	480.748	-1.75506	0.177422	-9.89205	4.50709e-23	8.179e-21	20.6099	29.8789	84.7163	86.164
ENSG00000101447.14	ENSG00000101447	FAM83D	20	protein_coding	337.29	-1.78849	0.182709	-9.78873	1.2587e-22	2.25006e-20	17.4793	17.3415	63.2046	57.3405
ENSG00000124575.6	ENSG00000124575	HIST1H1D	6	protein_coding	487.697	-1.53147	0.157083	-9.74946	1.85455e-22	3.26647e-20	27.3929	30.2304	88.0429	79.0092
ENSG00000137807.15	ENSG00000137807	KIF23	15	protein_coding	588.158	-1.53811	0.157789	-9.74791	1.88304e-22	3.26857e-20	30.0017	39.2526	98.4661	103.029
ENSG00000196230.12	ENSG00000196230	TUBB	6	protein_coding	9034.38	-0.866747	0.0890556	-9.73265	2.18808e-22	3.74381e-20	682.474	789.622	1346.7	1340.4
ENSG00000024526.16	ENSG00000024526	DEPDC1	1	protein_coding	418.841	-1.77851	0.183535	-9.69028	3.31606e-22	5.59387e-20	18.001	25.4263	79.283	70.3213
ENSG00000073111.13	ENSG00000073111	MCM2	3	protein_coding	572.111	-1.55021	0.160149	-9.67983	3.67319e-22	6.02656e-20	29.2191	37.7294	94.0307	102.313
ENSG00000146918.19	ENSG00000146918	NCAPG2	7	protein_coding	643.024	-1.39245	0.144725	-9.62137	6.49605e-22	1.03738e-19	38.0892	43.4708	103.345	111.001
ENSG00000163535.17	ENSG00000163535	SGO2	2	protein_coding	546.139	-1.49051	0.155243	-9.60117	7.90413e-22	1.24563e-19	30.5235	35.3859	88.5973	96.794
ENSG00000136108.14	ENSG00000136108	CKAP2	13	protein_coding	881.93	-1.2353	0.128774	-9.59276	8.57618e-22	1.33399e-19	59.6122	61.2809	153.687	131.75
ENSG00000273983.1	ENSG00000273983	HIST1H3G	6	protein_coding	483.974	-1.70553	0.179614	-9.49554	2.19083e-21	3.32147e-19	21.2621	30.9334	82.166	88.4126
ENSG00000123416.15	ENSG00000123416	TUBA1B	12	protein_coding	6795.88	-0.999553	0.105844	-9.44365	3.60003e-21	5.32316e-19	457.2	585.626	1071.15	1016.08
ENSG00000089685.14	ENSG00000089685	BIRC5	17	protein_coding	539.827	-1.39413	0.148119	-9.41227	4.85557e-21	7.0921e-19	33.2628	35.1516	90.0388	90.048
ENSG00000087586.17	ENSG00000087586	AURKA	20	protein_coding	438.41	-1.57792	0.168328	-9.37408	6.97818e-21	1.00696e-18	22.4361	28.1213	76.6217	74.7163
ENSG00000118193.11	ENSG00000118193	KIF14	1	protein_coding	516.567	-1.56871	0.167397	-9.37116	7.17419e-21	1.02292e-18	25.1754	34.6829	90.2606	87.7994
ENSG00000072501.17	ENSG00000072501	SMC1A	X	protein_coding	1802.59	-1.09004	0.116753	-9.33624	9.98173e-21	1.39013e-18	132.66	132.287	259.582	304.385
ENSG00000276410.3	ENSG00000276410	HIST1H2BB	6	protein_coding	184.48	-2.32122	0.248883	-9.32654	1.0938e-20	1.50579e-18	6.39168	7.73335	37.1466	33.7297
ENSG00000100297.15	ENSG00000100297	MCM5	22	protein_coding	655.082	-1.3541	0.145743	-9.29104	1.52789e-20	2.07949e-18	39.0023	45.6971	104.01	112.739
ENSG00000157456.7	ENSG00000157456	CCNB2	15	protein_coding	400.399	-1.55387	0.167523	-9.27558	1.76663e-20	2.37741e-18	23.3492	23.4344	68.5271	68.9925
ENSG00000277224.2	ENSG00000277224	HIST1H2BF	6	protein_coding	243.623	-2.10441	0.227464	-9.25161	2.21141e-20	2.9429e-18	9.52229	11.6	40.9167	49.9812
ENSG00000140534.13	ENSG00000140534	TICRR	15	protein_coding	410.939	-1.55369	0.168466	-9.22258	2.90047e-20	3.81746e-18	22.697	25.3091	68.8597	72.2633
ENSG00000124635.8	ENSG00000124635	HIST1H2BJ	6	protein_coding	353.352	-1.96109	0.21268	-9.22086	2.94724e-20	3.83686e-18	16.6966	16.5212	53.114	75.9429
ENSG00000149503.12	ENSG00000149503	INCENP	11	protein_coding	526.703	-1.44149	0.156758	-9.19564	3.72768e-20	4.80069e-18	31.4366	33.7455	83.2748	93.8298
ENSG00000171848.14	ENSG00000171848	RRM2	2	protein_coding	408.73	-1.56127	0.169969	-9.18558	4.09304e-20	5.21515e-18	21.6534	25.895	70.6339	70.0146
ENSG00000203814.6	ENSG00000203814	HIST2H2BF	1	protein_coding	132.86	-3.03556	0.333063	-9.11407	7.9351e-20	1.00041e-17	3.00017	3.63233	22.1771	32.1965
ENSG00000122952.16	ENSG00000122952	ZWINT	10	protein_coding	244.466	-1.96217	0.217176	-9.03494	1.64088e-19	2.04717e-17	10.0441	12.8889	44.0214	45.5862
ENSG00000176014.12	ENSG00000176014	TUBB6	18	protein_coding	3562.33	-0.811934	0.0901223	-9.00925	2.07469e-19	2.56171e-17	283.973	310.623	533.802	511.771
ENSG00000071539.13	ENSG00000071539	TRIP13	5	protein_coding	372.453	-1.58013	0.175774	-8.98953	2.48292e-19	2.97379e-17	19.8272	23.0829	63.5373	65.0063
ENSG00000276043.4	ENSG00000276043	UHRF1	19	protein_coding	364.402	-1.59353	0.177351	-8.98515	2.5839e-19	3.0641e-17	19.3055	22.3798	66.0876	60.1002
ENSG00000080986.12	ENSG00000080986	NDC80	18	protein_coding	403.913	-1.50091	0.168949	-8.8838	6.46136e-19	7.58702e-17	22.697	25.7778	72.0754	65.5173
ENSG00000151503.12	ENSG00000151503	NCAPD3	11	protein_coding	579.346	-1.33409	0.150211	-8.88147	6.59846e-19	7.67279e-17	34.0455	41.5961	96.8028	94.3409
ENSG00000178999.12	ENSG00000178999	AURKB	17	protein_coding	205.734	-2.05821	0.231781	-8.87997	6.6881e-19	7.70225e-17	9.78318	8.55355	37.9228	38.4314
ENSG00000163808.16	ENSG00000163808	KIF15	3	protein_coding	393.108	-1.69359	0.190977	-8.86801	7.44629e-19	8.49374e-17	17.3488	25.3091	66.642	71.65
ENSG00000068489.12	ENSG00000068489	PRR11	17	protein_coding	421.831	-1.69833	0.191804	-8.85451	8.40521e-19	9.4971e-17	24.3927	21.3253	63.759	84.3242
ENSG00000079616.12	ENSG00000079616	KIF22	16	protein_coding	390.859	-1.51255	0.172	-8.79391	1.44449e-18	1.61689e-16	21.9143	24.7233	64.8679	68.3793
ENSG00000101057.15	ENSG00000101057	MYBL2	20	protein_coding	814.565	-1.40614	0.1603	-8.77195	1.75605e-18	1.94743e-16	42.6547	59.9921	125.855	146.264
ENSG00000117650.12	ENSG00000117650	NEK2	1	protein_coding	160.834	-2.46581	0.281364	-8.76376	1.88851e-18	2.0751e-16	7.04389	4.33536	31.0479	31.5832
ENSG00000065328.16	ENSG00000065328	MCM10	10	protein_coding	293.746	-1.69912	0.194312	-8.74429	2.24416e-18	2.44348e-16	16.8271	14.998	51.3399	52.0255
ENSG00000197903.7	ENSG00000197903	HIST1H2BK	6	protein_coding	476.901	-1.39141	0.159222	-8.73881	2.35574e-18	2.54186e-16	28.1756	32.3395	77.6197	81.3601
ENSG00000137310.11	ENSG00000137310	TCF19	6	protein_coding	471.942	-1.5038	0.17218	-8.73389	2.46051e-18	2.63121e-16	23.7405	32.8082	81.5007	79.3158
ENSG00000142910.15	ENSG00000142910	TINAGL1	1	protein_coding	1547.85	-0.927546	0.10632	-8.72408	2.6835e-18	2.84427e-16	123.529	121.742	229.865	237.13
ENSG00000139734.18	ENSG00000139734	DIAPH3	13	protein_coding	694.342	-1.19917	0.138977	-8.62856	6.21271e-18	6.41462e-16	44.4808	52.3759	115.21	107.731
ENSG00000158373.8	ENSG00000158373	HIST1H2BD	6	protein_coding	427.775	-1.3928	0.161669	-8.61514	6.98554e-18	7.15093e-16	26.4798	27.7698	71.8537	70.8323
ENSG00000010292.12	ENSG00000010292	NCAPD2	12	protein_coding	1798.52	-0.981943	0.114241	-8.59539	8.29857e-18	8.42305e-16	124.833	153.261	273.221	276.686
ENSG00000164109.13	ENSG00000164109	MAD2L1	4	protein_coding	400.577	-1.52744	0.177942	-8.58392	9.16929e-18	9.22862e-16	25.3058	22.1455	75.5129	61.6333
ENSG00000180596.7	ENSG00000180596	HIST1H2BC	6	protein_coding	1080.79	-1.05796	0.123524	-8.56477	1.08292e-17	1.08084e-15	75.3957	85.8871	161.892	174.168
ENSG00000277775.1	ENSG00000277775	HIST1H3F	6	protein_coding	228.611	-1.9577	0.228676	-8.56103	1.11867e-17	1.1073e-15	9.91362	11.6	37.9228	45.6884
ENSG00000170312.15	ENSG00000170312	CDK1	10	protein_coding	644.902	-1.30269	0.152701	-8.53099	1.45103e-17	1.41293e-15	36.7847	48.7435	107.226	104.255
ENSG00000108424.9	ENSG00000108424	KPNB1	17	protein_coding	6502.24	-0.738201	0.0867802	-8.50656	1.79171e-17	1.71675e-15	534.422	586.563	923.009	948.622
ENSG00000142945.12	ENSG00000142945	KIF2C	1	protein_coding	443.413	-1.52296	0.179113	-8.50281	1.85061e-17	1.75911e-15	21.9143	30.6991	73.5169	77.9871
ENSG00000115602.16	ENSG00000115602	IL1RL1	2	protein_coding	2482.62	-0.85468	0.100807	-8.47837	2.28362e-17	2.13679e-15	190.446	216.182	362.151	373.888
ENSG00000186185.13	ENSG00000186185	KIF18B	17	protein_coding	328.386	-1.62067	0.191134	-8.47927	2.26618e-17	2.13679e-15	16.1749	20.8566	55.6644	58.4648
ENSG00000186193.8	ENSG00000186193	SAPCD2	9	protein_coding	251.402	-1.87725	0.221963	-8.45751	2.73149e-17	2.53605e-15	10.1745	14.5293	43.5779	47.426
ENSG00000121152.9	ENSG00000121152	NCAPH	2	protein_coding	275.106	-1.70257	0.201403	-8.45356	2.82555e-17	2.6032e-15	13.3051	16.4041	49.6766	47.3238
ENSG00000167670.15	ENSG00000167670	CHAF1A	19	protein_coding	330.104	-1.52563	0.180669	-8.44431	3.05837e-17	2.775e-15	19.5664	19.5677	57.7712	55.0918
ENSG00000128944.13	ENSG00000128944	KNSTRN	15	protein_coding	338.623	-1.66036	0.199271	-8.33219	7.93619e-17	7.09341e-15	17.7402	19.6849	51.7834	66.4372
ENSG00000171241.8	ENSG00000171241	SHCBP1	16	protein_coding	457.11	-1.54156	0.18529	-8.31972	8.81747e-17	7.82273e-15	21.2621	32.4566	80.9462	75.9429
ENSG00000119969.14	ENSG00000119969	HELLS	10	protein_coding	820.849	-1.1963	0.145255	-8.23587	1.7826e-16	1.56987e-14	50.3508	64.3274	143.264	120.405
ENSG00000012048.21	ENSG00000012048	BRCA1	17	protein_coding	511.067	-1.30254	0.158606	-8.21244	2.16734e-16	1.89476e-14	30.3931	37.3779	88.3756	79.3158
ENSG00000175063.16	ENSG00000175063	UBE2C	20	protein_coding	197.699	-1.90152	0.232399	-8.18212	2.7889e-16	2.40307e-14	8.87008	10.3111	36.8139	35.0584
ENSG00000138092.10	ENSG00000138092	CENPO	2	protein_coding	394.524	-1.36931	0.16742	-8.17885	2.86575e-16	2.45165e-14	25.4363	25.192	68.3053	62.7576
ENSG00000013297.11	ENSG00000013297	CLDN11	3	protein_coding	513.148	-1.29449	0.158374	-8.17362	2.99268e-16	2.52417e-14	32.3497	35.9718	92.0348	76.1473
ENSG00000164161.9	ENSG00000164161	HHIP	4	protein_coding	11299	-0.693222	0.084989	-8.15661	3.44563e-16	2.8859e-14	934.098	1052.2	1666.38	1550.54
ENSG00000143799.12	ENSG00000143799	PARP1	1	protein_coding	1612.22	-0.86854	0.107469	-8.08176	6.3836e-16	5.30947e-14	128.225	134.162	232.083	247.351
ENSG00000094804.10	ENSG00000094804	CDC6	17	protein_coding	398.69	-1.35788	0.168128	-8.07643	6.66892e-16	5.50852e-14	26.7407	24.7233	68.8597	63.2687
ENSG00000273802.2	ENSG00000273802	HIST1H2BG	6	protein_coding	484.321	-1.38236	0.172244	-8.0256	1.01032e-15	8.28811e-14	26.3494	35.3859	76.6217	84.5286
ENSG00000276903.1	ENSG00000276903	HIST1H2AL	6	protein_coding	172.737	-2.10514	0.262333	-8.02469	1.01779e-15	8.29258e-14	8.08743	6.91315	28.7193	35.6717
ENSG00000135476.11	ENSG00000135476	ESPL1	12	protein_coding	288.448	-1.6442	0.20504	-8.01894	1.06659e-15	8.63142e-14	14.0878	18.0445	47.0154	53.5586
ENSG00000168496.3	ENSG00000168496	FEN1	11	protein_coding	282.835	-1.59333	0.19927	-7.99584	1.28699e-15	1.03451e-13	15.2618	17.1071	46.2392	51.5144
ENSG00000163661.3	ENSG00000163661	PTX3	3	protein_coding	608.872	-1.29474	0.16223	-7.98094	1.45229e-15	1.1596e-13	35.7412	45.3456	91.1477	107.833
ENSG00000169607.12	ENSG00000169607	CKAP2L	2	protein_coding	472.824	-1.51404	0.190002	-7.96854	1.60564e-15	1.27356e-13	22.0448	34.3314	76.6217	84.6308
ENSG00000040275.16	ENSG00000040275	SPDL1	5	protein_coding	541.158	-1.21073	0.152576	-7.93522	2.10115e-15	1.6448e-13	36.6543	38.4324	82.2769	91.5812
ENSG00000119403.14	ENSG00000119403	PHF19	9	protein_coding	806.267	-1.02178	0.128888	-7.92765	2.23339e-15	1.73697e-13	57.786	64.5618	124.635	124.187
ENSG00000140525.17	ENSG00000140525	FANCI	15	protein_coding	642.148	-1.18648	0.14988	-7.91617	2.44948e-15	1.89274e-13	39.3936	50.7355	105.895	99.7581
ENSG00000112742.9	ENSG00000112742	TTK	6	protein_coding	394.791	-1.53149	0.193597	-7.91073	2.55889e-15	1.96461e-13	18.3924	28.2384	69.7468	65.5173
ENSG00000158406.4	ENSG00000158406	HIST1H4H	6	protein_coding	207.668	-1.90774	0.241893	-7.88673	3.10201e-15	2.36642e-13	11.218	8.90507	33.9309	41.3955
ENSG00000162063.12	ENSG00000162063	CCNF	16	protein_coding	476.953	-1.33302	0.169159	-7.88026	3.26706e-15	2.47656e-13	27.2625	35.0344	85.3817	72.1611
ENSG00000189057.10	ENSG00000189057	FAM111B	11	protein_coding	305.784	-1.50231	0.190905	-7.8694	3.56341e-15	2.68421e-13	17.2184	19.4505	55.9971	48.2437
ENSG00000058804.11	ENSG00000058804	NDC1	1	protein_coding	464.558	-1.25497	0.159632	-7.86166	3.79082e-15	2.83766e-13	29.0886	33.9799	74.8476	75.9429
ENSG00000099937.10	ENSG00000099937	SERPIND1	22	protein_coding	152.401	-2.28694	0.293117	-7.80217	6.08518e-15	4.4713e-13	5.34814	6.56163	23.9512	34.1385
ENSG00000187837.3	ENSG00000187837	HIST1H1C	6	protein_coding	1260.71	-1.01709	0.130432	-7.79789	6.2952e-15	4.59742e-13	84.0049	107.798	187.507	200.947
ENSG00000100714.15	ENSG00000100714	MTHFD1	14	protein_coding	1727.03	-0.806701	0.10482	-7.69606	1.40329e-14	1.00043e-12	142.313	146.582	245.833	259.923
ENSG00000161800.12	ENSG00000161800	RACGAP1	12	protein_coding	296.993	-1.59188	0.207089	-7.68692	1.50715e-14	1.06812e-12	13.9573	20.0364	49.5657	53.1498
ENSG00000165480.15	ENSG00000165480	SKA3	13	protein_coding	212.724	-1.72393	0.224481	-7.67963	1.59551e-14	1.12408e-12	10.1745	12.5374	38.2554	37.0004
ENSG00000123473.15	ENSG00000123473	STIL	1	protein_coding	350.635	-1.3559	0.17745	-7.64103	2.15487e-14	1.50929e-12	23.871	21.4425	58.2148	57.8515
ENSG00000156802.12	ENSG00000156802	ATAD2	8	protein_coding	654.487	-1.19338	0.156907	-7.60568	2.83414e-14	1.96211e-12	38.6109	52.9617	103.678	106.095
ENSG00000080824.18	ENSG00000080824	HSP90AA1	14	protein_coding	9693.58	-0.669979	0.0888185	-7.54324	4.58448e-14	3.13762e-12	813.308	907.731	1329.85	1409.9
ENSG00000168078.9	ENSG00000168078	PBK	8	protein_coding	226.816	-1.61763	0.214668	-7.53547	4.86593e-14	3.31132e-12	12.392	13.2404	38.5881	40.169
ENSG00000183856.10	ENSG00000183856	IQGAP3	1	protein_coding	419.929	-1.30385	0.173766	-7.50344	6.21644e-14	4.15946e-12	24.1318	31.5193	67.9727	69.708
ENSG00000121621.6	ENSG00000121621	KIF18A	11	protein_coding	210.388	-1.66739	0.222583	-7.49107	6.8315e-14	4.54561e-12	11.0876	12.0687	38.8098	34.9562
ENSG00000035499.12	ENSG00000035499	DEPDC1B	5	protein_coding	145.532	-2.02939	0.273689	-7.41496	1.21662e-13	7.87648e-12	6.13079	7.03032	25.0601	28.7213
ENSG00000120694.19	ENSG00000120694	HSPH1	13	protein_coding	2202.31	-0.711964	0.0961075	-7.408	1.28222e-13	8.25651e-12	189.272	194.623	326.446	303.669
ENSG00000132646.10	ENSG00000132646	PCNA	20	protein_coding	807.233	-0.963057	0.130498	-7.37988	1.58427e-13	1.01469e-11	58.8295	67.0224	128.405	117.543
ENSG00000051341.13	ENSG00000051341	POLQ	3	protein_coding	284.588	-1.46692	0.199144	-7.36612	1.75666e-13	1.11912e-11	15.6531	19.099	46.1283	50.0835
ENSG00000100401.19	ENSG00000100401	RANGAP1	22	protein_coding	1341.47	-0.797724	0.108389	-7.35983	1.84141e-13	1.16691e-11	109.05	116.235	198.152	194.099
ENSG00000165732.12	ENSG00000165732	DDX21	10	protein_coding	2769.51	-0.677085	0.0923019	-7.33555	2.20819e-13	1.38468e-11	240.144	249.928	390.649	393.922
ENSG00000184678.10	ENSG00000184678	HIST2H2BE	1	protein_coding	163.068	-2.03542	0.278394	-7.3113	2.64573e-13	1.65041e-11	9.00052	5.74143	27.4995	32.7076
ENSG00000115163.14	ENSG00000115163	CENPA	2	protein_coding	117.259	-2.27992	0.313712	-7.26758	3.65981e-13	2.25946e-11	3.91327	5.27274	25.2818	19.6245
ENSG00000076003.4	ENSG00000076003	MCM6	2	protein_coding	778.735	-1.00155	0.138585	-7.227	4.93791e-13	3.02863e-11	53.09	66.2022	120.2	119.076
ENSG00000165304.7	ENSG00000165304	MELK	9	protein_coding	563.91	-1.28598	0.177974	-7.22565	4.98702e-13	3.03196e-11	30.654	44.7597	102.347	82.28
ENSG00000113013.13	ENSG00000113013	HSPA9	5	protein_coding	2531.31	-0.688284	0.0959137	-7.17608	7.17385e-13	4.29606e-11	217.317	228.485	352.837	366.223
ENSG00000094916.15	ENSG00000094916	CBX5	12	protein_coding	3473.67	-0.639229	0.0892091	-7.16551	7.74976e-13	4.57236e-11	300.931	323.746	497.431	477.122
ENSG00000168439.16	ENSG00000168439	STIP1	11	protein_coding	1471.34	-0.810384	0.113093	-7.16565	7.74183e-13	4.57236e-11	122.224	123.499	204.694	226.398
ENSG00000198959.11	ENSG00000198959	TGM2	20	protein_coding	10444.5	-0.633905	0.0884604	-7.16597	7.72355e-13	4.57236e-11	990.71	890.507	1462.58	1462.03
ENSG00000162496.8	ENSG00000162496	DHRS3	1	protein_coding	79.5985	-2.86397	0.400195	-7.15645	8.27939e-13	4.86089e-11	1.82619	2.57778	18.8505	13.4919
ENSG00000143228.12	ENSG00000143228	NUF2	1	protein_coding	275.653	-1.46491	0.204774	-7.15377	8.44234e-13	4.93239e-11	14.3487	19.3334	48.1242	45.1773
ENSG00000162607.12	ENSG00000162607	USP1	1	protein_coding	566.922	-1.05891	0.148541	-7.12875	1.01286e-12	5.83221e-11	42.2633	42.2991	83.8293	92.3989
ENSG00000029993.14	ENSG00000029993	HMGB3	X	protein_coding	434.973	-1.20181	0.168633	-7.12677	1.02754e-12	5.88846e-11	32.741	27.8869	66.9747	72.4677
ENSG00000116161.17	ENSG00000116161	CACYBP	1	protein_coding	597.784	-1.06155	0.149626	-7.09466	1.29673e-12	7.39571e-11	48.3941	40.6587	92.3674	93.6254
ENSG00000278828.1	ENSG00000278828	HIST1H3H	6	protein_coding	139.267	-2.02438	0.287889	-7.0318	2.03882e-12	1.14643e-10	6.91345	5.74143	22.6206	28.7213
ENSG00000093009.9	ENSG00000093009	CDC45	22	protein_coding	240.204	-1.45886	0.20795	-7.01544	2.29226e-12	1.28292e-10	14.3487	15.1152	39.4752	41.5999
ENSG00000164611.12	ENSG00000164611	PTTG1	5	protein_coding	308.193	-1.29839	0.186648	-6.95639	3.49091e-12	1.92676e-10	19.0446	21.9112	50.1201	50.7989
ENSG00000101003.9	ENSG00000101003	GINS1	20	protein_coding	270.05	-1.66952	0.240117	-6.95296	3.57689e-12	1.95618e-10	10.6963	18.9819	43.6888	50.9011
ENSG00000112118.18	ENSG00000112118	MCM3	6	protein_coding	990.142	-0.827176	0.119014	-6.95024	3.64662e-12	1.98526e-10	81.5265	82.6062	143.929	147.593
ENSG00000184260.5	ENSG00000184260	HIST2H2AC	1	protein_coding	535.691	-1.22333	0.176115	-6.94621	3.75241e-12	2.0336e-10	39.7849	34.097	74.7367	97.5094
ENSG00000136824.18	ENSG00000136824	SMC2	9	protein_coding	918.666	-1.06924	0.155112	-6.89335	5.44951e-12	2.94003e-10	55.6989	80.7315	138.163	148.308
ENSG00000112029.9	ENSG00000112029	FBXO5	6	protein_coding	280.882	-1.33203	0.193685	-6.87729	6.10036e-12	3.23292e-10	18.9141	17.8101	48.7895	43.8486
ENSG00000175745.12	ENSG00000175745	NR2F1	5	protein_coding	329.846	-1.22114	0.178185	-6.85322	7.22065e-12	3.80977e-10	22.5665	22.9657	53.7794	52.5365
ENSG00000275713.2	ENSG00000275713	HIST1H2BH	6	protein_coding	178.389	-1.75078	0.256096	-6.83642	8.11984e-12	4.24678e-10	9.78318	9.02224	27.3887	35.7739
ENSG00000129810.14	ENSG00000129810	SGO1	3	protein_coding	139.459	-1.92588	0.281804	-6.83411	8.25185e-12	4.29706e-10	5.60902	7.73335	23.8403	26.9837
ENSG00000124207.16	ENSG00000124207	CSE1L	20	protein_coding	2477.82	-0.769706	0.112866	-6.81964	9.1266e-12	4.732e-10	186.793	234.695	377.232	342.714
ENSG00000124795.15	ENSG00000124795	DEK	6	protein_coding	2317.64	-0.654555	0.0961055	-6.81079	9.70628e-12	5.01087e-10	208.838	205.168	324.118	328.404
ENSG00000142731.10	ENSG00000142731	PLK4	4	protein_coding	298.927	-1.29824	0.190779	-6.80494	1.01093e-11	5.19655e-10	18.5228	21.2081	47.2371	50.5945
ENSG00000123975.4	ENSG00000123975	CKS2	9	protein_coding	218.38	-1.50624	0.221831	-6.79004	1.12105e-11	5.68934e-10	11.4789	14.6465	38.8098	35.6717
ENSG00000164032.11	ENSG00000164032	H2AFZ	4	protein_coding	813.038	-0.894273	0.132048	-6.77235	1.26704e-11	6.40312e-10	60.1339	70.6547	126.964	116.725
ENSG00000140105.17	ENSG00000140105	WARS	14	protein_coding	1326.37	-0.728662	0.108447	-6.71907	1.82891e-11	9.11517e-10	114.137	115.414	190.057	190.828
ENSG00000146670.9	ENSG00000146670	CDCA5	11	protein_coding	232.221	-1.57627	0.234611	-6.71865	1.83415e-11	9.11517e-10	11.0876	15.701	45.7956	34.5474
ENSG00000275379.1	ENSG00000275379	HIST1H3I	6	protein_coding	240.859	-1.48147	0.221389	-6.69169	2.20614e-11	1.09186e-09	16.6966	12.5374	38.699	42.8265
ENSG00000124610.4	ENSG00000124610	HIST1H1A	6	protein_coding	76.3508	-2.53459	0.38132	-6.64689	2.99344e-11	1.46936e-09	2.34796	2.81213	14.9695	15.025
ENSG00000134222.16	ENSG00000134222	PSRC1	1	protein_coding	153.98	-1.69851	0.255816	-6.63958	3.1457e-11	1.5378e-09	8.47875	8.20204	28.2757	25.9616
ENSG00000129195.15	ENSG00000129195	PIMREG	17	protein_coding	95.6607	-2.31778	0.349809	-6.62586	3.45226e-11	1.6808e-09	4.56548	2.81213	17.1872	19.4201
ENSG00000166197.16	ENSG00000166197	NOLC1	10	protein_coding	1230.98	-0.770584	0.116338	-6.62367	3.5039e-11	1.69904e-09	102.006	107.212	171.096	186.024
ENSG00000197451.11	ENSG00000197451	HNRNPAB	5	protein_coding	1237.13	-0.811516	0.12259	-6.61976	3.59775e-11	1.73751e-09	108.398	98.0729	171.761	190.726
ENSG00000185480.11	ENSG00000185480	PARPBP	12	protein_coding	182.062	-1.56005	0.236213	-6.60442	3.99067e-11	1.91185e-09	10.3049	10.897	30.3826	32.1965
ENSG00000148229.12	ENSG00000148229	POLE3	9	protein_coding	605.834	-1.00719	0.152694	-6.59615	4.21984e-11	2.01359e-09	41.4807	51.087	88.7082	97.5094
ENSG00000111602.11	ENSG00000111602	TIMELESS	12	protein_coding	506.659	-0.984353	0.149349	-6.59097	4.36968e-11	2.07681e-09	38.7414	39.487	77.287	77.6805
ENSG00000154839.9	ENSG00000154839	SKA1	18	protein_coding	167.854	-1.63569	0.248306	-6.58737	4.47673e-11	2.11928e-09	8.34831	10.4283	29.3846	29.1302
ENSG00000125885.13	ENSG00000125885	MCM8	20	protein_coding	303.264	-1.25054	0.190579	-6.56179	5.31639e-11	2.50687e-09	18.5228	22.7314	48.7895	49.5724
ENSG00000178921.13	ENSG00000178921	PFAS	17	protein_coding	544.302	-0.972062	0.14858	-6.54235	6.05608e-11	2.84446e-09	41.872	42.6506	79.8374	86.0618
ENSG00000084463.7	ENSG00000084463	WBP11	12	protein_coding	581.975	-1.04417	0.160424	-6.5088	7.57542e-11	3.50312e-09	42.6547	44.7597	80.17	99.9625
ENSG00000070814.19	ENSG00000070814	TCOF1	5	protein_coding	909.458	-0.804522	0.123659	-6.506	7.71794e-11	3.5553e-09	73.3086	78.9739	130.623	135.634
ENSG00000213694.4	ENSG00000213694	S1PR3	9	protein_coding	198.668	-1.58117	0.243488	-6.49383	8.36787e-11	3.83992e-09	13.3051	9.6081	31.935	36.4894
ENSG00000109685.17	ENSG00000109685	NSD2	4	protein_coding	2582.98	-0.639055	0.0984206	-6.49311	8.40824e-11	3.84372e-09	226.318	238.211	349.51	374.399
ENSG00000131470.14	ENSG00000131470	PSMC3IP	17	protein_coding	113.126	-1.94487	0.300405	-6.47416	9.53384e-11	4.32526e-09	5.21769	5.50708	20.1811	21.1577
ENSG00000108561.8	ENSG00000108561	C1QBP	17	protein_coding	1235.95	-0.725304	0.11218	-6.46556	1.00923e-10	4.56133e-09	107.354	106.861	174.201	180.3
ENSG00000144554.10	ENSG00000144554	FANCD2	3	protein_coding	290.331	-1.28637	0.199521	-6.4473	1.13858e-10	5.12661e-09	18.6533	20.1536	53.4467	41.5999
ENSG00000136861.17	ENSG00000136861	CDK5RAP2	9	protein_coding	770.964	-0.821575	0.127607	-6.43834	1.20784e-10	5.39789e-09	63.7863	64.3274	114.323	112.432
ENSG00000069275.12	ENSG00000069275	NUCKS1	1	protein_coding	4818.45	-0.571026	0.0887195	-6.43631	1.22412e-10	5.45031e-09	423.025	468.688	660.987	665.19
ENSG00000109971.13	ENSG00000109971	HSPA8	11	protein_coding	18463.6	-0.489073	0.0760106	-6.43427	1.24064e-10	5.4831e-09	1727.84	1805.03	2506.23	2459.51
ENSG00000203760.8	ENSG00000203760	CENPW	6	protein_coding	146.217	-1.77069	0.27565	-6.42371	1.32992e-10	5.85604e-09	6.91345	8.31921	23.0641	28.9258
ENSG00000152253.8	ENSG00000152253	SPC25	2	protein_coding	120.987	-1.91365	0.297963	-6.42242	1.34125e-10	5.88429e-09	6.65256	5.03839	20.9573	22.9975
ENSG00000151725.11	ENSG00000151725	CENPU	4	protein_coding	356.915	-1.10594	0.172294	-6.41891	1.37251e-10	5.99704e-09	25.6971	26.3637	58.4365	53.8653
ENSG00000228519.3	ENSG00000228519	AC097263.1	X	processed_pseudogene	508.752	-1.04153	0.162689	-6.40198	1.5337e-10	6.6555e-09	34.4368	42.0647	73.9605	83.6087
ENSG00000167325.14	ENSG00000167325	RRM1	11	protein_coding	1084.89	-0.87977	0.137754	-6.38655	1.69674e-10	7.31001e-09	74.7435	101.002	164.886	159.041
ENSG00000044574.7	ENSG00000044574	HSPA5	9	protein_coding	10282.5	-0.502697	0.0788526	-6.37514	1.82795e-10	7.8471e-09	985.623	970.535	1399.48	1376.68
ENSG00000114867.20	ENSG00000114867	EIF4G1	3	protein_coding	7514.87	-0.55189	0.0865799	-6.37434	1.83752e-10	7.85998e-09	680.387	721.194	997.191	1059.01
ENSG00000198176.12	ENSG00000198176	TFDP1	13	protein_coding	874.33	-0.845266	0.132717	-6.36893	1.90354e-10	8.11343e-09	74.8739	68.8971	122.196	136.145
ENSG00000273703.1	ENSG00000273703	HIST1H2BM	6	protein_coding	86.7474	-2.75316	0.433177	-6.35573	2.07446e-10	8.81056e-09	2.21752	2.9293	10.8668	23.713
ENSG00000175216.14	ENSG00000175216	CKAP5	11	protein_coding	3144.34	-0.652036	0.102692	-6.34943	2.16119e-10	9.14651e-09	255.145	307.459	455.96	429.491
ENSG00000171320.14	ENSG00000171320	ESCO2	8	protein_coding	178.96	-1.62152	0.25549	-6.3467	2.19987e-10	9.27739e-09	8.08743	12.0687	34.1527	28.2103
ENSG00000112312.9	ENSG00000112312	GMNN	6	protein_coding	353.788	-1.13015	0.179393	-6.29985	2.97939e-10	1.2477e-08	27.0016	24.0203	60.3216	51.6166
ENSG00000186871.6	ENSG00000186871	ERCC6L	X	protein_coding	170.474	-1.54387	0.247473	-6.23853	4.41715e-10	1.83059e-08	8.87008	11.1313	31.2696	27.2904
ENSG00000128708.12	ENSG00000128708	HAT1	2	protein_coding	371.852	-1.05386	0.168973	-6.23683	4.46524e-10	1.84414e-08	28.1756	27.4182	58.4365	57.136
ENSG00000224411.3	ENSG00000224411	HSP90AA2P	11	processed_pseudogene	673.612	-0.872034	0.140331	-6.21414	5.16079e-10	2.12408e-08	52.0465	57.4143	95.8049	104.664
ENSG00000177084.16	ENSG00000177084	POLE	12	protein_coding	698.703	-0.828321	0.133613	-6.1994	5.66784e-10	2.32479e-08	55.1771	60.5779	106.117	99.8603
ENSG00000100629.16	ENSG00000100629	CEP128	14	protein_coding	147.887	-1.61909	0.261958	-6.18071	6.38134e-10	2.59964e-08	8.73964	7.96769	27.6104	23.8152
ENSG00000101868.10	ENSG00000101868	POLA1	X	protein_coding	374.514	-1.09817	0.177918	-6.17236	6.72787e-10	2.73151e-08	24.0014	30.8162	60.6542	57.0338
ENSG00000135451.12	ENSG00000135451	TROAP	12	protein_coding	100.318	-2.01665	0.327154	-6.16423	7.08269e-10	2.86586e-08	4.69593	4.45254	16.5219	20.4422
ENSG00000111581.9	ENSG00000111581	NUP107	12	protein_coding	521.777	-1.03157	0.167614	-6.15445	7.53386e-10	3.03815e-08	34.3063	44.5254	75.0693	86.164
ENSG00000092201.9	ENSG00000092201	SUPT16H	14	protein_coding	2045.53	-0.642031	0.104448	-6.14687	7.90275e-10	3.16559e-08	176.097	191.342	276.104	297.639
ENSG00000106462.10	ENSG00000106462	EZH2	7	protein_coding	336.493	-1.13108	0.185265	-6.10519	1.02679e-09	4.08566e-08	26.6102	21.9112	51.8943	54.3763
ENSG00000161888.11	ENSG00000161888	SPC24	19	protein_coding	247.565	-1.3343	0.218778	-6.09888	1.06815e-09	4.22219e-08	13.566	18.7475	38.4772	43.1331
ENSG00000276180.1	ENSG00000276180	HIST1H4I	6	protein_coding	75.9434	-2.41006	0.396323	-6.08105	1.19395e-09	4.68851e-08	2.4784	3.04647	11.9756	17.3759
ENSG00000145220.13	ENSG00000145220	LYAR	4	protein_coding	274.692	-1.19895	0.19722	-6.07928	1.20726e-09	4.72527e-08	19.8272	18.5132	41.9146	46.0972
ENSG00000274267.1	ENSG00000274267	HIST1H3B	6	protein_coding	397.371	-2.64896	0.43823	-6.04468	1.49711e-09	5.82171e-08	14.2182	10.897	59.4345	97.7139
ENSG00000129351.17	ENSG00000129351	ILF3	19	protein_coding	4007	-0.519627	0.0860273	-6.04025	1.53874e-09	5.96422e-08	377.5	379.637	546.553	540.493
ENSG00000162613.16	ENSG00000162613	FUBP1	1	protein_coding	1509.9	-0.74982	0.124316	-6.03158	1.62369e-09	6.27319e-08	137.356	121.507	201.589	233.757
ENSG00000119397.16	ENSG00000119397	CNTRL	9	protein_coding	396.2	-1.03314	0.171982	-6.00728	1.88661e-09	7.2423e-08	29.3495	30.4647	56.995	65.4151
ENSG00000080839.11	ENSG00000080839	RBL1	20	protein_coding	380.189	-1.06451	0.1773	-6.00397	1.92553e-09	7.34461e-08	24.784	31.7536	61.9849	56.625
ENSG00000132688.10	ENSG00000132688	NES	1	protein_coding	3665.88	-0.614989	0.102566	-5.99606	2.02168e-09	7.68689e-08	345.02	320.7	480.688	539.47
ENSG00000139618.14	ENSG00000139618	BRCA2	13	protein_coding	520.661	-1.10291	0.184279	-5.98499	2.16402e-09	8.15047e-08	31.3062	44.7597	93.3654	70.7301
ENSG00000274290.2	ENSG00000274290	HIST1H2BE	6	protein_coding	93.046	-2.02235	0.338151	-5.9806	2.22311e-09	8.34677e-08	4.95681	3.51516	16.9654	17.3759
ENSG00000163507.13	ENSG00000163507	CIP2A	3	protein_coding	385.328	-1.15442	0.193061	-5.97954	2.23766e-09	8.37516e-08	24.9145	29.996	71.7428	51.1056
ENSG00000142230.11	ENSG00000142230	SAE1	19	protein_coding	1249.84	-0.669985	0.112314	-5.96528	2.44217e-09	9.11212e-08	105.137	116.703	181.519	172.124
ENSG00000205208.4	ENSG00000205208	C4orf46	4	protein_coding	281.801	-1.13542	0.190483	-5.96074	2.51094e-09	9.33962e-08	20.7403	19.8021	44.9085	44.2574
ENSG00000197061.4	ENSG00000197061	HIST1H4C	6	protein_coding	215.723	-1.43651	0.241339	-5.95224	2.64499e-09	9.80776e-08	14.4791	12.3031	30.6043	41.7021
ENSG00000131711.14	ENSG00000131711	MAP1B	5	protein_coding	19220.1	-0.469016	0.078854	-5.9479	2.71597e-09	1.00399e-07	1843.15	1863.85	2525.08	2611.8
ENSG00000120800.4	ENSG00000120800	UTP20	12	protein_coding	1535.28	-0.616624	0.10377	-5.94221	2.81203e-09	1.0363e-07	138.66	140.021	220.107	208
ENSG00000182944.17	ENSG00000182944	EWSR1	22	protein_coding	1570.59	-0.657888	0.110821	-5.93648	2.91212e-09	1.06989e-07	139.704	140.489	210.46	231.815
ENSG00000176208.8	ENSG00000176208	ATAD5	17	protein_coding	258.764	-1.18665	0.200187	-5.9277	3.07211e-09	1.12522e-07	17.2184	19.099	40.1405	42.622
ENSG00000116133.12	ENSG00000116133	DHCR24	1	protein_coding	2221.82	-0.636259	0.107569	-5.91489	3.32088e-09	1.21263e-07	183.402	216.768	304.158	318.286
ENSG00000072274.12	ENSG00000072274	TFRC	3	protein_coding	1505.25	-0.79393	0.134314	-5.91099	3.40067e-09	1.23799e-07	106.571	146.816	229.754	210.351
ENSG00000129173.12	ENSG00000129173	E2F8	11	protein_coding	233.259	-1.22658	0.209385	-5.85798	4.68522e-09	1.68513e-07	15.0009	17.1071	36.9248	38.3292
ENSG00000167461.11	ENSG00000167461	RAB8A	19	protein_coding	1317.3	-0.634762	0.10863	-5.84332	5.11713e-09	1.82949e-07	116.746	120.57	183.848	185.104
ENSG00000181938.13	ENSG00000181938	GINS3	16	protein_coding	274.378	-1.15722	0.19803	-5.84366	5.10666e-09	1.82949e-07	21.2621	17.8101	45.0194	42.2132
ENSG00000115053.15	ENSG00000115053	NCL	2	protein_coding	4937.28	-0.683464	0.116999	-5.84162	5.16961e-09	1.84275e-07	475.332	395.221	644.132	754.932
ENSG00000063244.12	ENSG00000063244	U2AF2	19	protein_coding	1363.19	-0.657767	0.112954	-5.82334	5.76827e-09	2.05005e-07	116.224	127.014	185.844	198.187
ENSG00000053372.4	ENSG00000053372	MRTO4	1	protein_coding	319.407	-1.0731	0.1844	-5.81937	5.90686e-09	2.08692e-07	25.3058	22.0283	49.3439	50.2879
ENSG00000147536.11	ENSG00000147536	GINS4	8	protein_coding	148.6	-1.51231	0.260357	-5.80861	6.29922e-09	2.21248e-07	8.47875	9.25659	23.9512	26.6771
ENSG00000185130.5	ENSG00000185130	HIST1H2BL	6	protein_coding	206.493	-1.26762	0.219207	-5.78274	7.34928e-09	2.55879e-07	13.566	14.295	35.1506	32.0943
ENSG00000144381.16	ENSG00000144381	HSPD1	2	protein_coding	1474.61	-0.608501	0.105312	-5.77807	7.55633e-09	2.62325e-07	130.573	138.029	210.793	199.516
ENSG00000105974.11	ENSG00000105974	CAV1	7	protein_coding	5446.2	-0.499821	0.0868291	-5.75638	8.59387e-09	2.96625e-07	496.725	540.983	727.629	741.235
ENSG00000101361.16	ENSG00000101361	NOP56	20	protein_coding	763.874	-0.788112	0.137449	-5.73386	9.8171e-09	3.36904e-07	67.3083	61.5153	105.563	116.93
ENSG00000198554.11	ENSG00000198554	WDHD1	14	protein_coding	322.955	-1.08536	0.189391	-5.73076	9.99809e-09	3.4116e-07	20.6099	26.9496	50.3419	50.7989
ENSG00000281344.1	ENSG00000281344	HELLPAR	12	macro_lncRNA	74.3955	-2.20281	0.384492	-5.72915	1.00937e-08	3.43444e-07	3.78283	2.34344	14.6369	13.4919
ENSG00000101945.16	ENSG00000101945	SUV39H1	X	protein_coding	130.854	-1.62541	0.284461	-5.71398	1.10366e-08	3.74463e-07	6.39168	8.31921	25.3927	20.2378
ENSG00000121957.13	ENSG00000121957	GPSM2	1	protein_coding	299.827	-1.08798	0.190697	-5.70527	1.16157e-08	3.92997e-07	23.6101	20.5051	50.0093	43.9508
ENSG00000088247.17	ENSG00000088247	KHSRP	19	protein_coding	2419.39	-0.567932	0.0997271	-5.69486	1.23471e-08	4.15397e-07	226.578	221.572	321.013	343.838
ENSG00000151849.14	ENSG00000151849	CENPJ	13	protein_coding	344.039	-1.05636	0.186025	-5.67862	1.35788e-08	4.53017e-07	22.3056	29.0586	52.1161	54.8874
ENSG00000125912.10	ENSG00000125912	NCLN	19	protein_coding	822.055	-0.719922	0.126846	-5.67555	1.38242e-08	4.59925e-07	73.4391	69.3658	117.427	118.054
ENSG00000197299.11	ENSG00000197299	BLM	15	protein_coding	256.405	-1.15472	0.203736	-5.66772	1.44708e-08	4.80103e-07	18.3924	18.1617	38.0336	43.3375
ENSG00000112081.16	ENSG00000112081	SRSF3	6	protein_coding	1100.67	-0.717994	0.126732	-5.66544	1.46644e-08	4.85182e-07	102.397	88.9335	151.358	163.538
ENSG00000117632.22	ENSG00000117632	STMN1	1	protein_coding	2944.96	-0.50883	0.0898778	-5.66136	1.50179e-08	4.95508e-07	277.712	281.213	405.064	391.571
ENSG00000124160.11	ENSG00000124160	NCOA5	20	protein_coding	421.398	-0.945716	0.167354	-5.651	1.59521e-08	5.24884e-07	36.0021	30.2304	64.2026	63.4731
ENSG00000131462.7	ENSG00000131462	TUBG1	17	protein_coding	458.972	-0.986854	0.17515	-5.63435	1.75721e-08	5.75031e-07	38.2196	32.5738	63.0937	77.0672
ENSG00000160633.12	ENSG00000160633	SAFB	19	protein_coding	330.535	-1.05991	0.189115	-5.60456	2.08784e-08	6.78987e-07	24.9145	24.3718	46.4609	56.2161
ENSG00000164754.14	ENSG00000164754	RAD21	8	protein_coding	2415.76	-0.556038	0.0992177	-5.60422	2.09189e-08	6.78987e-07	214.186	235.633	324.007	337.91
ENSG00000198900.5	ENSG00000198900	TOP1	20	protein_coding	1875.76	-0.651163	0.116883	-5.57108	2.53163e-08	8.1073e-07	174.401	161.111	243.837	283.125
ENSG00000150753.11	ENSG00000150753	CCT5	5	protein_coding	2763.22	-0.573089	0.103069	-5.56023	2.69421e-08	8.60496e-07	241.449	269.496	362.595	397.806
ENSG00000152455.15	ENSG00000152455	SUV39H2	10	protein_coding	224.322	-1.17416	0.211981	-5.539	3.04205e-08	9.69007e-07	16.5662	15.1152	37.3683	34.2407
ENSG00000143476.17	ENSG00000143476	DTL	1	protein_coding	204.761	-1.23698	0.223484	-5.53501	3.11214e-08	9.88702e-07	14.3487	13.7091	31.2696	34.854
ENSG00000172009.14	ENSG00000172009	THOP1	19	protein_coding	351.849	-0.949896	0.171962	-5.52386	3.31631e-08	1.05078e-06	27.6538	27.5354	54.6664	52.1277
ENSG00000075702.17	ENSG00000075702	WDR62	19	protein_coding	123.367	-1.5547	0.282178	-5.50964	3.59564e-08	1.12735e-06	6.783	7.61618	22.5097	19.9312
ENSG00000108106.13	ENSG00000108106	UBE2S	19	protein_coding	135.985	-1.50448	0.27316	-5.50768	3.63591e-08	1.13701e-06	8.21787	8.08487	21.29	24.9395
ENSG00000049541.10	ENSG00000049541	RFC2	7	protein_coding	244.847	-1.25646	0.228254	-5.50465	3.69899e-08	1.15372e-06	13.1747	20.0364	37.2574	42.2132
ENSG00000206053.12	ENSG00000206053	JPT2	16	protein_coding	816.683	-0.686145	0.125066	-5.48626	4.10527e-08	1.2738e-06	72.0042	71.9436	116.43	115.499
ENSG00000197153.4	ENSG00000197153	HIST1H3J	6	protein_coding	82.9678	-1.95009	0.355639	-5.48334	4.1737e-08	1.29169e-06	3.26106	4.56971	14.1933	16.1494
ENSG00000253729.7	ENSG00000253729	PRKDC	8	protein_coding	8711.84	-0.453925	0.0829545	-5.47197	4.45049e-08	1.37027e-06	808.09	882.891	1201.55	1118.8
ENSG00000116830.11	ENSG00000116830	TTF2	1	protein_coding	441.214	-0.954953	0.174542	-5.47121	4.46976e-08	1.37268e-06	29.0886	39.9556	69.3033	64.9041
ENSG00000033170.16	ENSG00000033170	FUT8	14	protein_coding	921.737	-0.667911	0.122176	-5.4668	4.58235e-08	1.40365e-06	84.3962	79.3254	131.066	129.399
ENSG00000074800.15	ENSG00000074800	ENO1	1	protein_coding	8397.19	-0.454357	0.0833137	-5.45357	4.93696e-08	1.50458e-06	775.741	853.949	1123.71	1111.96
ENSG00000117152.13	ENSG00000117152	RGS4	1	protein_coding	269.666	-1.30288	0.23941	-5.44207	5.26653e-08	1.59689e-06	12.9138	22.8485	41.0275	47.3238
ENSG00000171408.13	ENSG00000171408	PDE7B	6	protein_coding	233.751	-1.16743	0.214791	-5.43519	5.47373e-08	1.65553e-06	14.3487	18.7475	38.9207	35.6717
ENSG00000274618.1	ENSG00000274618	HIST1H4F	6	protein_coding	298.972	-1.00559	0.185325	-5.42606	5.76106e-08	1.73367e-06	23.2187	22.497	45.463	46.4039
ENSG00000270647.5	ENSG00000270647	TAF15	17	protein_coding	758.002	-0.824046	0.151941	-5.42346	5.84573e-08	1.75474e-06	70.8302	54.9537	106.339	116.418
ENSG00000050820.16	ENSG00000050820	BCAR1	16	protein_coding	2582.05	-0.567364	0.104625	-5.42285	5.86565e-08	1.75632e-06	229.318	249.225	334.873	374.399
ENSG00000168393.12	ENSG00000168393	DTYMK	2	protein_coding	335.53	-0.960122	0.177222	-5.41763	6.03932e-08	1.79933e-06	25.4363	26.9496	49.7875	52.2299
ENSG00000166881.9	ENSG00000166881	NEMP1	12	protein_coding	249.68	-1.12798	0.208267	-5.41604	6.09344e-08	1.81095e-06	16.8271	19.2162	36.5921	42.2132
ENSG00000009954.10	ENSG00000009954	BAZ1B	7	protein_coding	2736.77	-0.503205	0.0932022	-5.39907	6.69869e-08	1.98589e-06	265.45	255.083	371.577	367.347
ENSG00000137337.14	ENSG00000137337	MDC1	6	protein_coding	820.748	-0.706967	0.131604	-5.37194	7.78957e-08	2.28666e-06	70.0476	73.3497	110.996	123.164
ENSG00000170515.13	ENSG00000170515	PA2G4	12	protein_coding	569.271	-0.819832	0.152896	-5.36201	8.23017e-08	2.41009e-06	49.5681	45.1112	78.1741	88.9237
ENSG00000133119.12	ENSG00000133119	RFC3	13	protein_coding	173.247	-1.29976	0.242526	-5.35928	8.35531e-08	2.44077e-06	12.0007	11.0142	31.1588	25.655
ENSG00000114346.13	ENSG00000114346	ECT2	3	protein_coding	676.752	-0.815151	0.152118	-5.35867	8.38347e-08	2.44304e-06	49.3072	63.5072	94.4742	104.153
ENSG00000152465.17	ENSG00000152465	NMT2	10	protein_coding	379.578	-0.921865	0.17275	-5.3364	9.48105e-08	2.74951e-06	28.4364	31.8708	54.3338	59.9979
ENSG00000110917.7	ENSG00000110917	MLEC	12	protein_coding	2393.17	-0.503003	0.0943179	-5.33306	9.65724e-08	2.79383e-06	221.1	234.227	331.103	315.321
ENSG00000099901.16	ENSG00000099901	RANBP1	22	protein_coding	301.468	-1.19146	0.224628	-5.30413	1.13212e-07	3.26731e-06	24.6536	17.5758	41.0275	55.194
ENSG00000099995.18	ENSG00000099995	SF3A1	22	protein_coding	1739.85	-0.536729	0.101257	-5.30068	1.15371e-07	3.32163e-06	161.618	164.861	235.853	238.356
ENSG00000154310.16	ENSG00000154310	TNIK	3	protein_coding	703.165	-0.764767	0.144771	-5.28259	1.27371e-07	3.64086e-06	58.3077	61.5153	93.2545	110.286
ENSG00000132383.11	ENSG00000132383	RPA1	17	protein_coding	847.083	-0.688821	0.130543	-5.27659	1.3161e-07	3.75307e-06	69.1345	80.0285	117.427	123.267
ENSG00000275714.1	ENSG00000275714	HIST1H3A	6	protein_coding	151.996	-1.34138	0.255211	-5.25596	1.47257e-07	4.1695e-06	8.87008	10.897	25.2818	24.9395
ENSG00000093000.18	ENSG00000093000	NUP50	22	protein_coding	934.735	-0.682935	0.130463	-5.23468	1.6527e-07	4.64657e-06	88.4399	76.5133	128.96	136.043
ENSG00000184445.11	ENSG00000184445	KNTC1	12	protein_coding	623.953	-0.818193	0.156491	-5.22838	1.70997e-07	4.79633e-06	44.22	59.6405	95.5831	88.0038
ENSG00000189159.15	ENSG00000189159	JPT1	17	protein_coding	445.77	-0.816586	0.156212	-5.22744	1.71874e-07	4.80966e-06	36.3934	37.8465	65.3114	65.6196
ENSG00000186638.16	ENSG00000186638	KIF24	9	protein_coding	125.566	-1.66594	0.320064	-5.20502	1.93979e-07	5.39047e-06	4.43504	9.37376	22.0662	21.9754
ENSG00000168411.13	ENSG00000168411	RFWD3	16	protein_coding	430.024	-0.827258	0.159109	-5.19932	2.00023e-07	5.53273e-06	34.9586	36.3233	62.4284	64.1886
ENSG00000233822.4	ENSG00000233822	HIST1H2BN	6	protein_coding	195.658	-1.22271	0.235683	-5.18794	2.12636e-07	5.85457e-06	14.3487	12.6546	28.3866	34.5474
ENSG00000131467.10	ENSG00000131467	PSME3	17	protein_coding	1268	-0.569757	0.109891	-5.18476	2.16291e-07	5.92795e-06	113.224	121.507	176.751	172.226
ENSG00000183684.7	ENSG00000183684	ALYREF	17	protein_coding	237.734	-1.14758	0.222646	-5.1543	2.54578e-07	6.92974e-06	17.6097	16.4041	32.7112	42.5198
ENSG00000125319.14	ENSG00000125319	C17orf53	17	protein_coding	52.2947	-2.36412	0.459017	-5.15038	2.59954e-07	7.06003e-06	1.43487	2.46061	9.64702	10.5277
ENSG00000111665.11	ENSG00000111665	CDCA3	12	protein_coding	82.0258	-1.83221	0.355877	-5.14843	2.62676e-07	7.1178e-06	4.17416	4.10102	12.8627	16.5582
ENSG00000111247.14	ENSG00000111247	RAD51AP1	12	protein_coding	146.245	-1.40269	0.272781	-5.14218	2.71567e-07	7.34213e-06	7.30477	11.1313	24.173	24.7351
ENSG00000113407.13	ENSG00000113407	TARS	5	protein_coding	1544.98	-0.560244	0.109261	-5.12756	2.93526e-07	7.90015e-06	135.791	151.386	207.355	216.483
ENSG00000132967.9	ENSG00000132967	HMGB1P5	3	transcribed_processed_pseudogene	1167.35	-0.60855	0.118812	-5.12194	3.02404e-07	8.12084e-06	112.05	100.534	160.007	164.458
ENSG00000143401.14	ENSG00000143401	ANP32E	1	protein_coding	670.93	-0.704935	0.137673	-5.12035	3.04963e-07	8.17124e-06	60.1339	57.1799	92.811	98.5315
ENSG00000183199.6	ENSG00000183199	HSP90AB3P	4	processed_pseudogene	1152.65	-0.573534	0.112143	-5.11429	3.14917e-07	8.41911e-06	106.05	106.978	159.453	158.018
ENSG00000004897.11	ENSG00000004897	CDC27	17	protein_coding	1329.51	-0.562427	0.110087	-5.10895	3.23954e-07	8.64142e-06	117.398	129.475	187.84	177.439
ENSG00000115380.19	ENSG00000115380	EFEMP1	2	protein_coding	8722.59	-0.421242	0.0825605	-5.10222	3.35686e-07	8.93447e-06	842.136	872.814	1127.48	1171.24
ENSG00000123219.12	ENSG00000123219	CENPK	5	protein_coding	238.431	-1.04301	0.204553	-5.09899	3.41474e-07	9.06837e-06	18.1315	17.693	38.9207	35.0584
ENSG00000138668.18	ENSG00000138668	HNRNPD	4	protein_coding	1541.39	-0.694759	0.1363	-5.0973	3.44541e-07	9.12957e-06	150.53	119.984	201.368	236.619
ENSG00000100266.18	ENSG00000100266	PACSIN2	22	protein_coding	617.249	-0.705565	0.138845	-5.08168	3.7412e-07	9.84798e-06	52.8292	55.0708	86.8232	89.3325
ENSG00000096384.19	ENSG00000096384	HSP90AB1	6	protein_coding	13319.5	-0.436812	0.0859948	-5.07952	3.78398e-07	9.917e-06	1297.77	1304.48	1689.34	1835.61
ENSG00000278705.1	ENSG00000278705	HIST1H4B	6	protein_coding	179.03	-1.18186	0.232658	-5.0798	3.77827e-07	9.917e-06	12.6529	12.5374	28.2757	28.9258
ENSG00000087087.19	ENSG00000087087	SRRT	7	protein_coding	1173.11	-0.720142	0.141936	-5.07373	3.90103e-07	1.01792e-05	116.224	87.4103	162.669	173.146
ENSG00000130204.12	ENSG00000130204	TOMM40	19	protein_coding	298.001	-0.986247	0.194544	-5.06952	3.98825e-07	1.03617e-05	21.1317	24.8405	42.3582	48.7547
ENSG00000132780.16	ENSG00000132780	NASP	1	protein_coding	538.385	-0.910614	0.18	-5.05896	4.21556e-07	1.09285e-05	51.1334	34.8001	78.9503	82.6888
ENSG00000103187.7	ENSG00000103187	COTL1	16	protein_coding	1895.14	-0.52951	0.104681	-5.05832	4.22958e-07	1.09412e-05	184.706	171.891	252.375	262.887
ENSG00000100591.7	ENSG00000100591	AHSA1	14	protein_coding	580.37	-0.75691	0.149906	-5.04922	4.4362e-07	1.1451e-05	51.6552	47.5718	79.0612	88.6171
ENSG00000275832.4	ENSG00000275832	ARHGAP23	17	protein_coding	1188.86	-0.605261	0.119965	-5.04533	4.52746e-07	1.16363e-05	102.528	114.36	157.679	172.43
ENSG00000180198.16	ENSG00000180198	RCC1	1	protein_coding	650.317	-0.699447	0.138712	-5.04245	4.59612e-07	1.17875e-05	58.4382	55.5395	90.1497	95.0564
ENSG00000131153.8	ENSG00000131153	GINS2	16	protein_coding	92.2836	-1.66649	0.330956	-5.03538	4.76898e-07	1.22047e-05	4.17416	5.97577	16.411	15.9449
ENSG00000130826.17	ENSG00000130826	DKC1	X	protein_coding	590.01	-0.78456	0.155926	-5.03162	4.86359e-07	1.23939e-05	54.6554	44.994	81.6116	90.048
ENSG00000125944.19	ENSG00000125944	HNRNPR	1	protein_coding	1688.2	-0.517628	0.103017	-5.02467	5.04289e-07	1.27693e-05	162.923	156.307	229.311	228.34
ENSG00000127586.16	ENSG00000127586	CHTF18	16	protein_coding	198.859	-1.18439	0.235697	-5.02507	5.03236e-07	1.27693e-05	11.8703	16.0526	34.9289	28.8235
ENSG00000170540.14	ENSG00000170540	ARL6IP1	16	protein_coding	674.138	-0.68566	0.136767	-5.01333	5.3497e-07	1.35176e-05	58.0469	60.8123	92.4783	98.8382
ENSG00000174243.9	ENSG00000174243	DDX23	12	protein_coding	704.505	-0.713629	0.143104	-4.98678	6.13933e-07	1.53509e-05	63.7863	58.9375	93.8089	107.424
ENSG00000148019.13	ENSG00000148019	CEP78	9	protein_coding	541.097	-0.723194	0.145482	-4.97101	6.66067e-07	1.65738e-05	45.0026	48.8607	80.0592	75.2274
ENSG00000087269.15	ENSG00000087269	NOP14	4	protein_coding	781.298	-0.777297	0.156506	-4.96657	6.81459e-07	1.68982e-05	73.1782	59.1718	102.014	124.698
ENSG00000132507.17	ENSG00000132507	EIF5A	17	protein_coding	1574.56	-0.520765	0.104887	-4.96503	6.86918e-07	1.69984e-05	148.443	148.926	224.432	203.196
ENSG00000142864.14	ENSG00000142864	SERBP1	1	protein_coding	1681.49	-0.531171	0.107304	-4.95016	7.41528e-07	1.81251e-05	163.053	153.144	222.879	234.472
ENSG00000104356.10	ENSG00000104356	POP1	8	protein_coding	246.047	-1.11993	0.226456	-4.94545	7.5967e-07	1.85307e-05	14.0878	21.5596	37.0357	40.5778
ENSG00000105323.16	ENSG00000105323	HNRNPUL1	19	protein_coding	2590.16	-0.524493	0.106369	-4.93089	8.18561e-07	1.9878e-05	239.884	248.639	327.444	375.319
ENSG00000129534.13	ENSG00000129534	MIS18BP1	14	protein_coding	784.064	-0.627625	0.127292	-4.93057	8.19883e-07	1.9878e-05	68.0909	73.584	111.661	107.628
ENSG00000106991.13	ENSG00000106991	ENG	9	protein_coding	3457	-0.498995	0.101216	-4.93002	8.22229e-07	1.98946e-05	324.28	334.526	436.112	495.111
ENSG00000092470.11	ENSG00000092470	WDR76	15	protein_coding	229.732	-1.07686	0.21851	-4.9282	8.29921e-07	1.99724e-05	14.8704	19.099	33.82	37.9203
ENSG00000143815.14	ENSG00000143815	LBR	1	protein_coding	1072.48	-0.632452	0.128331	-4.9283	8.29493e-07	1.99724e-05	89.4835	103.932	164.221	136.554
ENSG00000187741.14	ENSG00000187741	FANCA	16	protein_coding	245.265	-0.99802	0.2028	-4.9212	8.60136e-07	2.06037e-05	19.8272	17.8101	38.1445	37.1026
ENSG00000149639.14	ENSG00000149639	SOGA1	20	protein_coding	1327.92	-0.556204	0.113056	-4.91974	8.66588e-07	2.06755e-05	115.181	132.053	187.729	176.519
ENSG00000172534.13	ENSG00000172534	HCFC1	X	protein_coding	2078.45	-0.499973	0.101622	-4.91994	8.65701e-07	2.06755e-05	199.968	195.912	271.558	288.746
ENSG00000136492.8	ENSG00000136492	BRIP1	17	protein_coding	162.929	-1.19452	0.243146	-4.91277	8.97984e-07	2.12973e-05	10.8267	11.9515	26.058	26.1661
ENSG00000213178.3	ENSG00000213178	RPL22P1	3	processed_pseudogene	694.135	-0.654229	0.133416	-4.90366	9.40676e-07	2.22658e-05	63.7863	60.2264	100.129	95.363
ENSG00000163811.11	ENSG00000163811	WDR43	2	protein_coding	1113.8	-0.57634	0.117555	-4.90272	9.45191e-07	2.23285e-05	97.9622	107.681	150.028	156.894
ENSG00000116237.15	ENSG00000116237	ICMT	1	protein_coding	654.347	-0.687409	0.140952	-4.8769	1.07766e-06	2.52587e-05	58.3077	56.9456	100.906	85.2441
ENSG00000153107.12	ENSG00000153107	ANAPC1	2	protein_coding	458.153	-0.75207	0.154462	-4.86898	1.12176e-06	2.62409e-05	37.8283	40.6587	67.7509	64.6997
ENSG00000132341.11	ENSG00000132341	RAN	12	protein_coding	2296.08	-0.467987	0.0961453	-4.8675	1.13018e-06	2.63863e-05	224.361	218.643	305.711	307.86
ENSG00000116649.9	ENSG00000116649	SRM	1	protein_coding	442.658	-0.770328	0.158457	-4.86145	1.16531e-06	2.71004e-05	39.2632	35.9718	65.755	62.7576
ENSG00000136938.8	ENSG00000136938	ANP32B	9	protein_coding	513.571	-0.809168	0.166486	-4.86027	1.17228e-06	2.71575e-05	43.1764	42.6506	66.5312	83.7109
ENSG00000168298.6	ENSG00000168298	HIST1H1E	6	protein_coding	493.386	-0.863269	0.177693	-4.85822	1.18447e-06	2.7387e-05	38.0892	42.4163	62.6502	83.6087
ENSG00000256663.1	ENSG00000256663	AC112777.1	12	processed_pseudogene	77.7828	-1.71072	0.352508	-4.85299	1.21615e-06	2.78506e-05	3.91327	4.45254	13.7498	13.6963
ENSG00000134333.13	ENSG00000134333	LDHA	11	protein_coding	3982.27	-0.441804	0.0910588	-4.85186	1.22312e-06	2.79567e-05	368.63	408.11	523.822	532.316
ENSG00000158402.19	ENSG00000158402	CDC25C	5	protein_coding	96.0824	-1.63425	0.336924	-4.85049	1.23159e-06	2.80967e-05	5.60902	5.15557	20.292	13.2874
ENSG00000274750.2	ENSG00000274750	HIST1H3E	6	protein_coding	125.855	-1.35602	0.279642	-4.84911	1.24014e-06	2.82379e-05	7.6961	8.55355	22.9532	18.8069
ENSG00000006634.7	ENSG00000006634	DBF4	7	protein_coding	237.245	-1.02951	0.212336	-4.84847	1.2442e-06	2.82766e-05	19.8272	16.0526	38.699	34.6496
ENSG00000106263.17	ENSG00000106263	EIF3B	7	protein_coding	2164.14	-0.543666	0.112554	-4.83028	1.36343e-06	3.0811e-05	211.838	192.982	276.326	313.993
ENSG00000237870.6	ENSG00000237870	AC073130.1	7	processed_transcript	134.935	-1.28481	0.26619	-4.82668	1.38829e-06	3.13135e-05	9.39185	8.67073	22.0662	21.9754
ENSG00000135316.17	ENSG00000135316	SYNCRIP	6	protein_coding	1632.87	-0.528884	0.109819	-4.81594	1.46509e-06	3.29219e-05	162.009	145.293	219.885	224.047
ENSG00000128951.13	ENSG00000128951	DUT	15	protein_coding	368.946	-0.830434	0.172465	-4.81509	1.4713e-06	3.29379e-05	32.4801	28.59	56.3297	52.4343
ENSG00000183688.4	ENSG00000183688	RFLNB	17	protein_coding	537.15	-0.700541	0.145636	-4.81021	1.50769e-06	3.35643e-05	47.2201	46.8688	79.9483	73.2854
ENSG00000100526.19	ENSG00000100526	CDKN3	14	protein_coding	133.354	-1.43952	0.299387	-4.80823	1.52275e-06	3.38239e-05	10.5658	5.97577	22.7315	22.0776
ENSG00000163781.13	ENSG00000163781	TOPBP1	3	protein_coding	828.446	-0.603425	0.125506	-4.80793	1.525e-06	3.38239e-05	73.1782	78.0365	119.978	110.286
ENSG00000151461.19	ENSG00000151461	UPF2	10	protein_coding	575.3	-0.726737	0.151182	-4.80703	1.53188e-06	3.39138e-05	53.4814	46.1658	79.5047	85.4485
ENSG00000182628.12	ENSG00000182628	SKA2	17	protein_coding	427.223	-0.787413	0.164024	-4.80061	1.58185e-06	3.49553e-05	37.0456	35.0344	59.2127	65.2107
ENSG00000091651.8	ENSG00000091651	ORC6	16	protein_coding	107.138	-1.5041	0.313602	-4.79621	1.61692e-06	3.56645e-05	6.52212	6.32729	15.5239	20.8511
ENSG00000164045.11	ENSG00000164045	CDC25A	3	protein_coding	262.833	-0.930314	0.194151	-4.7917	1.65378e-06	3.64105e-05	20.7403	20.8566	40.1405	39.2491
ENSG00000092621.12	ENSG00000092621	PHGDH	1	protein_coding	247.005	-0.98137	0.205121	-4.78435	1.71545e-06	3.76991e-05	17.0879	21.091	38.2554	37.3071
ENSG00000115241.10	ENSG00000115241	PPM1G	2	protein_coding	1463.19	-0.523978	0.109639	-4.77912	1.76067e-06	3.85513e-05	134.486	141.544	192.053	205.138
ENSG00000170315.13	ENSG00000170315	UBB	17	protein_coding	1464.7	-0.568188	0.118958	-4.77638	1.78479e-06	3.90082e-05	143.747	127.483	191.499	210.862
ENSG00000183621.15	ENSG00000183621	ZNF438	10	protein_coding	233.874	-0.985429	0.206531	-4.77134	1.83006e-06	3.97796e-05	17.2184	18.8647	37.8119	33.8319
ENSG00000122483.17	ENSG00000122483	CCDC18	1	protein_coding	194.52	-1.15532	0.24398	-4.7353	2.1873e-06	4.72024e-05	15.7835	11.9515	27.7213	33.9341
ENSG00000162408.10	ENSG00000162408	NOL9	1	protein_coding	722.421	-0.668476	0.141367	-4.72866	2.26005e-06	4.85971e-05	62.3515	65.9678	94.3634	109.57
ENSG00000183814.15	ENSG00000183814	LIN9	1	protein_coding	139.219	-1.35764	0.288259	-4.70977	2.47991e-06	5.31339e-05	9.78318	8.20204	18.9614	26.9837
ENSG00000151929.9	ENSG00000151929	BAG3	10	protein_coding	1310.6	-0.545148	0.116037	-4.69805	2.62658e-06	5.56788e-05	123.92	121.156	169.987	187.762
ENSG00000161547.16	ENSG00000161547	SRSF2	17	protein_coding	835.503	-0.636765	0.135532	-4.69827	2.62371e-06	5.56788e-05	81.9178	68.4284	117.538	116.521
ENSG00000090905.18	ENSG00000090905	TNRC6A	16	protein_coding	1215.83	-0.519488	0.110932	-4.68296	2.82759e-06	5.97284e-05	115.963	113.774	169.987	159.96
ENSG00000136811.16	ENSG00000136811	ODF2	9	protein_coding	623.443	-0.66531	0.142163	-4.67992	2.86982e-06	6.04075e-05	53.3509	57.5314	84.2728	91.6834
ENSG00000170006.11	ENSG00000170006	TMEM154	4	protein_coding	385.168	-0.838943	0.179302	-4.67895	2.8835e-06	6.04942e-05	35.7412	27.7698	58.5474	55.194
ENSG00000103966.10	ENSG00000103966	EHD4	15	protein_coding	2389.7	-0.444692	0.0953778	-4.66242	3.12509e-06	6.48184e-05	231.796	233.641	313.251	320.943
ENSG00000149428.18	ENSG00000149428	HYOU1	11	protein_coding	4023.22	-0.428026	0.0917952	-4.66284	3.11875e-06	6.48184e-05	371.369	417.718	530.808	532.009
ENSG00000196419.12	ENSG00000196419	XRCC6	22	protein_coding	2148.18	-0.474377	0.101749	-4.66223	3.12808e-06	6.48184e-05	200.49	213.019	277.546	297.332
ENSG00000167491.17	ENSG00000167491	GATAD2A	19	protein_coding	1644.58	-0.509436	0.109301	-4.66083	3.14931e-06	6.51457e-05	149.487	162.635	213.454	231.099
ENSG00000110958.15	ENSG00000110958	PTGES3	12	protein_coding	1643.91	-0.493134	0.105982	-4.65298	3.27166e-06	6.75597e-05	147.922	166.15	221.992	220.674
ENSG00000179051.13	ENSG00000179051	RCC2	1	protein_coding	1892.51	-0.457997	0.0985715	-4.64634	3.37878e-06	6.9532e-05	180.924	185.718	259.804	244.796
ENSG00000073008.14	ENSG00000073008	PVR	19	protein_coding	1036.42	-0.564581	0.121555	-4.64464	3.40663e-06	6.99849e-05	88.8313	103.463	146.147	138.803
ENSG00000090273.13	ENSG00000090273	NUDC	1	protein_coding	382.547	-0.870718	0.187573	-4.64201	3.45035e-06	7.07618e-05	33.2628	28.9415	50.1201	63.4731
ENSG00000129484.13	ENSG00000129484	PARP2	14	protein_coding	202.696	-1.02254	0.220362	-4.6403	3.47911e-06	7.11853e-05	14.2182	16.5212	31.935	30.6633
ENSG00000183431.11	ENSG00000183431	SF3A3	1	protein_coding	702.122	-0.66047	0.142451	-4.63648	3.54389e-06	7.23087e-05	67.5691	57.5314	96.2484	101.598
ENSG00000020922.12	ENSG00000020922	MRE11	11	protein_coding	350.332	-0.7939	0.171991	-4.61594	3.91317e-06	7.87699e-05	29.8713	29.0586	52.7814	49.5724
ENSG00000137309.19	ENSG00000137309	HMGA1	6	protein_coding	5689.01	-0.501753	0.108723	-4.61495	3.93189e-06	7.90139e-05	547.467	535.242	690.704	842.015
ENSG00000108055.9	ENSG00000108055	SMC3	10	protein_coding	1038.89	-0.580772	0.125882	-4.61361	3.95727e-06	7.92579e-05	96.5274	94.9093	133.949	152.397
ENSG00000125378.15	ENSG00000125378	BMP4	14	protein_coding	142.124	-1.21966	0.264549	-4.61034	4.02006e-06	8.03811e-05	8.6092	11.0142	22.2879	23.5086
ENSG00000130749.9	ENSG00000130749	ZC3H4	19	protein_coding	756.66	-0.598676	0.129993	-4.60543	4.11606e-06	8.20267e-05	71.352	67.0224	108.224	101.7
ENSG00000156876.9	ENSG00000156876	SASS6	1	protein_coding	91.5275	-1.51319	0.329994	-4.5855	4.52908e-06	8.99581e-05	4.69593	6.21011	17.1872	14.1051
ENSG00000244462.7	ENSG00000244462	RBM12	20	protein_coding	984.625	-0.550724	0.120136	-4.58418	4.55772e-06	9.03772e-05	93.9185	89.7537	141.268	128.377
ENSG00000105202.8	ENSG00000105202	FBL	19	protein_coding	468.112	-0.706476	0.154124	-4.58382	4.56549e-06	9.03817e-05	39.2632	42.5334	66.0876	67.5616
ENSG00000077092.18	ENSG00000077092	RARB	3	protein_coding	192.514	-1.12535	0.245994	-4.57472	4.76864e-06	9.40923e-05	15.5226	12.3031	35.2615	25.655
ENSG00000102384.13	ENSG00000102384	CENPI	X	protein_coding	164.765	-1.14389	0.250076	-4.57416	4.78137e-06	9.41883e-05	13.3051	10.3111	27.6104	24.6329
ENSG00000143621.16	ENSG00000143621	ILF2	1	protein_coding	2017.98	-0.451568	0.098737	-4.57344	4.79771e-06	9.4355e-05	188.489	203.528	269.562	267.282
ENSG00000163739.4	ENSG00000163739	CXCL1	4	protein_coding	115.566	-1.58893	0.347772	-4.56889	4.90321e-06	9.62718e-05	4.69593	8.55355	15.1913	24.6329
ENSG00000165916.8	ENSG00000165916	PSMC3	11	protein_coding	617.158	-0.764095	0.167299	-4.56723	4.94201e-06	9.68747e-05	60.2644	44.8769	83.4966	95.0564
ENSG00000146834.13	ENSG00000146834	MEPCE	7	protein_coding	312.422	-0.832693	0.182564	-4.56111	5.08839e-06	9.94187e-05	24.0014	27.6526	47.2371	44.9729
ENSG00000103342.12	ENSG00000103342	GSPT1	16	protein_coding	2828.9	-0.460449	0.101094	-4.55467	5.24689e-06	0.000102349	282.929	264.457	361.597	392.184
ENSG00000136527.17	ENSG00000136527	TRA2B	3	protein_coding	1740.22	-0.463975	0.102032	-4.54735	5.43247e-06	0.000105796	171.662	164.627	233.968	230.588
ENSG00000095319.14	ENSG00000095319	NUP188	9	protein_coding	1086.26	-0.563317	0.124015	-4.54235	5.56316e-06	0.000108166	91.1792	110.493	150.36	148.104
ENSG00000135069.13	ENSG00000135069	PSAT1	9	protein_coding	207.187	-0.978819	0.215856	-4.5346	5.77131e-06	0.000112031	15.7835	16.2869	31.7132	31.5832
ENSG00000169429.10	ENSG00000169429	CXCL8	4	protein_coding	77.0501	-1.83221	0.404518	-4.52937	5.91611e-06	0.000114471	2.4784	5.27274	11.1994	16.456
ENSG00000169710.8	ENSG00000169710	FASN	17	protein_coding	5459.72	-0.388329	0.0857913	-4.52644	5.99867e-06	0.000115881	521.248	566.409	711.107	714.149
ENSG00000071054.16	ENSG00000071054	MAP4K4	2	protein_coding	9303.17	-0.376559	0.0832172	-4.52501	6.0392e-06	0.000116476	953.795	907.145	1201.22	1218.36
ENSG00000174371.16	ENSG00000174371	EXO1	1	protein_coding	182.386	-1.05358	0.232976	-4.52225	6.11851e-06	0.000117816	12.2616	14.998	28.7193	28.0059
ENSG00000060339.13	ENSG00000060339	CCAR1	10	protein_coding	1303.67	-0.519501	0.114952	-4.5193	6.20436e-06	0.000119277	130.051	116.235	182.85	170.897
ENSG00000117748.9	ENSG00000117748	RPA2	1	protein_coding	206.879	-1.02078	0.226097	-4.51477	6.33854e-06	0.000121467	13.8269	17.5758	30.2717	33.5253
ENSG00000117593.10	ENSG00000117593	DARS2	1	protein_coding	440.201	-0.707469	0.156946	-4.50771	6.55316e-06	0.000124781	37.0456	39.8385	62.9828	62.7576
ENSG00000145375.7	ENSG00000145375	SPATA5	4	protein_coding	292.326	-0.842827	0.187047	-4.50597	6.60694e-06	0.000125406	23.871	24.2546	41.9146	44.4618
ENSG00000103995.13	ENSG00000103995	CEP152	15	protein_coding	266.832	-0.884989	0.196432	-4.50533	6.62689e-06	0.000125586	22.9579	20.1536	39.8078	39.8623
ENSG00000159176.13	ENSG00000159176	CSRP1	1	protein_coding	1970.54	-0.484406	0.107544	-4.50424	6.66102e-06	0.000126033	172.706	205.168	268.897	260.536
ENSG00000178202.12	ENSG00000178202	KDELC2	11	protein_coding	641.444	-0.611496	0.135849	-4.50131	6.75362e-06	0.000127383	57.3946	59.289	92.5892	86.0618
ENSG00000117899.10	ENSG00000117899	MESD	15	protein_coding	411.731	-0.742972	0.165108	-4.4999	6.79847e-06	0.000128027	33.915	36.9092	56.7733	61.8377
ENSG00000145147.19	ENSG00000145147	SLIT2	4	protein_coding	588.507	-0.66884	0.148761	-4.49608	6.92175e-06	0.000130144	47.0897	57.4143	87.1558	79.4181
ENSG00000275126.1	ENSG00000275126	HIST1H4L	6	protein_coding	411.752	-2.00929	0.448128	-4.48375	7.33437e-06	0.000136828	24.1318	13.4748	67.8618	83.7109
ENSG00000184787.18	ENSG00000184787	UBE2G2	21	protein_coding	984.474	-0.547993	0.122241	-4.48289	7.36381e-06	0.000137102	95.7447	88.1133	132.619	136.452
ENSG00000165119.20	ENSG00000165119	HNRNPK	9	protein_coding	4718.86	-0.42291	0.094699	-4.46583	7.97586e-06	0.000147418	484.985	441.738	606.875	637.082
ENSG00000136869.14	ENSG00000136869	TLR4	9	protein_coding	670.538	-0.64719	0.145007	-4.46318	8.07537e-06	0.000148798	54.7858	65.382	102.014	86.7773
ENSG00000115758.12	ENSG00000115758	ODC1	2	protein_coding	1085.4	-0.535695	0.120042	-4.46258	8.09804e-06	0.000148987	94.8316	108.97	146.258	149.535
ENSG00000158545.15	ENSG00000158545	ZC3H18	16	protein_coding	487.494	-0.739624	0.165817	-4.46047	8.17785e-06	0.000150224	41.2198	42.7678	62.8719	77.2716
ENSG00000153904.19	ENSG00000153904	DDAH1	1	protein_coding	1243	-0.568645	0.127605	-4.45628	8.33943e-06	0.000152958	100.832	129.475	176.197	165.991
ENSG00000171617.13	ENSG00000171617	ENC1	5	protein_coding	396.52	-0.724288	0.162805	-4.4488	8.63498e-06	0.000157669	34.3063	34.4486	57.4386	56.3183
ENSG00000164647.8	ENSG00000164647	STEAP1	7	protein_coding	381.82	-0.735761	0.165519	-4.44517	8.78226e-06	0.000160099	32.4801	33.394	56.7733	53.1498
ENSG00000174442.11	ENSG00000174442	ZWILCH	15	protein_coding	371.514	-0.787329	0.177411	-4.43788	9.08487e-06	0.000164613	27.5233	35.1516	54.0011	54.3763
ENSG00000198700.9	ENSG00000198700	IPO9	1	protein_coding	1601.26	-0.482286	0.108717	-4.43615	9.15808e-06	0.000165689	144.269	162.986	225.984	204.218
ENSG00000213024.11	ENSG00000213024	NUP62	19	protein_coding	537.393	-0.657398	0.148235	-4.43483	9.21437e-06	0.000166456	46.5679	49.3294	72.9625	78.3959
ENSG00000144283.21	ENSG00000144283	PKP4	2	protein_coding	742.498	-0.588408	0.13289	-4.42777	9.52107e-06	0.000171222	63.395	72.9981	105.119	100.371
ENSG00000149636.15	ENSG00000149636	DSN1	20	protein_coding	159.902	-1.08843	0.246213	-4.42067	9.83973e-06	0.000176423	12.392	11.1313	26.5016	23.6108
ENSG00000152952.11	ENSG00000152952	PLOD2	3	protein_coding	1939.72	-0.45887	0.103882	-4.41723	9.99755e-06	0.000178985	177.01	198.724	271.447	246.124
ENSG00000112983.17	ENSG00000112983	BRD8	5	protein_coding	576.347	-0.627829	0.142236	-4.41399	1.01482e-05	0.000181411	51.3943	52.7274	84.8272	76.4539
ENSG00000117877.10	ENSG00000117877	CD3EAP	19	protein_coding	252.725	-0.943959	0.214257	-4.40573	1.05427e-05	0.000187622	18.7837	20.9738	33.5982	42.8265
ENSG00000170759.10	ENSG00000170759	KIF5B	10	protein_coding	5134.78	-0.377932	0.0858314	-4.40319	1.06669e-05	0.000188681	523.857	502.785	668.305	667.848
ENSG00000106511.5	ENSG00000106511	MEOX2	7	protein_coding	167.2	-1.07007	0.243298	-4.39818	1.09163e-05	0.000192555	12.392	12.4202	24.2839	27.8014
ENSG00000173473.10	ENSG00000173473	SMARCC1	3	protein_coding	2967.54	-0.419027	0.0953413	-4.39502	1.10764e-05	0.000195091	290.756	293.164	377.897	403.427
ENSG00000070761.7	ENSG00000070761	CFAP20	16	protein_coding	388.79	-0.721981	0.164384	-4.39204	1.12294e-05	0.000197206	33.2628	34.2142	57.7712	53.7631
ENSG00000177602.5	ENSG00000177602	HASPIN	17	protein_coding	123.437	-1.33526	0.304009	-4.39216	1.12229e-05	0.000197206	6.13079	9.95962	23.175	17.6825
ENSG00000167900.11	ENSG00000167900	TK1	17	protein_coding	308.931	-0.939387	0.214017	-4.3893	1.13716e-05	0.000199082	19.0446	29.6445	51.229	42.5198
ENSG00000184897.5	ENSG00000184897	H1FX	3	protein_coding	552.265	-0.64824	0.147696	-4.38902	1.13861e-05	0.000199082	48.7854	50.1496	74.0714	81.0534
ENSG00000155506.16	ENSG00000155506	LARP1	5	protein_coding	3620.66	-0.399224	0.0910021	-4.38698	1.14934e-05	0.000200666	343.716	374.482	469.71	478.45
ENSG00000053747.16	ENSG00000053747	LAMA3	18	protein_coding	225.321	-0.943164	0.215129	-4.38419	1.16419e-05	0.000202666	15.5226	19.9192	34.4853	33.8319
ENSG00000196396.9	ENSG00000196396	PTPN1	20	protein_coding	845.846	-0.614714	0.140322	-4.38075	1.18273e-05	0.000205596	67.9605	85.7699	113.214	122.347
ENSG00000065150.18	ENSG00000065150	IPO5	13	protein_coding	4258.08	-0.389076	0.0890285	-4.37024	1.24108e-05	0.000214185	403.85	444.199	555.535	556.335
ENSG00000131351.14	ENSG00000131351	HAUS8	19	protein_coding	85.9601	-1.44286	0.330732	-4.36261	1.28518e-05	0.000221476	5.47858	5.15557	14.4151	14.514
ENSG00000100028.11	ENSG00000100028	SNRPD3	22	protein_coding	452.072	-0.708595	0.16251	-4.3603	1.29882e-05	0.000223184	38.7414	40.19	60.0998	68.8903
ENSG00000168404.12	ENSG00000168404	MLKL	16	protein_coding	567.598	-0.644269	0.147838	-4.35794	1.31293e-05	0.000224963	54.264	47.5718	79.1721	80.1335
ENSG00000178295.14	ENSG00000178295	GEN1	2	protein_coding	235.876	-0.884762	0.203296	-4.35208	1.34852e-05	0.000230403	18.6533	19.4505	36.2595	34.2407
ENSG00000213551.4	ENSG00000213551	DNAJC9	10	protein_coding	328.789	-0.778645	0.17893	-4.35167	1.35105e-05	0.000230506	26.7407	28.9415	46.2392	49.368
ENSG00000147274.14	ENSG00000147274	RBMX	X	protein_coding	1612.56	-0.482651	0.110984	-4.34883	1.36867e-05	0.000233035	162.662	146.582	211.569	220.98
ENSG00000179041.3	ENSG00000179041	RRS1	8	protein_coding	154.15	-1.16836	0.269074	-4.34215	1.41093e-05	0.00023902	12.0007	9.84245	21.0682	27.9036
ENSG00000242265.5	ENSG00000242265	PEG10	7	protein_coding	667.998	-0.60935	0.140678	-4.33154	1.48073e-05	0.000249785	55.438	66.2022	96.4702	89.537
ENSG00000166598.14	ENSG00000166598	HSP90B1	12	protein_coding	8229.03	-0.381047	0.0880005	-4.33005	1.49075e-05	0.000251121	842.788	800.402	1038.88	1103.37
ENSG00000090861.15	ENSG00000090861	AARS	16	protein_coding	1479.35	-0.471233	0.109092	-4.31961	1.56308e-05	0.000261833	134.095	151.035	205.36	190.726
ENSG00000120334.15	ENSG00000120334	CENPL	1	protein_coding	115.104	-1.46567	0.339541	-4.31661	1.58441e-05	0.000264665	9.52229	4.56971	17.5199	21.2599
ENSG00000108179.13	ENSG00000108179	PPIF	10	protein_coding	167.414	-1.04918	0.243103	-4.31579	1.5903e-05	0.000265279	11.4789	13.5919	28.054	24.0196
ENSG00000068654.15	ENSG00000068654	POLR1A	2	protein_coding	1396.26	-0.467121	0.108305	-4.31299	1.61059e-05	0.000268289	128.355	141.192	190.834	182.447
ENSG00000089006.16	ENSG00000089006	SNX5	20	protein_coding	906.999	-0.520859	0.120905	-4.308	1.64739e-05	0.000273279	84.0049	87.2931	127.629	118.667
ENSG00000158042.8	ENSG00000158042	MRPL17	11	protein_coding	303.573	-0.797363	0.185216	-4.30505	1.66946e-05	0.000276175	24.3927	26.598	42.8017	45.8928
ENSG00000164283.12	ENSG00000164283	ESM1	5	protein_coding	793.005	-0.553026	0.128459	-4.30508	1.66925e-05	0.000276175	71.8737	75.9274	114.988	102.416
ENSG00000147874.10	ENSG00000147874	HAUS6	9	protein_coding	448.119	-0.679681	0.158363	-4.29192	1.77134e-05	0.000291821	36.7847	42.4163	65.3114	61.8377
ENSG00000163597.14	ENSG00000163597	SNHG16	17	processed_transcript	586.233	-0.60075	0.140305	-4.28175	1.85427e-05	0.000303643	53.2205	53.8991	84.4946	78.2937
ENSG00000136699.19	ENSG00000136699	SMPD4	2	protein_coding	520.527	-0.661567	0.154595	-4.27935	1.87438e-05	0.000306268	43.9591	48.7435	80.3918	66.7439
ENSG00000167721.10	ENSG00000167721	TSR1	17	protein_coding	741.446	-0.56482	0.132152	-4.27401	1.91989e-05	0.000313278	64.3081	73.2325	103.345	100.474
ENSG00000162734.12	ENSG00000162734	PEA15	1	protein_coding	1643.24	-0.506615	0.118569	-4.27275	1.93075e-05	0.000314621	145.313	166.97	207.245	236.414
ENSG00000112159.11	ENSG00000112159	MDN1	6	protein_coding	2909.66	-0.423168	0.0990805	-4.27095	1.94643e-05	0.000316744	264.015	307.811	391.425	376.444
ENSG00000121579.12	ENSG00000121579	NAA50	3	protein_coding	1106.01	-0.485163	0.113659	-4.26859	1.96711e-05	0.000319676	103.441	108.501	153.133	144.118
ENSG00000116062.14	ENSG00000116062	MSH6	2	protein_coding	814.129	-0.589185	0.138141	-4.2651	1.99815e-05	0.000323404	70.4389	79.0911	104.343	120.609
ENSG00000082898.16	ENSG00000082898	XPO1	2	protein_coding	2019.38	-0.427967	0.100372	-4.26382	2.00964e-05	0.000324824	194.75	201.184	282.536	251.439
ENSG00000155561.14	ENSG00000155561	NUP205	7	protein_coding	1454.1	-0.525944	0.123695	-4.25193	2.11932e-05	0.000341629	122.094	152.089	211.791	183.98
ENSG00000188529.14	ENSG00000188529	SRSF10	1	protein_coding	896.012	-0.53779	0.126622	-4.24721	2.16449e-05	0.000348443	80.0916	87.9962	117.76	126.435
ENSG00000070950.9	ENSG00000070950	RAD18	3	protein_coding	305.038	-0.793358	0.186941	-4.2439	2.19669e-05	0.00035268	26.6102	24.7233	42.3582	46.6083
ENSG00000169813.16	ENSG00000169813	HNRNPF	10	protein_coding	2503.29	-0.453829	0.106977	-4.24233	2.21215e-05	0.000354684	225.404	260.59	318.241	347.62
ENSG00000150990.7	ENSG00000150990	DHX37	12	protein_coding	439.033	-0.661791	0.156452	-4.23	2.33696e-05	0.000372701	39.524	38.6668	62.7611	61.1223
ENSG00000249353.2	ENSG00000249353	NPM1P27	5	processed_pseudogene	1021.06	-0.595506	0.140774	-4.23022	2.33461e-05	0.000372701	97.5709	89.4022	125.744	156.587
ENSG00000187790.10	ENSG00000187790	FANCM	14	protein_coding	243.841	-0.869947	0.205768	-4.22781	2.35975e-05	0.000375335	21.2621	18.396	38.4772	34.1385
ENSG00000167005.13	ENSG00000167005	NUDT21	16	protein_coding	1091.54	-0.513334	0.121455	-4.22653	2.37322e-05	0.000375979	103.18	103.58	160.895	135.123
ENSG00000135372.8	ENSG00000135372	NAT10	11	protein_coding	786.598	-0.603533	0.142926	-4.22269	2.41406e-05	0.000381945	63.1341	80.4971	105.895	112.534
ENSG00000102172.15	ENSG00000102172	SMS	X	protein_coding	538.663	-0.736641	0.174727	-4.21597	2.4871e-05	0.000392981	50.4812	42.4163	67.3074	87.2883
ENSG00000104368.17	ENSG00000104368	PLAT	8	protein_coding	438.593	-0.722549	0.171591	-4.21089	2.54371e-05	0.000400342	35.3499	40.7758	57.1059	68.4815
ENSG00000149136.8	ENSG00000149136	SSRP1	11	protein_coding	2255.02	-0.46361	0.110097	-4.21093	2.54325e-05	0.000400342	230.1	205.637	285.973	315.321
ENSG00000172115.8	ENSG00000172115	CYCS	7	protein_coding	414.531	-0.75881	0.18019	-4.21116	2.54066e-05	0.000400342	39.524	31.2849	55.6644	64.0864
ENSG00000125844.15	ENSG00000125844	RRBP1	20	protein_coding	1507.84	-0.53612	0.127544	-4.2034	2.62936e-05	0.000412198	148.313	134.631	185.733	224.456
ENSG00000164134.12	ENSG00000164134	NAA15	4	protein_coding	1307.94	-0.457544	0.108874	-4.2025	2.63988e-05	0.000413305	122.224	131.233	178.082	170.59
ENSG00000268034.1	ENSG00000268034	AC243960.2	19	processed_pseudogene	222.952	-0.933939	0.222503	-4.19742	2.69971e-05	0.000422121	18.1315	17.1071	29.8281	37.4093
ENSG00000169045.17	ENSG00000169045	HNRNPH1	5	protein_coding	2306.59	-0.454577	0.108394	-4.19376	2.74373e-05	0.000427887	236.753	210.558	294.622	318.899
ENSG00000160949.16	ENSG00000160949	TONSL	8	protein_coding	206.246	-0.960472	0.229081	-4.19272	2.75624e-05	0.000429279	13.4356	18.7475	32.1567	30.6633
ENSG00000138346.14	ENSG00000138346	DNA2	10	protein_coding	148.455	-1.07221	0.256214	-4.18481	2.854e-05	0.000443351	11.3485	10.6626	21.7335	24.5307
ENSG00000130402.11	ENSG00000130402	ACTN4	19	protein_coding	4360.68	-0.39932	0.0955219	-4.1804	2.90994e-05	0.000450871	409.719	455.33	549.104	592.314
ENSG00000127589.4	ENSG00000127589	TUBBP1	8	transcribed_processed_pseudogene	352.559	-0.806668	0.193368	-4.17168	3.02366e-05	0.00046608	24.5232	34.4486	56.1079	47.426
ENSG00000128191.15	ENSG00000128191	DGCR8	22	protein_coding	449.636	-0.659877	0.158671	-4.15877	3.19971e-05	0.00049069	41.3502	38.7839	67.5291	59.3847
ENSG00000111371.15	ENSG00000111371	SLC38A1	12	protein_coding	2122.53	-0.422837	0.101778	-4.15449	3.26017e-05	0.000498288	194.75	222.392	283.866	276.175
ENSG00000111445.13	ENSG00000111445	RFC5	12	protein_coding	185.873	-0.975344	0.234776	-4.15436	3.26206e-05	0.000498288	12.5225	16.2869	27.8322	28.9258
ENSG00000117395.12	ENSG00000117395	EBNA1BP2	1	protein_coding	568.372	-0.61387	0.148026	-4.14703	3.36811e-05	0.000511928	49.1768	54.1335	75.2911	82.8932
ENSG00000143549.19	ENSG00000143549	TPM3	1	protein_coding	5089.96	-0.366925	0.0885105	-4.14555	3.38995e-05	0.000514594	493.463	529.031	644.687	675.002
ENSG00000011304.19	ENSG00000011304	PTBP1	19	protein_coding	2606.08	-0.389237	0.0939945	-4.14106	3.45699e-05	0.000524106	248.754	270.199	344.631	336.07
ENSG00000231007.5	ENSG00000231007	CDC20P1	9	processed_pseudogene	35.6391	-2.27715	0.550253	-4.13837	3.49777e-05	0.000528949	0.913097	1.87475	7.09666	6.54151
ENSG00000161980.5	ENSG00000161980	POLR3K	16	protein_coding	70.6063	-1.53512	0.371582	-4.13132	3.60679e-05	0.000543377	4.82637	3.51516	12.0865	12.0609
ENSG00000163714.17	ENSG00000163714	U2SURP	3	protein_coding	1503.79	-0.430095	0.104126	-4.13051	3.61966e-05	0.000544631	144.4	150.214	200.481	197.063
ENSG00000132436.11	ENSG00000132436	FIGNL1	7	protein_coding	540.834	-0.618382	0.14983	-4.12723	3.67155e-05	0.000551746	48.5246	49.5637	82.0551	68.9925
ENSG00000214706.10	ENSG00000214706	IFRD2	3	protein_coding	426.352	-0.657406	0.159786	-4.1143	3.88361e-05	0.0005807	38.2196	37.8465	63.5373	56.7272
ENSG00000157193.16	ENSG00000157193	LRP8	1	protein_coding	980.675	-0.491135	0.119522	-4.10917	3.9709e-05	0.0005908	90.9183	96.5497	138.607	125.515
ENSG00000138639.17	ENSG00000138639	ARHGAP24	4	protein_coding	1722.88	-0.431241	0.105001	-4.10703	4.00781e-05	0.000595552	158.879	178.57	228.202	227.42
ENSG00000160352.15	ENSG00000160352	ZNF714	19	protein_coding	92.2199	-1.30245	0.317501	-4.1022	4.0924e-05	0.000606843	6.26123	5.97577	15.0804	15.1272
ENSG00000105011.8	ENSG00000105011	ASF1B	19	protein_coding	112.06	-1.18436	0.289219	-4.09502	4.22132e-05	0.000623871	7.30477	8.43638	17.9634	17.887
ENSG00000187514.16	ENSG00000187514	PTMA	2	protein_coding	2173.12	-0.4109	0.100346	-4.09485	4.22442e-05	0.000623871	217.447	211.495	277.657	293.142
ENSG00000108518.7	ENSG00000108518	PFN1	17	protein_coding	2802.03	-0.495709	0.121201	-4.08996	4.31448e-05	0.000634822	279.277	255.201	336.093	417.328
ENSG00000145907.14	ENSG00000145907	G3BP1	5	protein_coding	2729.42	-0.378176	0.0926202	-4.08308	4.44424e-05	0.000653112	264.407	281.447	355.609	354.775
ENSG00000154429.10	ENSG00000154429	CCSAP	1	protein_coding	155.61	-1.02333	0.251064	-4.07596	4.58252e-05	0.000672608	10.6963	12.8889	25.8363	22.282
ENSG00000163584.17	ENSG00000163584	RPL22L1	3	protein_coding	555.328	-0.667306	0.16374	-4.07541	4.59334e-05	0.000673371	56.2207	42.4163	78.7285	78.0893
ENSG00000118655.5	ENSG00000118655	DCLRE1B	1	protein_coding	116.422	-1.19511	0.293786	-4.06796	4.74268e-05	0.000692721	6.65256	9.6081	19.0723	18.2958
ENSG00000159259.7	ENSG00000159259	CHAF1B	21	protein_coding	127.068	-1.12623	0.276936	-4.06674	4.76747e-05	0.000694773	8.87008	9.49093	18.407	21.6688
ENSG00000124541.6	ENSG00000124541	RRP36	6	protein_coding	516.178	-0.670904	0.165018	-4.06565	4.78993e-05	0.000695517	50.0899	41.4789	67.64	78.0893
ENSG00000125845.6	ENSG00000125845	BMP2	20	protein_coding	218.401	-0.870769	0.21418	-4.0656	4.79086e-05	0.000695517	17.3488	18.1617	30.7152	34.2407
ENSG00000144354.13	ENSG00000144354	CDCA7	2	protein_coding	230.562	-0.834467	0.205431	-4.06203	4.86471e-05	0.000705383	18.5228	19.5677	35.3724	32.7076
ENSG00000181163.13	ENSG00000181163	NPM1	5	protein_coding	2434.86	-0.400158	0.0986193	-4.0576	4.95796e-05	0.000716302	234.014	248.756	309.259	328.302
ENSG00000128050.8	ENSG00000128050	PAICS	4	protein_coding	1173.96	-0.47551	0.117311	-4.0534	5.04784e-05	0.000726659	104.615	121.273	161.671	153.01
ENSG00000214182.5	ENSG00000214182	PTMAP5	13	transcribed_processed_pseudogene	813.958	-0.508156	0.12541	-4.05195	5.07921e-05	0.000730297	74.7435	79.7941	110.442	109.673
ENSG00000123080.10	ENSG00000123080	CDKN2C	1	protein_coding	90.8518	-1.29976	0.321271	-4.04568	5.2172e-05	0.000749238	5.73946	6.32729	14.3042	15.4339
ENSG00000225536.2	ENSG00000225536	STIP1P3	X	processed_pseudogene	60.9213	-1.60799	0.397832	-4.04188	5.3025e-05	0.000760576	3.52194	3.39799	11.8647	9.30121
ENSG00000107984.9	ENSG00000107984	DKK1	10	protein_coding	103.291	-1.39171	0.344507	-4.03973	5.35138e-05	0.000766669	4.3046	8.7879	15.6348	18.8069
ENSG00000133226.16	ENSG00000133226	SRRM1	1	protein_coding	1513.03	-0.464159	0.114952	-4.03785	5.39432e-05	0.000771897	148.965	143.418	189.836	213.621
ENSG00000100664.10	ENSG00000100664	EIF5	14	protein_coding	2831.58	-0.377738	0.093562	-4.0373	5.40697e-05	0.000772784	287.104	279.104	385.659	351.709
ENSG00000189308.10	ENSG00000189308	LIN54	4	protein_coding	231.291	-0.849852	0.21066	-4.03423	5.47825e-05	0.000782038	18.3924	19.5677	31.935	36.4894
ENSG00000111057.10	ENSG00000111057	KRT18	12	protein_coding	658.139	-0.673264	0.166978	-4.03204	5.52948e-05	0.000788411	62.6123	54.0163	80.0592	105.686
ENSG00000165416.14	ENSG00000165416	SUGT1	13	protein_coding	1019.58	-0.510849	0.126712	-4.03157	5.54058e-05	0.000789054	100.962	92.3315	149.806	126.435
ENSG00000120647.9	ENSG00000120647	CCDC77	12	protein_coding	73.8464	-1.45424	0.360937	-4.02906	5.60006e-05	0.000794691	3.91327	5.15557	13.4171	11.5499
ENSG00000109674.3	ENSG00000109674	NEIL3	4	protein_coding	74.4422	-1.42824	0.354639	-4.02729	5.64223e-05	0.000798783	4.82637	4.45254	12.1974	12.7764
ENSG00000106484.15	ENSG00000106484	MEST	7	protein_coding	121.032	-1.14376	0.284026	-4.02697	5.65003e-05	0.000798943	7.95698	9.37376	21.29	17.1715
ENSG00000112419.14	ENSG00000112419	PHACTR2	6	protein_coding	1851.39	-0.403866	0.100341	-4.02493	5.69917e-05	0.000803993	186.924	179.507	247.718	237.948
ENSG00000172167.7	ENSG00000172167	MTBP	8	protein_coding	124.075	-1.12533	0.28037	-4.01372	5.97689e-05	0.00084119	8.08743	9.84245	18.407	20.7489
ENSG00000180573.9	ENSG00000180573	HIST1H2AC	6	protein_coding	156.206	-1.16245	0.289914	-4.00962	6.08159e-05	0.000853918	13.1747	9.02224	19.9593	29.539
ENSG00000118007.12	ENSG00000118007	STAG1	3	protein_coding	818.494	-0.517721	0.12927	-4.00494	6.2032e-05	0.000868956	73.9608	80.8487	107.337	114.476
ENSG00000110107.8	ENSG00000110107	PRPF19	11	protein_coding	904.289	-0.486607	0.121668	-3.99946	6.34869e-05	0.000885195	88.5704	84.5982	123.748	119.28
ENSG00000174437.16	ENSG00000174437	ATP2A2	12	protein_coding	3536.87	-0.367772	0.0919993	-3.99755	6.40017e-05	0.000891336	335.498	374.833	470.708	447.378
ENSG00000147955.16	ENSG00000147955	SIGMAR1	9	protein_coding	699.351	-0.527713	0.132129	-3.99393	6.49877e-05	0.000904015	64.6994	67.0224	94.1416	95.9763
ENSG00000278771.1	ENSG00000278771	RN7SL3	14	misc_RNA	678.653	-0.654706	0.164258	-3.98584	6.7241e-05	0.000933193	66.1343	55.0708	83.6075	107.015
ENSG00000175467.14	ENSG00000175467	SART1	11	protein_coding	316.805	-0.753965	0.189286	-3.98322	6.79889e-05	0.000940303	28.6973	25.5435	42.3582	49.0613
ENSG00000100941.8	ENSG00000100941	PNN	14	protein_coding	546.576	-0.599714	0.150664	-3.98047	6.87802e-05	0.000948785	53.7423	46.1658	77.7306	73.8987
ENSG00000105976.14	ENSG00000105976	MET	7	protein_coding	1338.7	-0.433203	0.108899	-3.97803	6.94873e-05	0.00095551	128.355	133.576	185.622	168.853
ENSG00000005007.12	ENSG00000005007	UPF1	19	protein_coding	1083.02	-0.462273	0.116281	-3.97549	7.0236e-05	0.000964697	106.571	102.877	142.598	146.264
ENSG00000135829.16	ENSG00000135829	DHX9	1	protein_coding	3090.57	-0.360168	0.0907603	-3.96835	7.23725e-05	0.000991768	299.887	322.574	404.288	395.864
ENSG00000260389.1	ENSG00000260389	WBP11P1	18	transcribed_processed_pseudogene	42.8178	-1.88495	0.47607	-3.95939	7.51406e-05	0.00102852	2.08708	2.1091	7.42931	8.07468
ENSG00000177464.4	ENSG00000177464	GPR4	19	protein_coding	344.692	-0.697586	0.176346	-3.95579	7.6283e-05	0.00104297	30.0017	30.4647	46.6827	51.4122
ENSG00000198721.12	ENSG00000198721	ECI2	6	protein_coding	505.805	-0.585326	0.148103	-3.95217	7.74471e-05	0.00105768	47.0897	45.9314	71.6319	68.1748
ENSG00000123374.10	ENSG00000123374	CDK2	12	protein_coding	319.832	-0.753156	0.190679	-3.94987	7.81922e-05	0.00106643	23.4796	31.2849	47.7915	44.7685
ENSG00000130935.9	ENSG00000130935	NOL11	17	protein_coding	869.317	-0.497329	0.126054	-3.94537	7.96754e-05	0.0010844	78.2654	87.5275	115.432	118.872
ENSG00000164163.10	ENSG00000164163	ABCE1	4	protein_coding	1246.98	-0.461478	0.117226	-3.93665	8.26268e-05	0.00112202	112.05	129.241	175.642	157.405
ENSG00000196584.2	ENSG00000196584	XRCC2	7	protein_coding	83.1731	-1.31974	0.335413	-3.93468	8.33092e-05	0.00112745	4.95681	5.97577	14.1933	13.1852
ENSG00000171793.14	ENSG00000171793	CTPS1	1	protein_coding	734.6	-0.507892	0.129114	-3.93367	8.36587e-05	0.0011309	68.3518	71.1234	102.125	96.5895
ENSG00000100413.16	ENSG00000100413	POLR3H	22	protein_coding	421.505	-0.635384	0.161566	-3.93267	8.40077e-05	0.00113434	36.7847	39.1354	57.1059	60.9178
ENSG00000145833.15	ENSG00000145833	DDX46	5	protein_coding	1051.21	-0.49063	0.124775	-3.93212	8.41983e-05	0.00113563	107.093	93.8548	138.274	144.322
ENSG00000119285.10	ENSG00000119285	HEATR1	1	protein_coding	2028.17	-0.379843	0.0968206	-3.92316	8.73941e-05	0.00117345	202.447	202.825	269.784	258.492
ENSG00000141499.16	ENSG00000141499	WRAP53	17	protein_coding	113.498	-1.1657	0.29776	-3.91491	9.04371e-05	0.00121159	7.17433	8.90507	20.6247	15.6383
ENSG00000007923.15	ENSG00000007923	DNAJC11	1	protein_coding	581.902	-0.572919	0.146516	-3.91028	9.21907e-05	0.00123233	57.5251	50.0324	81.8333	78.3959
ENSG00000048162.20	ENSG00000048162	NOP16	5	protein_coding	155.481	-1.06773	0.273224	-3.9079	9.31014e-05	0.00124173	12.9138	10.194	20.292	28.0059
ENSG00000145604.15	ENSG00000145604	SKP2	5	protein_coding	432.151	-0.625848	0.160248	-3.9055	9.40308e-05	0.00125273	39.1327	39.0183	58.1039	62.5532
ENSG00000137393.9	ENSG00000137393	RNF144B	6	protein_coding	1086.69	-0.461805	0.118258	-3.90508	9.41944e-05	0.00125352	99.2666	110.962	152.135	138.087
ENSG00000163938.16	ENSG00000163938	GNL3	3	protein_coding	949.479	-0.503717	0.129169	-3.89966	9.63278e-05	0.00128049	93.3967	87.1759	120.643	135.43
ENSG00000166226.12	ENSG00000166226	CCT2	12	protein_coding	1634.38	-0.405189	0.103923	-3.89895	9.66098e-05	0.00128217	155.618	167.79	213.454	215.359
ENSG00000146247.13	ENSG00000146247	PHIP	6	protein_coding	1554.19	-0.425492	0.109339	-3.89148	9.96351e-05	0.00131972	159.531	145.41	214.009	196.45
ENSG00000167513.8	ENSG00000167513	CDT1	16	protein_coding	112.134	-1.13363	0.291327	-3.89127	9.972e-05	0.00131972	7.82654	8.31921	16.5219	18.9091
ENSG00000110713.16	ENSG00000110713	NUP98	11	protein_coding	1832.65	-0.437899	0.112683	-3.8861	0.000101866	0.00134663	162.27	195.794	255.48	230.588
ENSG00000183873.15	ENSG00000183873	SCN5A	3	protein_coding	379.968	-0.67009	0.173014	-3.87303	0.000107491	0.00141165	35.2194	32.2223	50.6746	56.625
ENSG00000108984.14	ENSG00000108984	MAP2K6	17	protein_coding	130.95	-1.05073	0.271663	-3.86779	0.000109828	0.0014376	10.8267	8.7879	20.4029	20.2378
ENSG00000004478.7	ENSG00000004478	FKBP4	12	protein_coding	1225.58	-0.440806	0.11402	-3.86603	0.000110623	0.00144485	122.355	116.703	158.788	165.991
ENSG00000122034.14	ENSG00000122034	GTF3A	13	protein_coding	391.445	-0.634179	0.164519	-3.85474	0.000115852	0.00150494	34.5672	35.9718	53.8902	55.7051
ENSG00000173848.18	ENSG00000173848	NET1	10	protein_coding	625.466	-0.54812	0.142224	-3.85391	0.000116246	0.00150679	61.9601	54.8365	88.7082	82.3822
ENSG00000108064.10	ENSG00000108064	TFAM	10	protein_coding	505.118	-0.569094	0.14771	-3.85279	0.000116781	0.0015121	46.307	47.2203	69.9686	68.9925
ENSG00000136122.15	ENSG00000136122	BORA	13	protein_coding	130.957	-1.04676	0.271901	-3.84979	0.000118219	0.00152905	9.91362	9.72527	22.6206	18.0914
ENSG00000166801.15	ENSG00000166801	FAM111A	11	protein_coding	639.579	-0.541638	0.140727	-3.84887	0.000118666	0.00153319	59.0904	60.6951	83.0531	91.3768
ENSG00000011485.14	ENSG00000011485	PPP5C	19	protein_coding	864.208	-0.506367	0.132065	-3.83421	0.000125969	0.00162229	86.4833	77.685	111.661	121.631
ENSG00000119326.14	ENSG00000119326	CTNNAL1	9	protein_coding	1212.08	-0.432988	0.112962	-3.83304	0.000126568	0.00162729	116.746	120.453	156.459	164.049
ENSG00000116871.15	ENSG00000116871	MAP7D1	1	protein_coding	1518.39	-0.428885	0.111909	-3.83244	0.00012688	0.00162733	151.704	145.879	191.277	209.533
ENSG00000147140.15	ENSG00000147140	NONO	X	protein_coding	2260.8	-0.453068	0.11832	-3.82918	0.000128571	0.00164694	236.622	202.004	280.983	319.819
ENSG00000162733.17	ENSG00000162733	DDR2	1	protein_coding	1756.45	-0.392922	0.102638	-3.82824	0.000129061	0.0016505	173.88	175.289	242.173	217.403
ENSG00000186575.17	ENSG00000186575	NF2	22	protein_coding	1166.46	-0.465281	0.121543	-3.82812	0.000129124	0.0016505	102.136	123.265	156.792	154.85
ENSG00000167182.14	ENSG00000167182	SP2	17	protein_coding	101.791	-1.21374	0.317304	-3.82518	0.000130678	0.00166681	6.13079	7.96769	14.3042	18.398
ENSG00000083720.12	ENSG00000083720	OXCT1	5	protein_coding	432.587	-0.630782	0.165233	-3.81752	0.000134797	0.00170898	34.8281	43.2365	61.6522	59.4869
ENSG00000105486.13	ENSG00000105486	LIG1	19	protein_coding	434.349	-0.624217	0.163528	-3.81719	0.000134983	0.00170898	39.0023	39.6041	56.7733	64.393
ENSG00000197785.13	ENSG00000197785	ATAD3A	1	protein_coding	200.917	-0.931612	0.244043	-3.81742	0.000134857	0.00170898	18.7837	13.0061	27.9431	32.6054
ENSG00000175166.16	ENSG00000175166	PSMD2	3	protein_coding	2203.49	-0.37212	0.0976183	-3.81199	0.000137851	0.0017416	214.056	227.665	282.757	289.564
ENSG00000204574.12	ENSG00000204574	ABCF1	6	protein_coding	767.755	-0.529858	0.13899	-3.8122	0.000137737	0.0017416	76.961	67.4911	99.3532	109.264
ENSG00000204178.10	ENSG00000204178	MACO1	1	protein_coding	512.628	-0.598438	0.157024	-3.81111	0.000138342	0.0017423	50.7421	43.0021	75.402	66.8461
ENSG00000072864.14	ENSG00000072864	NDE1	16	protein_coding	365.325	-0.651294	0.171229	-3.80364	0.000142585	0.00179009	34.3063	31.0506	51.1181	51.6166
ENSG00000086475.14	ENSG00000086475	SEPHS1	10	protein_coding	325.895	-0.696395	0.183075	-3.80388	0.000142449	0.00179009	30.1322	27.0667	44.1323	48.5503
ENSG00000164087.7	ENSG00000164087	POC1A	3	protein_coding	105.281	-1.2251	0.322287	-3.80128	0.000143952	0.00180347	5.34814	9.13941	18.6287	15.4339
ENSG00000233966.1	ENSG00000233966	UBE2SP1	17	processed_pseudogene	54.9036	-1.58055	0.415785	-3.80136	0.000143907	0.00180347	3.52194	2.81213	9.42525	9.50564
ENSG00000160299.16	ENSG00000160299	PCNT	21	protein_coding	866.451	-0.590516	0.155681	-3.79311	0.00014877	0.00185606	91.1792	67.7254	112.327	127.048
ENSG00000205531.12	ENSG00000205531	NAP1L4	11	protein_coding	1373.9	-0.454675	0.119946	-3.79067	0.000150239	0.00187049	141.66	124.788	174.977	190.419
ENSG00000165490.12	ENSG00000165490	DDIAS	11	protein_coding	124.339	-1.11544	0.294429	-3.78846	0.000151582	0.00188525	6.91345	11.1313	19.0723	20.1356
ENSG00000135312.6	ENSG00000135312	HTR1B	6	protein_coding	115.613	-1.09261	0.28896	-3.78118	0.000156087	0.00193926	9.13097	7.85052	16.9654	19.2157
ENSG00000091879.13	ENSG00000091879	ANGPT2	8	protein_coding	1590.96	-0.398486	0.105417	-3.78009	0.000156769	0.00194371	149.748	165.916	210.349	206.364
ENSG00000225648.5	ENSG00000225648	SBDSP1	7	transcribed_unprocessed_pseudogene	165.2	-0.903617	0.23962	-3.77104	0.000162571	0.00200733	13.6964	12.7717	24.5056	25.0417
ENSG00000071626.16	ENSG00000071626	DAZAP1	19	protein_coding	886.05	-0.475642	0.126193	-3.76915	0.000163802	0.00201657	89.2226	81.2002	117.538	119.689
ENSG00000112941.13	ENSG00000112941	TENT4A	5	protein_coding	495.209	-0.575471	0.15268	-3.76912	0.000163824	0.00201657	44.22	47.2203	73.1843	63.4731
ENSG00000197170.9	ENSG00000197170	PSMD12	17	protein_coding	881.566	-0.475568	0.126398	-3.76246	0.000168249	0.00205834	84.2658	85.3012	127.185	109.264
ENSG00000154473.17	ENSG00000154473	BUB3	10	protein_coding	760.541	-0.504226	0.134201	-3.75725	0.000171789	0.00209523	67.1778	77.4507	108.889	96.794
ENSG00000173905.8	ENSG00000173905	GOLIM4	3	protein_coding	801.194	-0.56127	0.149453	-3.7555	0.000172994	0.00210564	80.4829	68.3113	99.4641	119.996
ENSG00000141867.17	ENSG00000141867	BRD4	19	protein_coding	1239.64	-0.523116	0.139319	-3.75481	0.000173472	0.00210717	128.225	105.572	152.8	183.162
ENSG00000116833.13	ENSG00000116833	NR5A2	1	protein_coding	348.069	-0.648721	0.173049	-3.74877	0.000177702	0.00215201	32.2193	30.1132	50.6746	47.2215
ENSG00000078401.6	ENSG00000078401	EDN1	6	protein_coding	738.405	-0.562713	0.15015	-3.74768	0.00017848	0.00215925	59.3513	77.8022	96.8028	105.891
ENSG00000261236.7	ENSG00000261236	BOP1	8	protein_coding	373.181	-0.637251	0.170301	-3.74192	0.00018262	0.00219823	31.3062	35.8546	51.4508	53.1498
ENSG00000145050.16	ENSG00000145050	MANF	3	protein_coding	1048.32	-0.435594	0.116546	-3.73753	0.000185835	0.00223244	99.0058	105.923	144.483	133.283
ENSG00000137563.11	ENSG00000137563	GGH	8	protein_coding	320.609	-0.675259	0.180805	-3.73474	0.00018791	0.00225285	29.3495	27.4182	48.346	42.5198
ENSG00000160957.12	ENSG00000160957	RECQL4	8	protein_coding	132.749	-1.09247	0.292592	-3.73376	0.000188642	0.00225936	7.17433	12.3031	20.292	21.3621
ENSG00000168066.20	ENSG00000168066	SF1	11	protein_coding	2158.22	-0.39388	0.105601	-3.72989	0.000191566	0.0022844	220.969	207.863	269.451	294.368
ENSG00000104626.14	ENSG00000104626	ERI1	8	protein_coding	253.994	-0.755645	0.202903	-3.72418	0.000195954	0.00232601	19.3055	24.1374	36.703	36.796
ENSG00000135052.16	ENSG00000135052	GOLM1	9	protein_coding	1515.87	-0.390111	0.105082	-3.71245	0.000205259	0.00243164	148.574	153.144	195.823	200.027
ENSG00000236698.1	ENSG00000236698	EIF1AXP1	1	processed_pseudogene	342.46	-0.677677	0.182606	-3.71114	0.000206324	0.00243703	32.3497	28.2384	45.5738	51.31
ENSG00000141985.9	ENSG00000141985	SH3GL1	19	protein_coding	1055.26	-0.441305	0.119318	-3.69857	0.000216821	0.00255346	105.267	100.534	135.945	143.709
ENSG00000096746.17	ENSG00000096746	HNRNPH3	10	protein_coding	657.114	-0.605402	0.163755	-3.697	0.000218162	0.0025617	68.3518	51.4385	85.1599	97.1006
ENSG00000035141.7	ENSG00000035141	FAM136A	2	protein_coding	449.351	-0.583473	0.158139	-3.68962	0.000224586	0.00262797	43.5678	39.1354	62.5393	61.5311
ENSG00000214391.3	ENSG00000214391	TUBAP2	11	processed_pseudogene	106.066	-1.22187	0.331174	-3.68951	0.000224684	0.00262797	5.60902	9.02224	14.1933	19.9312
ENSG00000132002.7	ENSG00000132002	DNAJB1	19	protein_coding	461.031	-0.597466	0.162157	-3.68449	0.000229162	0.00267251	43.8286	40.5415	59.7672	67.8682
ENSG00000089280.18	ENSG00000089280	FUS	16	protein_coding	1673.19	-0.432021	0.117293	-3.68325	0.000230278	0.00268292	176.358	151.035	213.565	228.544
ENSG00000228499.1	ENSG00000228499	TMSB10P1	2	processed_pseudogene	678.018	-0.503112	0.136748	-3.67913	0.000234033	0.00271538	65.4821	63.5072	88.2647	94.6475
ENSG00000106628.10	ENSG00000106628	POLD2	7	protein_coding	464.42	-0.577433	0.157009	-3.6777	0.00023535	0.0027261	40.8285	44.8769	61.6522	66.335
ENSG00000079246.15	ENSG00000079246	XRCC5	2	protein_coding	5462.77	-0.305301	0.0830969	-3.67403	0.000238753	0.00275534	561.946	561.605	696.249	694.116
ENSG00000198431.15	ENSG00000198431	TXNRD1	12	protein_coding	2958.75	-0.346081	0.0941977	-3.67399	0.000238795	0.00275534	285.799	313.435	377.564	384.927
ENSG00000105447.12	ENSG00000105447	GRWD1	19	protein_coding	457.671	-0.57504	0.156541	-3.67342	0.000239325	0.00275615	43.1764	41.3617	61.2087	64.8019
ENSG00000173402.11	ENSG00000173402	DAG1	3	protein_coding	1230.66	-0.40698	0.110785	-3.67361	0.000239147	0.00275615	122.616	120.687	160.895	162.107
ENSG00000184220.11	ENSG00000184220	CMSS1	3	protein_coding	173.186	-0.934505	0.254468	-3.67238	0.0002403	0.00276472	13.3051	14.0606	21.9553	30.2545
ENSG00000113569.15	ENSG00000113569	NUP155	5	protein_coding	771.488	-0.582078	0.158547	-3.67132	0.000241303	0.00276828	60.3948	81.786	97.6899	115.09
ENSG00000259020.3	ENSG00000259020	AL049872.1	14	processed_pseudogene	240.757	-0.951095	0.259303	-3.66789	0.000244561	0.00280029	22.0448	15.701	28.054	44.6663
ENSG00000164104.11	ENSG00000164104	HMGB2	4	protein_coding	529.105	-1.83465	0.500288	-3.66719	0.000245227	0.00280524	34.1759	18.9819	78.3959	111.308
ENSG00000162664.16	ENSG00000162664	ZNF326	1	protein_coding	405.2	-0.627119	0.171381	-3.65921	0.000252994	0.00288582	40.1762	33.0425	59.2127	54.0697
ENSG00000141664.9	ENSG00000141664	ZCCHC2	18	protein_coding	1215.47	-0.403969	0.110479	-3.65652	0.00025566	0.00291068	116.876	123.734	162.003	156.894
ENSG00000102974.15	ENSG00000102974	CTCF	16	protein_coding	585.319	-0.512987	0.140542	-3.65005	0.000262186	0.00297652	53.6118	57.2971	79.283	79.2136
ENSG00000170606.14	ENSG00000170606	HSPA4	5	protein_coding	2214	-0.403463	0.110536	-3.65005	0.000262188	0.00297652	230.1	208.097	274.108	305.816
ENSG00000110675.12	ENSG00000110675	ELMOD1	11	protein_coding	76.946	-1.27166	0.348711	-3.64674	0.000265589	0.00301228	5.08725	5.27274	13.8607	11.2432
ENSG00000146263.11	ENSG00000146263	MMS22L	6	protein_coding	214.535	-0.794642	0.21832	-3.63981	0.00027284	0.00308575	15.914	20.1536	32.6003	30.1523
ENSG00000107937.18	ENSG00000107937	GTPBP4	10	protein_coding	646.358	-0.604317	0.166184	-3.63642	0.000276453	0.00312366	65.8734	52.0244	80.2809	98.8382
ENSG00000138658.15	ENSG00000138658	ZGRF1	4	protein_coding	179.756	-0.868645	0.239297	-3.62999	0.000283436	0.00319352	13.4356	15.8182	24.3948	29.028
ENSG00000177855.8	ENSG00000177855	CACYBPP2	2	processed_pseudogene	127.245	-1.03413	0.285314	-3.62455	0.000289467	0.00324925	10.3049	8.90507	17.0763	22.1798
ENSG00000140451.12	ENSG00000140451	PIF1	15	protein_coding	81.3316	-1.23295	0.340271	-3.62342	0.000290732	0.00325734	4.82637	6.32729	13.6389	12.6742
ENSG00000107949.16	ENSG00000107949	BCCIP	10	protein_coding	384.619	-0.607911	0.168009	-3.61832	0.000296526	0.00331916	36.9152	33.1597	53.3358	53.5586
ENSG00000074071.14	ENSG00000074071	MRPS34	16	protein_coding	528.589	-0.59211	0.163655	-3.61803	0.000296851	0.00331969	48.9159	48.0405	64.8679	81.1556
ENSG00000167468.16	ENSG00000167468	GPX4	19	protein_coding	1223.63	-0.433473	0.119888	-3.61564	0.000299607	0.00334514	127.312	112.016	158.455	165.071
ENSG00000160298.17	ENSG00000160298	C21orf58	21	protein_coding	83.2823	-1.23279	0.341404	-3.61095	0.000305074	0.00339579	6.52212	4.92122	12.6409	14.2073
ENSG00000130713.15	ENSG00000130713	EXOSC2	9	protein_coding	362.903	-0.62778	0.173923	-3.60953	0.000306754	0.00341132	35.2194	30.3475	51.3399	50.0835
ENSG00000141456.14	ENSG00000141456	PELP1	17	protein_coding	429.713	-0.584563	0.161979	-3.60889	0.000307512	0.00341658	40.0458	39.0183	56.5515	62.0422
ENSG00000177606.6	ENSG00000177606	JUN	1	protein_coding	2058.03	-0.398054	0.110316	-3.60831	0.000308201	0.00342106	194.49	213.956	252.486	285.782
ENSG00000154920.14	ENSG00000154920	EME1	17	protein_coding	33.9734	-2.03454	0.564179	-3.6062	0.000310711	0.00344254	1.30442	1.75758	4.65718	7.87026
ENSG00000037474.14	ENSG00000037474	NSUN2	5	protein_coding	748.375	-0.467936	0.129884	-3.60271	0.00031492	0.00347952	72.9173	71.4749	105.008	95.1586
ENSG00000167548.15	ENSG00000167548	KMT2D	12	protein_coding	3161.24	-0.338132	0.0939263	-3.59997	0.000318254	0.00351311	308.496	333.706	397.745	414.773
ENSG00000163939.18	ENSG00000163939	PBRM1	3	protein_coding	1997.67	-0.376581	0.104779	-3.59404	0.000325595	0.00358753	210.795	188.764	267.123	252.666
ENSG00000119596.17	ENSG00000119596	YLPM1	14	protein_coding	2738.94	-0.353129	0.0983996	-3.58872	0.000332303	0.00365808	284.625	268.324	343.633	363.361
ENSG00000196365.11	ENSG00000196365	LONP1	19	protein_coding	634.589	-0.491342	0.136952	-3.5877	0.000333604	0.00366903	57.9164	63.39	86.7123	84.1198
ENSG00000104450.12	ENSG00000104450	SPAG1	8	protein_coding	76.2794	-1.35481	0.378057	-3.58361	0.000338881	0.00372024	6.00035	3.86668	15.1913	10.1189
ENSG00000179750.15	ENSG00000179750	APOBEC3B	22	protein_coding	39.2506	-1.78225	0.497638	-3.58142	0.000341728	0.00374805	1.95664	2.1091	6.20957	7.76805
ENSG00000166451.13	ENSG00000166451	CENPN	16	protein_coding	141.006	-0.978847	0.273338	-3.58109	0.000342165	0.00374941	9.39185	12.4202	24.6165	18.6024
ENSG00000111348.8	ENSG00000111348	ARHGDIB	12	protein_coding	2399.19	-0.33836	0.094553	-3.57852	0.000345546	0.00378301	245.362	241.843	308.261	308.575
ENSG00000113460.12	ENSG00000113460	BRIX1	5	protein_coding	353.771	-0.612094	0.171065	-3.57815	0.00034604	0.00378495	31.1757	33.1597	51.4508	47.1193
ENSG00000123136.14	ENSG00000123136	DDX39A	19	protein_coding	451.646	-0.55975	0.156555	-3.57542	0.000349661	0.00382107	43.1764	40.7758	60.9869	62.8599
ENSG00000092140.15	ENSG00000092140	G2E3	14	protein_coding	302.129	-0.688231	0.193098	-3.56415	0.000365037	0.00397459	25.3058	27.8869	48.346	37.7159
ENSG00000055044.10	ENSG00000055044	NOP58	2	protein_coding	464.447	-0.554061	0.155575	-3.56137	0.000368918	0.0040132	42.1329	44.4082	61.4304	65.7218
ENSG00000100410.7	ENSG00000100410	PHF5A	22	protein_coding	252.057	-0.705351	0.198321	-3.55661	0.000375667	0.00407551	20.7403	23.3172	37.3683	34.6496
ENSG00000128245.14	ENSG00000128245	YWHAH	22	protein_coding	1272.51	-0.403645	0.113554	-3.55464	0.000378502	0.00409885	118.05	133.928	166.55	167.217
ENSG00000120438.11	ENSG00000120438	TCP1	6	protein_coding	2319.76	-0.33936	0.0955618	-3.55121	0.000383469	0.00414888	226.578	244.421	304.269	292.631
ENSG00000259207.7	ENSG00000259207	ITGB3	17	protein_coding	931.343	-0.450013	0.126754	-3.55028	0.000384818	0.00415971	86.2224	94.7921	133.839	114.17
ENSG00000166949.15	ENSG00000166949	SMAD3	15	protein_coding	1533.21	-0.378177	0.106597	-3.54772	0.00038858	0.0041966	145.182	161.463	201.368	197.779
ENSG00000166803.12	ENSG00000166803	PCLAF	15	protein_coding	60.0233	-1.51473	0.427089	-3.54665	0.000390162	0.0042061	2.21752	4.92122	9.97967	10.5277
ENSG00000011007.12	ENSG00000011007	ELOA	1	protein_coding	810.5	-0.448272	0.126437	-3.54541	0.000392004	0.00421836	79.8307	77.8022	106.339	108.957
ENSG00000123505.15	ENSG00000123505	AMD1	6	protein_coding	870.691	-0.443223	0.125043	-3.54457	0.000393256	0.0042259	79.8307	89.8709	118.869	112.33
ENSG00000138376.10	ENSG00000138376	BARD1	2	protein_coding	212.205	-0.766716	0.216355	-3.54378	0.000394435	0.00422932	16.4357	19.6849	30.4934	31.0722
ENSG00000122566.21	ENSG00000122566	HNRNPA2B1	7	protein_coding	4876.14	-0.363113	0.102612	-3.5387	0.000402101	0.00429613	524.639	455.565	607.097	655.173
ENSG00000116560.10	ENSG00000116560	SFPQ	1	protein_coding	4508.01	-0.852485	0.241367	-3.5319	0.000412591	0.00439254	422.764	315.075	636.038	698.818
ENSG00000060688.12	ENSG00000060688	SNRNP40	1	protein_coding	552.526	-0.531712	0.150558	-3.53162	0.000413027	0.00439327	54.6554	49.2122	80.9462	69.6058
ENSG00000124831.18	ENSG00000124831	LRRFIP1	2	protein_coding	2366.46	-0.346383	0.0981699	-3.5284	0.000418079	0.00443519	242.492	236.57	297.394	312.255
ENSG00000100749.7	ENSG00000100749	VRK1	14	protein_coding	150.346	-0.898437	0.254979	-3.52358	0.000425764	0.00451272	12.7834	11.3657	21.0682	23.9174
ENSG00000179218.13	ENSG00000179218	CALR	19	protein_coding	18859.9	-0.30325	0.0860895	-3.5225	0.000427504	0.00452716	1802.32	2082.15	2462.98	2336.44
ENSG00000047410.13	ENSG00000047410	TPR	1	protein_coding	3810.96	-0.326179	0.092799	-3.51489	0.000439929	0.0046188	401.502	375.888	480.022	495.826
ENSG00000078124.11	ENSG00000078124	ACER3	11	protein_coding	367.101	-0.627498	0.178479	-3.51581	0.000438418	0.0046188	33.3932	32.9253	57.6603	45.1773
ENSG00000101367.8	ENSG00000101367	MAPRE1	20	protein_coding	1331.54	-0.397687	0.113151	-3.51465	0.000440333	0.0046188	122.746	141.544	178.304	170.488
ENSG00000132361.16	ENSG00000132361	CLUH	17	protein_coding	770.982	-0.530491	0.150892	-3.51571	0.000438584	0.0046188	77.8741	67.1395	94.2525	115.09
ENSG00000167797.7	ENSG00000167797	CDK2AP2	11	protein_coding	189.625	-0.824866	0.234678	-3.51488	0.000439948	0.0046188	14.4791	16.9899	25.2818	30.4589
ENSG00000185862.6	ENSG00000185862	EVI2B	17	protein_coding	23.9996	-2.41837	0.687971	-3.51523	0.000439375	0.0046188	1.04354	0.703032	3.32656	5.92825
ENSG00000108468.14	ENSG00000108468	CBX1	17	protein_coding	501.974	-0.540563	0.15393	-3.51174	0.000445183	0.00466488	50.0899	43.9395	71.2992	65.7218
ENSG00000189091.12	ENSG00000189091	SF3B3	16	protein_coding	2319	-0.351611	0.100181	-3.50976	0.000448519	0.00469573	220.839	247.819	313.473	285.782
ENSG00000172159.15	ENSG00000172159	FRMD3	9	protein_coding	143.476	-0.921639	0.262618	-3.50943	0.00044907	0.00469739	9.78318	13.0061	21.29	21.9754
ENSG00000133030.20	ENSG00000133030	MPRIP	17	protein_coding	2631.58	-0.339877	0.0969239	-3.50663	0.000453812	0.00474285	252.015	282.267	337.978	339.034
ENSG00000100578.14	ENSG00000100578	KIAA0586	14	protein_coding	523.62	-0.519618	0.148606	-3.49661	0.000471214	0.0049076	50.0899	48.8607	68.8597	73.081
ENSG00000170522.9	ENSG00000170522	ELOVL6	4	protein_coding	427.665	-0.561846	0.160752	-3.4951	0.000473881	0.00492682	38.8718	40.5415	62.9828	54.5808
ENSG00000121390.18	ENSG00000121390	PSPC1	13	protein_coding	571.476	-0.509205	0.145931	-3.48935	0.000484203	0.00502539	57.0033	51.4385	76.0673	78.3959
ENSG00000137168.7	ENSG00000137168	PPIL1	6	protein_coding	257.902	-0.70683	0.203494	-3.47347	0.000513777	0.00530442	24.784	20.2708	38.8098	34.854
ENSG00000188976.10	ENSG00000188976	NOC2L	1	protein_coding	687.719	-0.476579	0.137206	-3.47345	0.00051382	0.00530442	63.1341	69.1315	88.5973	95.5674
ENSG00000196504.16	ENSG00000196504	PRPF40A	2	protein_coding	2194.64	-0.351795	0.101408	-3.46911	0.000522181	0.00537299	222.274	221.104	272.445	293.755
ENSG00000155438.11	ENSG00000155438	NIFK	2	protein_coding	420.924	-0.581434	0.167846	-3.4641	0.000532014	0.00546009	39.0023	38.5496	53.5576	62.451
ENSG00000234241.1	ENSG00000234241	AL109618.1	20	processed_pseudogene	226.229	-0.723863	0.209162	-3.46078	0.000538611	0.00551834	20.6099	18.6303	31.8241	33.0142
ENSG00000110104.12	ENSG00000110104	CCDC86	11	protein_coding	663.823	-0.469523	0.135761	-3.45846	0.000543268	0.00556013	65.0907	62.9214	87.1558	90.2524
ENSG00000104131.12	ENSG00000104131	EIF3J	15	protein_coding	528.769	-0.559131	0.16176	-3.45655	0.000547131	0.00559128	55.0467	43.2365	71.7428	73.1832
ENSG00000105618.13	ENSG00000105618	PRPF31	19	protein_coding	1013.13	-0.401842	0.11634	-3.45403	0.00055227	0.00563899	97.9622	102.76	134.06	131.546
ENSG00000025770.18	ENSG00000025770	NCAPH2	22	protein_coding	213.322	-0.786694	0.228	-3.45041	0.000559729	0.00570057	15.1313	20.8566	33.82	28.5169
ENSG00000077152.10	ENSG00000077152	UBE2T	1	protein_coding	57.3398	-1.43561	0.416165	-3.44963	0.000561363	0.00571236	3.13062	3.98385	8.09462	11.141
ENSG00000164294.13	ENSG00000164294	GPX8	5	protein_coding	603.872	-0.475401	0.138027	-3.44425	0.00057265	0.00580256	57.0033	59.1718	82.2769	79.5203
ENSG00000101412.12	ENSG00000101412	E2F1	20	protein_coding	101.905	-1.0315	0.300052	-3.43773	0.000586607	0.00593896	7.30477	8.08487	16.5219	15.025
ENSG00000118276.11	ENSG00000118276	B4GALT6	18	protein_coding	257.439	-0.699759	0.203605	-3.43685	0.000588524	0.00595334	24.1318	20.9738	40.1405	33.3208
ENSG00000170779.10	ENSG00000170779	CDCA4	14	protein_coding	255.26	-0.675826	0.19704	-3.42989	0.000603817	0.00607214	21.523	23.6687	35.5942	36.6938
ENSG00000087191.12	ENSG00000087191	PSMC5	17	protein_coding	675.943	-0.548143	0.160172	-3.42222	0.000621132	0.00623056	69.2649	56.9456	82.8313	101.598
ENSG00000006712.14	ENSG00000006712	PAF1	19	protein_coding	448.972	-0.602669	0.17624	-3.4196	0.000627134	0.00628551	44.4808	37.495	55.8862	68.4815
ENSG00000105185.11	ENSG00000105185	PDCD5	19	protein_coding	228.565	-0.758523	0.2219	-3.41832	0.000630098	0.00630994	21.1317	17.9273	29.4955	36.4894
ENSG00000119705.9	ENSG00000119705	SLIRP	14	protein_coding	219.297	-0.859143	0.251481	-3.41634	0.0006347	0.00634541	18.3924	17.4586	25.0601	39.7601
ENSG00000143977.13	ENSG00000143977	SNRPG	2	protein_coding	293.485	-0.66853	0.195902	-3.41258	0.000643514	0.00641212	27.5233	24.6061	37.9228	44.8707
ENSG00000108312.14	ENSG00000108312	UBTF	17	protein_coding	811.633	-0.446924	0.130996	-3.41173	0.000645523	0.00642679	78.3959	79.5598	102.236	113.148
ENSG00000096060.14	ENSG00000096060	FKBP5	6	protein_coding	989.012	-0.402488	0.118145	-3.40672	0.000657475	0.00654034	95.4838	100.416	128.627	130.626
ENSG00000137288.9	ENSG00000137288	UQCC2	6	protein_coding	210.584	-0.743251	0.218264	-3.40529	0.000660938	0.00656934	16.1749	20.0364	30.4934	30.2545
ENSG00000114491.13	ENSG00000114491	UMPS	3	protein_coding	348.606	-0.604411	0.177713	-3.40105	0.000671279	0.00666106	34.3063	29.293	50.4528	46.4039
ENSG00000132382.14	ENSG00000132382	MYBBP1A	17	protein_coding	976.727	-0.419212	0.123284	-3.40038	0.000672919	0.00666912	90.3966	101.822	125.522	131.75
ENSG00000135387.20	ENSG00000135387	CAPRIN1	11	protein_coding	5180.33	-0.289876	0.0852509	-3.40027	0.000673204	0.00666912	516.421	555.63	656.663	655.582
ENSG00000185697.16	ENSG00000185697	MYBL1	8	protein_coding	45.813	-1.55576	0.457843	-3.39801	0.000678774	0.00671874	3.13062	2.22627	7.42931	8.2791
ENSG00000136982.5	ENSG00000136982	DSCC1	8	protein_coding	63.112	-1.37448	0.404618	-3.39699	0.000681304	0.00673822	4.56548	3.51516	12.8627	8.17689
ENSG00000163006.11	ENSG00000163006	CCDC138	2	protein_coding	115.535	-0.957581	0.282205	-3.39321	0.000690775	0.0068038	9.39185	8.67073	17.6308	17.4781
ENSG00000110321.16	ENSG00000110321	EIF4G2	11	protein_coding	12876.4	-0.264047	0.0778742	-3.39068	0.000697183	0.00685563	1313.16	1377.59	1668.93	1568.12
ENSG00000065911.11	ENSG00000065911	MTHFD2	2	protein_coding	439.639	-0.577299	0.170414	-3.38763	0.000704987	0.00691534	35.089	46.0486	63.6481	57.7493
ENSG00000087365.15	ENSG00000087365	SF3B2	11	protein_coding	2427.59	-0.346931	0.102433	-3.38689	0.00070689	0.00692833	244.971	246.413	296.84	328.404
ENSG00000141522.11	ENSG00000141522	ARHGDIA	17	protein_coding	2473.72	-0.341506	0.100842	-3.38654	0.000707796	0.00693153	237.927	263.988	308.594	327.791
ENSG00000104969.9	ENSG00000104969	SGTA	19	protein_coding	463.389	-0.530536	0.156699	-3.3857	0.000709971	0.00694716	40.3067	46.8688	65.0896	61.1223
ENSG00000102241.11	ENSG00000102241	HTATSF1	X	protein_coding	453.875	-0.600819	0.177685	-3.38138	0.00072124	0.00703553	45.7853	37.1435	56.7733	68.8903
ENSG00000143321.18	ENSG00000143321	HDGF	1	protein_coding	2175.59	-0.328818	0.0972451	-3.38133	0.000721351	0.00703553	216.665	226.845	275.661	282.001
ENSG00000106554.12	ENSG00000106554	CHCHD3	7	protein_coding	316.443	-0.620414	0.183512	-3.38078	0.000722792	0.00704384	30.5235	26.8324	43.1344	45.0751
ENSG00000165733.7	ENSG00000165733	BMS1	10	protein_coding	802.85	-0.478249	0.141559	-3.37843	0.000729013	0.00708717	83.3527	70.889	101.349	113.557
ENSG00000102900.12	ENSG00000102900	NUP93	16	protein_coding	665.609	-0.489455	0.144935	-3.37706	0.000732654	0.00711102	57.3946	69.9517	95.5831	83.7109
ENSG00000088305.18	ENSG00000088305	DNMT3B	20	protein_coding	131.787	-0.958042	0.283712	-3.37681	0.000733328	0.00711179	10.1745	10.4283	16.7437	23.2019
ENSG00000088038.18	ENSG00000088038	CNOT3	19	protein_coding	483.111	-0.584028	0.173063	-3.37466	0.000739058	0.00716157	48.0028	40.893	59.4345	73.6942
ENSG00000109606.12	ENSG00000109606	DHX15	4	protein_coding	2030.18	-0.340361	0.100896	-3.37337	0.000742531	0.00718941	194.49	217.588	268.453	254.199
ENSG00000072310.16	ENSG00000072310	SREBF1	17	protein_coding	684.722	-0.475683	0.141302	-3.36643	0.000761485	0.00734916	71.2215	60.4607	92.7001	90.6613
ENSG00000275221.1	ENSG00000275221	HIST1H2AK	6	protein_coding	59.4079	-1.39157	0.413421	-3.36599	0.000762702	0.00735498	3.91327	3.63233	7.87285	11.8565
ENSG00000013588.8	ENSG00000013588	GPRC5A	12	protein_coding	161.688	-0.904523	0.26884	-3.36455	0.000766698	0.00738756	14.8704	11.0142	28.6084	20.0334
ENSG00000108592.16	ENSG00000108592	FTSJ3	17	protein_coding	464.923	-0.567614	0.168738	-3.36388	0.000768549	0.00739351	45.1331	41.0102	57.6603	69.9124
ENSG00000149548.14	ENSG00000149548	CCDC15	11	protein_coding	83.0451	-1.1139	0.331118	-3.36406	0.000768046	0.00739351	5.73946	6.32729	12.9736	13.1852
ENSG00000103275.19	ENSG00000103275	UBE2I	16	protein_coding	721.141	-0.447323	0.13309	-3.36104	0.000776485	0.00745189	70.8302	69.483	92.811	98.6338
ENSG00000105281.12	ENSG00000105281	SLC1A5	19	protein_coding	1191.62	-0.409957	0.122013	-3.35993	0.000779626	0.00747326	106.05	129.358	159.675	153.623
ENSG00000117523.16	ENSG00000117523	PRRC2C	1	protein_coding	8006.66	-0.281948	0.0839624	-3.35802	0.000785019	0.00751202	854.267	806.846	1010.94	1011.99
ENSG00000166833.20	ENSG00000166833	NAV2	11	protein_coding	1182.56	-0.480819	0.143207	-3.35751	0.000786489	0.00751778	96.7882	130.412	148.032	168.955
ENSG00000115233.11	ENSG00000115233	PSMD14	2	protein_coding	855.516	-0.41431	0.123434	-3.35654	0.000789235	0.00753801	81.1352	87.5275	115.321	109.877
ENSG00000165501.16	ENSG00000165501	LRR1	14	protein_coding	126.307	-1.09148	0.325376	-3.35452	0.000795024	0.00758725	12.0007	6.56163	16.411	22.9975
ENSG00000135624.15	ENSG00000135624	CCT7	2	protein_coding	1595.14	-0.372708	0.111144	-3.35336	0.00079836	0.00761302	156.009	163.689	196.267	217.812
ENSG00000128815.19	ENSG00000128815	WDFY4	10	protein_coding	53.432	-1.39944	0.417361	-3.35307	0.000799193	0.00761491	3.00017	3.7495	8.53817	9.30121
ENSG00000167874.6	ENSG00000167874	TMEM88	17	protein_coding	24.3455	-2.21213	0.659796	-3.35275	0.000800131	0.00761778	1.17398	0.820204	3.65921	5.5194
ENSG00000072958.8	ENSG00000072958	AP1M1	19	protein_coding	721.098	-0.434083	0.129531	-3.35118	0.000804688	0.00764901	69.9171	71.1234	97.4681	93.421
ENSG00000150768.15	ENSG00000150768	DLAT	11	protein_coding	411.743	-0.536288	0.160213	-3.34734	0.000815899	0.00774237	38.6109	38.6668	55.8862	56.3183
ENSG00000205937.11	ENSG00000205937	RNPS1	16	protein_coding	1035.19	-0.442423	0.132179	-3.34716	0.000816449	0.00774237	98.6144	103.229	124.635	149.535
ENSG00000092820.17	ENSG00000092820	EZR	6	protein_coding	1187.17	-0.390602	0.116861	-3.34247	0.000830376	0.00783648	124.051	112.134	154.131	155.872
ENSG00000140650.11	ENSG00000140650	PMM2	16	protein_coding	236.73	-0.686556	0.205416	-3.34227	0.000830953	0.00783648	21.9143	19.8021	35.5942	31.6855
ENSG00000108671.10	ENSG00000108671	PSMD11	17	protein_coding	1261.44	-0.423685	0.126778	-3.34195	0.000831915	0.00783937	108.919	138.966	172.759	160.369
ENSG00000085840.12	ENSG00000085840	ORC1	1	protein_coding	129.481	-0.89429	0.267678	-3.34091	0.000835042	0.00786265	10.0441	10.7798	20.6247	18.1936
ENSG00000137073.21	ENSG00000137073	UBAP2	9	protein_coding	784.587	-0.42102	0.126053	-3.34002	0.00083773	0.00787558	76.5697	77.685	106.45	100.474
ENSG00000198833.6	ENSG00000198833	UBE2J1	6	protein_coding	1350.39	-0.360102	0.107809	-3.34019	0.000837208	0.00787558	133.443	138.497	181.852	167.933
ENSG00000196305.17	ENSG00000196305	IARS	9	protein_coding	2072.67	-0.362826	0.108685	-3.33832	0.000842867	0.00791767	189.141	228.017	270.116	266.976
ENSG00000106105.13	ENSG00000106105	GARS	7	protein_coding	2373.12	-0.320181	0.095932	-3.33758	0.000845106	0.00793247	243.014	242.312	298.836	307.758
ENSG00000138780.14	ENSG00000138780	GSTCD	4	protein_coding	141.41	-0.885973	0.265695	-3.33456	0.00085436	0.00800678	12.5225	10.3111	23.3968	18.9091
ENSG00000134440.11	ENSG00000134440	NARS	18	protein_coding	1361.68	-0.360711	0.108291	-3.33095	0.000865506	0.00809224	134.617	139.552	173.868	178.563
ENSG00000138772.12	ENSG00000138772	ANXA3	4	protein_coding	168.365	-0.864829	0.25992	-3.32728	0.000876975	0.00819308	10.5658	16.8728	25.2818	24.8373
ENSG00000099783.11	ENSG00000099783	HNRNPM	19	protein_coding	1770.99	-0.969212	0.291325	-3.32691	0.000878143	0.0081976	156.531	118.461	236.186	302.443
ENSG00000143384.12	ENSG00000143384	MCL1	1	protein_coding	1595.87	-0.340331	0.102367	-3.32461	0.000885422	0.00825911	161.096	162.752	207.023	203.605
ENSG00000170027.6	ENSG00000170027	YWHAG	7	protein_coding	3695.91	-0.302667	0.0911	-3.32236	0.000892598	0.00830664	384.414	376.474	459.398	480.086
ENSG00000167767.13	ENSG00000167767	KRT80	12	protein_coding	81.0932	-1.13967	0.343302	-3.31972	0.00090108	0.00837906	4.95681	6.6788	12.0865	13.5941
ENSG00000164053.20	ENSG00000164053	ATRIP	3	protein_coding	126.402	-0.942837	0.284736	-3.31127	0.000928747	0.00858977	10.1745	9.72527	16.411	21.771
ENSG00000171867.16	ENSG00000171867	PRNP	20	protein_coding	567.865	-0.518961	0.156736	-3.31105	0.000929477	0.00858977	46.4375	60.9294	78.8394	75.3296
ENSG00000141385.9	ENSG00000141385	AFG3L2	18	protein_coding	642.057	-0.446886	0.13503	-3.30953	0.000934522	0.00862309	61.4384	63.5072	86.047	84.5286
ENSG00000119707.13	ENSG00000119707	RBM25	14	protein_coding	1401.34	-0.362654	0.109592	-3.30914	0.000935831	0.00862649	145.835	136.037	180.965	181.936
ENSG00000148300.11	ENSG00000148300	REXO4	9	protein_coding	241.811	-0.773045	0.23362	-3.30899	0.000936331	0.00862649	23.4796	17.5758	29.939	40.0668
ENSG00000124562.9	ENSG00000124562	SNRPC	6	protein_coding	275.413	-0.688286	0.20821	-3.30573	0.000947278	0.00870725	26.4798	22.0283	34.9289	43.1331
ENSG00000000460.16	ENSG00000000460	C1orf112	1	protein_coding	131.973	-0.973239	0.294752	-3.30189	0.000960353	0.0087858	7.6961	12.7717	22.6206	17.7847
ENSG00000226419.7	ENSG00000226419	SLC16A1-AS1	1	antisense	78.6411	-1.12368	0.340327	-3.30176	0.000960792	0.0087858	5.86991	5.50708	13.0845	11.7543
ENSG00000239306.4	ENSG00000239306	RBM14	11	protein_coding	204.828	-0.796536	0.24139	-3.29979	0.000967581	0.00883287	15.914	18.5132	24.9492	34.7518
ENSG00000146223.14	ENSG00000146223	RPL7L1	6	protein_coding	550.867	-0.4719	0.143131	-3.29699	0.000977276	0.00890779	51.5247	54.6021	75.6237	71.8544
ENSG00000174231.16	ENSG00000174231	PRPF8	17	protein_coding	5692.17	-0.310534	0.0942319	-3.29543	0.000982726	0.00894385	536.64	632.494	728.184	723.144
ENSG00000097046.12	ENSG00000097046	CDC7	1	protein_coding	167.58	-0.80505	0.244589	-3.29144	0.000996764	0.00905785	14.2182	13.8263	27.7213	21.4643
ENSG00000165244.6	ENSG00000165244	ZNF367	9	protein_coding	98.6241	-1.03773	0.315888	-3.28513	0.00101936	0.00924015	6.65256	8.20204	13.528	16.967
ENSG00000065308.4	ENSG00000065308	TRAM2	6	protein_coding	1207.46	-0.396715	0.120801	-3.28403	0.00102333	0.00925016	115.311	124.437	148.364	167.32
ENSG00000204138.12	ENSG00000204138	PHACTR4	1	protein_coding	1216.48	-0.36747	0.111919	-3.28334	0.00102583	0.00926576	124.964	119.281	158.122	157.405
ENSG00000062822.13	ENSG00000062822	POLD1	19	protein_coding	321.806	-0.618392	0.188418	-3.28203	0.00103064	0.0092889	26.6102	31.7536	49.6766	40.2712
ENSG00000152795.17	ENSG00000152795	HNRNPDL	4	protein_coding	1058.91	-0.420291	0.128059	-3.282	0.00103072	0.0092889	112.572	95.6123	136.056	142.789
ENSG00000106305.9	ENSG00000106305	AIMP2	7	protein_coding	336.395	-0.586509	0.178721	-3.28171	0.0010318	0.00929163	28.5669	33.2768	45.2412	47.7326
ENSG00000057757.9	ENSG00000057757	PITHD1	1	protein_coding	209.517	-0.736853	0.224608	-3.28062	0.00103581	0.0093137	20.0881	16.0526	28.7193	31.481
ENSG00000127616.18	ENSG00000127616	SMARCA4	19	protein_coding	3426.07	-0.318787	0.097427	-3.27206	0.00106767	0.00958582	350.238	350.813	415.82	459.03
ENSG00000188312.13	ENSG00000188312	CENPP	9	protein_coding	64.6026	-1.24795	0.381508	-3.2711	0.00107131	0.0096113	4.82637	3.98385	9.64702	11.2432
ENSG00000179115.10	ENSG00000179115	FARSA	19	protein_coding	627.694	-0.446025	0.136414	-3.26963	0.00107688	0.00964682	59.7426	62.4527	83.6075	83.0977
ENSG00000196313.11	ENSG00000196313	POM121	7	protein_coding	376.204	-0.542905	0.166039	-3.26974	0.00107647	0.00964682	35.6108	34.8001	52.7814	49.9812
ENSG00000169683.7	ENSG00000169683	LRRC45	17	protein_coding	167.633	-0.79005	0.241883	-3.26625	0.00108982	0.00975544	15.1313	13.1233	23.2859	25.5528
ENSG00000249565.2	ENSG00000249565	SERBP1P5	4	processed_pseudogene	445.696	-0.505616	0.155028	-3.26145	0.00110845	0.00989261	41.3502	43.3536	60.5434	59.8957
ENSG00000113649.11	ENSG00000113649	TCERG1	5	protein_coding	1302.31	-0.373549	0.114636	-3.25857	0.00111976	0.00997873	125.486	135.451	162.336	175.905
ENSG00000185651.14	ENSG00000185651	UBE2L3	22	protein_coding	491.146	-0.490335	0.150515	-3.25771	0.00112315	0.00999399	47.8723	46.0486	65.5332	66.5395
ENSG00000148308.17	ENSG00000148308	GTF3C5	9	protein_coding	359.53	-0.556185	0.170963	-3.25325	0.00114094	0.0101373	33.5237	33.394	52.4487	46.1994
ENSG00000225921.6	ENSG00000225921	NOL7	6	protein_coding	393.128	-0.615904	0.189597	-3.24848	0.00116022	0.0102933	39.3936	31.9879	48.2351	61.0201
ENSG00000196141.13	ENSG00000196141	SPATS2L	2	protein_coding	1039.9	-0.377471	0.116217	-3.24799	0.00116222	0.0102958	105.919	102.057	138.385	132.261
ENSG00000156697.12	ENSG00000156697	UTP14A	X	protein_coding	230.621	-0.678294	0.209275	-3.24116	0.00119042	0.0105223	18.5228	22.2627	32.0458	33.3208
ENSG00000143256.4	ENSG00000143256	PFDN2	1	protein_coding	251.492	-0.719841	0.222129	-3.24065	0.00119258	0.0105336	24.1318	19.5677	31.1588	40.68
ENSG00000204560.9	ENSG00000204560	DHX16	6	protein_coding	313.671	-0.609757	0.188247	-3.23913	0.00119894	0.0105757	31.4366	25.6607	45.463	41.8044
ENSG00000161813.21	ENSG00000161813	LARP4	12	protein_coding	813.161	-0.403405	0.124565	-3.2385	0.0012016	0.0105898	80.6134	80.38	107.67	105.584
ENSG00000110108.9	ENSG00000110108	TMEM109	11	protein_coding	769.565	-0.415943	0.1285	-3.23692	0.00120827	0.0106252	74.8739	76.7476	99.3532	103.131
ENSG00000196562.14	ENSG00000196562	SULF2	20	protein_coding	310.692	-0.598716	0.18517	-3.23334	0.00122353	0.0107361	28.8278	28.0041	40.4731	45.5862
ENSG00000102580.14	ENSG00000102580	DNAJC3	13	protein_coding	1881.53	-0.32406	0.100261	-3.23217	0.00122853	0.0107664	195.403	188.764	249.381	232.53
ENSG00000139496.15	ENSG00000139496	NUP58	13	protein_coding	583.714	-0.452451	0.139987	-3.2321	0.00122883	0.0107664	55.5684	57.7658	80.17	75.2274
ENSG00000170017.12	ENSG00000170017	ALCAM	3	protein_coding	1232.5	-0.372929	0.115395	-3.23176	0.00123029	0.0107714	115.441	131.584	158.566	161.698
ENSG00000130254.11	ENSG00000130254	SAFB2	19	protein_coding	304.959	-0.65249	0.20219	-3.22712	0.00125043	0.0109237	30.3931	24.1374	38.8098	46.8127
ENSG00000162129.13	ENSG00000162129	CLPB	11	protein_coding	401.545	-0.538845	0.167261	-3.22158	0.00127488	0.0111223	36.3934	38.9011	51.6725	57.7493
ENSG00000136715.18	ENSG00000136715	SAP130	2	protein_coding	391.147	-0.530133	0.164634	-3.22007	0.00128158	0.0111552	35.8717	37.7294	52.1161	54.2741
ENSG00000085999.11	ENSG00000085999	RAD54L	1	protein_coding	85.1047	-1.13692	0.353176	-3.21914	0.00128577	0.0111835	7.43521	4.80405	15.6348	11.3454
ENSG00000172244.8	ENSG00000172244	C5orf34	5	protein_coding	51.8242	-1.35603	0.421822	-3.2147	0.0013058	0.0113494	3.65239	3.04647	9.09259	8.07468
ENSG00000080608.9	ENSG00000080608	PUM3	9	protein_coding	938.017	-0.390913	0.12176	-3.21053	0.0013249	0.0114905	89.8748	96.7841	120.2	124.8
ENSG00000131016.16	ENSG00000131016	AKAP12	6	protein_coding	7948.28	-0.308155	0.0960251	-3.2091	0.0013315	0.0115227	810.308	822.782	942.192	1080.17
ENSG00000124164.15	ENSG00000124164	VAPB	20	protein_coding	663.483	-0.45469	0.141756	-3.20756	0.00133867	0.0115596	68.3518	60.3436	85.7143	90.7635
ENSG00000104897.9	ENSG00000104897	SF3A2	19	protein_coding	659.609	-0.447467	0.139576	-3.2059	0.00134642	0.0116015	60.3948	67.9597	84.7163	90.4569
ENSG00000005100.12	ENSG00000005100	DHX33	17	protein_coding	445.414	-0.535733	0.167175	-3.20463	0.00135236	0.0116443	36.5239	47.1031	62.6502	58.8736
ENSG00000196526.10	ENSG00000196526	AFAP1	4	protein_coding	1169.28	-0.36745	0.114857	-3.19918	0.00137817	0.0118495	110.746	124.085	156.681	146.877
ENSG00000198042.10	ENSG00000198042	MAK16	8	protein_coding	443.588	-0.550346	0.172125	-3.19737	0.00138688	0.0119072	38.7414	44.0567	54.4447	66.7439
ENSG00000136159.3	ENSG00000136159	NUDT15	13	protein_coding	130.585	-0.863339	0.270053	-3.19692	0.00138903	0.0119172	11.3485	9.95962	18.407	20.34
ENSG00000196352.15	ENSG00000196352	CD55	1	protein_coding	1453.63	-0.38472	0.12037	-3.19613	0.00139284	0.0119328	151.835	138.029	177.084	201.458
ENSG00000105258.8	ENSG00000105258	POLR2I	19	protein_coding	68.044	-1.32697	0.415263	-3.19549	0.00139595	0.0119509	4.82637	4.10102	7.65108	14.6162
ENSG00000182010.10	ENSG00000182010	RTKN2	10	protein_coding	42.7833	-1.49918	0.469564	-3.1927	0.00140948	0.0120581	2.08708	3.04647	7.20754	7.3592
ENSG00000240652.1	ENSG00000240652	AP001024.1	11	processed_pseudogene	250.736	-0.697123	0.218427	-3.19155	0.00141509	0.0120889	23.6101	20.3879	30.937	40.2712
ENSG00000178691.10	ENSG00000178691	SUZ12	17	protein_coding	791.635	-0.4096	0.128368	-3.19083	0.00141866	0.0121107	78.7872	77.5678	101.349	106.504
ENSG00000130520.10	ENSG00000130520	LSM4	19	protein_coding	243.899	-0.634511	0.198949	-3.18931	0.0014261	0.0121656	21.9143	22.0283	34.4853	33.8319
ENSG00000122592.7	ENSG00000122592	HOXA7	7	protein_coding	172.62	-0.792498	0.2487	-3.18656	0.00143975	0.0122732	16.0444	13.0061	28.6084	21.8732
ENSG00000013275.7	ENSG00000013275	PSMC4	19	protein_coding	757.626	-0.444694	0.139635	-3.18469	0.00144909	0.0123353	69.9171	77.685	93.3654	107.526
ENSG00000137760.14	ENSG00000137760	ALKBH8	11	protein_coding	245.429	-0.64685	0.20314	-3.18426	0.00145125	0.0123362	22.4361	21.5596	32.6003	36.285
ENSG00000166794.4	ENSG00000166794	PPIB	15	protein_coding	3495.21	-0.316439	0.0993718	-3.18439	0.0014506	0.0123362	366.543	349.172	423.471	468.331
ENSG00000109519.12	ENSG00000109519	GRPEL1	4	protein_coding	229.332	-0.663763	0.208635	-3.18146	0.00146533	0.012447	21.1317	19.6849	30.937	33.7297
ENSG00000256238.1	ENSG00000256238	SUPT16HP1	12	processed_pseudogene	176.218	-0.735715	0.23138	-3.17968	0.00147439	0.0125151	15.5226	14.8808	26.6125	24.1218
ENSG00000077514.8	ENSG00000077514	POLD3	11	protein_coding	256.505	-0.62732	0.197639	-3.17408	0.00150312	0.0127319	21.3925	24.9576	36.703	35.0584
ENSG00000169139.11	ENSG00000169139	UBE2V2	8	protein_coding	217.748	-0.671859	0.21179	-3.17229	0.00151242	0.0127926	17.8706	20.7394	31.7132	29.9479
ENSG00000177889.9	ENSG00000177889	UBE2N	12	protein_coding	606.216	-0.468375	0.147778	-3.16946	0.00152723	0.0128905	52.3074	64.6789	81.168	80.9512
ENSG00000054118.14	ENSG00000054118	THRAP3	1	protein_coding	3707.26	-0.290854	0.0917864	-3.16882	0.0015306	0.0129098	370.978	395.924	457.956	481.006
ENSG00000233270.1	ENSG00000233270	SNRPEP4	19	processed_pseudogene	64.2357	-1.21728	0.384547	-3.16549	0.00154821	0.0130492	4.43504	4.45254	8.98171	11.6521
ENSG00000165271.16	ENSG00000165271	NOL6	9	protein_coding	416.925	-0.519918	0.164322	-3.16401	0.00155611	0.0131065	36.1325	42.6506	55.9971	57.136
ENSG00000090686.15	ENSG00000090686	USP48	1	protein_coding	1402.36	-0.343416	0.108597	-3.16229	0.00156535	0.0131584	146.748	137.443	183.848	177.336
ENSG00000135972.8	ENSG00000135972	MRPS9	2	protein_coding	293.084	-0.589027	0.186269	-3.16225	0.00156557	0.0131584	28.0451	25.7778	40.1405	40.8845
ENSG00000185347.17	ENSG00000185347	TEDC1	14	protein_coding	39.9764	-1.56303	0.495023	-3.15748	0.00159137	0.0133473	1.82619	2.81213	7.98374	5.82604
ENSG00000084774.13	ENSG00000084774	CAD	2	protein_coding	1239.15	-0.368364	0.116688	-3.15682	0.00159502	0.0133685	114.528	134.279	164.554	157.201
ENSG00000102898.11	ENSG00000102898	NUTF2	16	protein_coding	609.907	-0.500318	0.158804	-3.15053	0.00162974	0.0136214	64.569	51.5557	77.287	86.9817
ENSG00000141965.4	ENSG00000141965	FEM1A	19	protein_coding	330.532	-0.563917	0.179118	-3.1483	0.00164225	0.0137067	28.1756	33.1597	45.1303	45.6884
ENSG00000150630.3	ENSG00000150630	VEGFC	4	protein_coding	242.831	-0.642526	0.204249	-3.14579	0.00165638	0.0137959	19.6968	23.9031	34.3744	33.8319
ENSG00000127418.14	ENSG00000127418	FGFRL1	4	protein_coding	380.398	-0.540584	0.171872	-3.14528	0.00165929	0.0138105	32.4801	38.7839	55.11	48.8569
ENSG00000144824.20	ENSG00000144824	PHLDB2	3	protein_coding	701.029	-0.418972	0.133266	-3.14388	0.00166725	0.0138575	66.1343	71.8264	91.0368	93.6254
ENSG00000161692.17	ENSG00000161692	DBF4B	17	protein_coding	96.6531	-1.04718	0.333341	-3.14146	0.00168106	0.0139626	9.00052	5.50708	13.8607	16.0471
ENSG00000100462.15	ENSG00000100462	PRMT5	14	protein_coding	457.593	-0.496618	0.158131	-3.14056	0.00168627	0.0139864	40.3067	46.986	60.9869	62.3488
ENSG00000173456.4	ENSG00000173456	RNF26	11	protein_coding	255.611	-0.634862	0.202627	-3.13315	0.00172942	0.014285	20.7403	25.3091	34.4853	37.1026
ENSG00000112110.9	ENSG00000112110	MRPL18	6	protein_coding	344.95	-0.550212	0.175626	-3.13286	0.00173109	0.014289	32.741	31.6364	45.1303	49.1636
ENSG00000164985.14	ENSG00000164985	PSIP1	9	protein_coding	800.662	-0.416413	0.132974	-3.13153	0.00173899	0.0143344	81.6569	76.0446	100.462	110.081
ENSG00000106244.12	ENSG00000106244	PDAP1	7	protein_coding	475.048	-0.494638	0.158192	-3.12682	0.00176709	0.014526	48.2637	42.4163	62.2066	65.6196
ENSG00000141543.10	ENSG00000141543	EIF4A3	17	protein_coding	650.639	-0.429312	0.137392	-3.12471	0.00177979	0.0146103	60.2644	67.2567	85.2708	86.6751
ENSG00000153395.9	ENSG00000153395	LPCAT1	5	protein_coding	803.944	-0.410165	0.131393	-3.12166	0.00179835	0.0147426	79.0481	79.6769	114.766	96.794
ENSG00000095380.10	ENSG00000095380	NANS	9	protein_coding	434.705	-0.520549	0.166841	-3.12002	0.00180837	0.0148044	44.6113	37.495	57.1059	60.7134
ENSG00000163918.10	ENSG00000163918	RFC4	3	protein_coding	130.82	-0.82819	0.265498	-3.11939	0.00181228	0.0148263	10.3049	11.3657	20.1811	18.398
ENSG00000128283.6	ENSG00000128283	CDC42EP1	22	protein_coding	568.714	-0.51332	0.164731	-3.11611	0.00183256	0.0149717	52.6987	55.0708	66.8638	86.7773
ENSG00000125450.10	ENSG00000125450	NUP85	17	protein_coding	333.044	-0.553453	0.177665	-3.11516	0.00183848	0.0150098	30.654	31.4021	49.2331	42.111
ENSG00000130726.11	ENSG00000130726	TRIM28	19	protein_coding	1909.65	-0.323361	0.103853	-3.11364	0.00184793	0.0150665	182.098	208.097	248.272	240.707
ENSG00000107581.12	ENSG00000107581	EIF3A	10	protein_coding	3667.67	-0.318326	0.102249	-3.11326	0.00185033	0.0150758	385.588	364.874	439.217	496.951
ENSG00000135446.16	ENSG00000135446	CDK4	12	protein_coding	577.873	-0.437874	0.140875	-3.10825	0.001882	0.0152715	54.3945	58.4688	77.5088	75.6362
ENSG00000067955.13	ENSG00000067955	CBFB	16	protein_coding	464.217	-0.478787	0.154242	-3.10414	0.00190833	0.0154368	46.1766	43.0021	63.8699	60.6112
ENSG00000085491.16	ENSG00000085491	SLC25A24	1	protein_coding	733.045	-0.420136	0.13535	-3.10407	0.00190881	0.0154368	66.3952	77.8022	100.795	92.6033
ENSG00000115761.15	ENSG00000115761	NOL10	2	protein_coding	578.388	-0.460066	0.148202	-3.10432	0.00190716	0.0154368	54.9162	57.0628	72.0754	81.9733
ENSG00000148677.6	ENSG00000148677	ANKRD1	10	protein_coding	802.583	-0.963925	0.310759	-3.10184	0.00192324	0.0155195	50.7421	74.5214	109	134.919
ENSG00000198218.10	ENSG00000198218	QRICH1	3	protein_coding	905.852	-0.396332	0.12778	-3.10168	0.00192423	0.0155195	89.8748	89.9881	111.883	124.902
ENSG00000086061.15	ENSG00000086061	DNAJA1	9	protein_coding	1494.46	-0.809715	0.261626	-3.09494	0.00196854	0.0158449	139.704	109.673	194.049	243.263
ENSG00000205250.8	ENSG00000205250	E2F4	16	protein_coding	925.306	-0.415964	0.134451	-3.09379	0.00197619	0.0158958	90.9183	91.3941	110.996	132.159
ENSG00000272391.5	ENSG00000272391	POM121C	7	protein_coding	307.029	-0.588797	0.190531	-3.09029	0.0019996	0.0160517	26.8711	29.5273	38.8098	45.995
ENSG00000111696.11	ENSG00000111696	NT5DC3	12	protein_coding	137.435	-0.851096	0.275795	-3.08597	0.0020289	0.0162543	9.52229	13.0061	23.0641	17.7847
ENSG00000103121.8	ENSG00000103121	CMC2	16	protein_coding	178.292	-0.762711	0.247331	-3.08377	0.00204394	0.0163602	17.8706	12.5374	25.9472	25.655
ENSG00000156509.13	ENSG00000156509	FBXO43	8	protein_coding	23.7313	-1.97234	0.639614	-3.08364	0.00204485	0.0163602	1.04354	1.17172	4.10275	4.5995
ENSG00000169136.10	ENSG00000169136	ATF5	19	protein_coding	138.538	-0.79806	0.258878	-3.08276	0.00205087	0.0163865	10.9572	12.3031	19.9593	20.5444
ENSG00000175643.9	ENSG00000175643	RMI2	16	protein_coding	38.2284	-1.52261	0.494318	-3.08023	0.00206838	0.0165153	1.95664	2.57778	6.20957	6.84815
ENSG00000160193.11	ENSG00000160193	WDR4	21	protein_coding	147.295	-0.783889	0.254554	-3.07946	0.00207376	0.0165289	12.0007	12.8889	20.0702	22.7931
ENSG00000110660.14	ENSG00000110660	SLC35F2	11	protein_coding	629.01	-0.42034	0.136553	-3.07821	0.00208246	0.0165725	61.8297	61.8668	86.1578	79.7247
ENSG00000280206.1	ENSG00000280206	AC026401.3	16	lincRNA	63.1682	-1.19276	0.387685	-3.07662	0.00209363	0.0166065	5.21769	3.63233	10.0906	10.1189
ENSG00000123144.10	ENSG00000123144	TRIR	19	protein_coding	551.752	-0.478469	0.155782	-3.0714	0.00213054	0.0168544	54.0031	52.0244	67.4182	80.2357
ENSG00000090520.11	ENSG00000090520	DNAJB11	3	protein_coding	301.193	-0.61316	0.19967	-3.07087	0.00213438	0.0168625	29.2191	25.5435	37.2574	46.4039
ENSG00000197744.5	ENSG00000197744	PTMAP2	5	processed_pseudogene	351.303	-0.536415	0.174723	-3.07009	0.00213996	0.0168954	30.7844	35.1516	46.5718	49.1636
ENSG00000184983.10	ENSG00000184983	NDUFA6	22	protein_coding	225.204	-0.71287	0.232567	-3.06522	0.00217506	0.0171407	22.9579	16.2869	29.4955	34.7518
ENSG00000135046.13	ENSG00000135046	ANXA1	9	protein_coding	4132.18	-0.2705	0.0882732	-3.06435	0.00218145	0.0171777	411.546	449.94	534.134	506.763
ENSG00000135480.15	ENSG00000135480	KRT7	12	protein_coding	197.445	-0.675398	0.220502	-3.063	0.00219132	0.017244	16.5662	18.396	27.3887	28.5169
ENSG00000213740.2	ENSG00000213740	SERBP1P1	X	processed_pseudogene	117.983	-0.908195	0.297506	-3.05269	0.002268	0.0177755	10.4354	8.43638	15.1913	20.1356
ENSG00000143942.4	ENSG00000143942	CHAC2	2	protein_coding	45.1633	-1.36835	0.448493	-3.05099	0.00228085	0.0178547	2.86973	2.9293	7.31843	7.66584
ENSG00000155189.11	ENSG00000155189	AGPAT5	8	protein_coding	857.931	-0.391939	0.128552	-3.04886	0.00229709	0.0179701	83.0918	87.5275	121.419	103.131
ENSG00000149554.12	ENSG00000149554	CHEK1	11	protein_coding	455.869	-0.524273	0.172332	-3.04223	0.00234832	0.0183469	36.7847	49.2122	66.4203	57.6471
ENSG00000102189.16	ENSG00000102189	EEA1	12	protein_coding	2312.88	-0.291163	0.095717	-3.04192	0.00235075	0.0183539	230.1	248.287	295.953	290.28
ENSG00000163961.4	ENSG00000163961	RNF168	3	protein_coding	643.86	-0.458475	0.150812	-3.04005	0.00236542	0.0184444	67.0474	57.6486	79.9483	91.3768
ENSG00000063978.15	ENSG00000063978	RNF4	4	protein_coding	632.006	-0.441066	0.145096	-3.03982	0.00236721	0.0184464	59.0904	64.2102	78.285	89.1281
ENSG00000145685.13	ENSG00000145685	LHFPL2	5	protein_coding	670.492	-0.421842	0.138917	-3.03664	0.00239231	0.0186178	68.4822	63.2729	94.4742	82.4844
ENSG00000139921.12	ENSG00000139921	TMX1	14	protein_coding	322.12	-0.56236	0.185262	-3.03549	0.00240148	0.0186527	32.741	27.0667	43.9106	44.4618
ENSG00000104472.9	ENSG00000104472	CHRAC1	8	protein_coding	453.749	-0.478654	0.15779	-3.03349	0.00241741	0.0187521	46.0462	41.1274	61.0978	60.509
ENSG00000110172.11	ENSG00000110172	CHORDC1	11	protein_coding	507.821	-0.454017	0.149705	-3.03274	0.00242347	0.0187748	48.2637	50.2668	71.9645	63.3709
ENSG00000214114.8	ENSG00000214114	MYCBP	1	protein_coding	82.3744	-1.0484	0.345843	-3.03142	0.00243406	0.0188447	7.43521	4.92122	12.8627	12.6742
ENSG00000148296.6	ENSG00000148296	SURF6	9	protein_coding	243.433	-0.66329	0.219192	-3.02607	0.00247755	0.0191566	24.0014	19.3334	30.7152	37.8181
ENSG00000182446.13	ENSG00000182446	NPLOC4	17	protein_coding	1406.03	-0.339949	0.11241	-3.02419	0.00249297	0.0192634	133.573	151.855	190.39	171.715
ENSG00000136243.16	ENSG00000136243	NUPL2	7	protein_coding	185.725	-0.685551	0.226742	-3.02348	0.00249882	0.0192962	16.6966	16.0526	25.5036	27.1882
ENSG00000163468.14	ENSG00000163468	CCT3	1	protein_coding	5295.44	-0.288598	0.0954661	-3.02305	0.00250244	0.0193117	515.639	580.939	720.754	621.853
ENSG00000138018.17	ENSG00000138018	SELENOI	2	protein_coding	331.215	-0.575577	0.190507	-3.0213	0.00251695	0.0193986	26.4798	34.6829	49.6766	41.8044
ENSG00000197238.4	ENSG00000197238	HIST1H4J	6	protein_coding	25.6793	-1.98196	0.656122	-3.02072	0.00252172	0.0194229	1.69575	0.703032	3.54833	5.82604
ENSG00000185298.12	ENSG00000185298	CCDC137	17	protein_coding	138.414	-0.792773	0.262513	-3.01993	0.00252831	0.0194611	12.5225	10.7798	19.4049	20.9533
ENSG00000126524.9	ENSG00000126524	SBDS	7	protein_coding	900.901	-0.362837	0.120235	-3.01774	0.00254664	0.0195897	89.4835	91.7457	118.98	114.476
ENSG00000006744.18	ENSG00000006744	ELAC2	17	protein_coding	1088.93	-0.348332	0.115491	-3.01611	0.00256044	0.0196832	105.137	115.18	144.262	136.759
ENSG00000178966.16	ENSG00000178966	RMI1	9	protein_coding	116.598	-0.880161	0.291857	-3.01572	0.00256368	0.0196955	9.39185	9.49093	15.0804	19.6245
ENSG00000139354.10	ENSG00000139354	GAS2L3	12	protein_coding	315.781	-0.543056	0.180101	-3.01529	0.00256733	0.0197109	28.0451	31.0506	45.2412	41.0889
ENSG00000169760.17	ENSG00000169760	NLGN1	3	protein_coding	303.338	-0.545037	0.181011	-3.01108	0.00260324	0.019961	27.7842	28.9415	41.9146	40.9867
ENSG00000121774.17	ENSG00000121774	KHDRBS1	1	protein_coding	2464.96	-0.294805	0.097987	-3.00861	0.00262444	0.0200849	251.884	257.192	302.384	322.578
ENSG00000227694.1	ENSG00000227694	RPL23AP74	17	processed_pseudogene	103.437	-0.977717	0.325172	-3.00677	0.00264044	0.0201816	9.00052	7.03032	12.7518	18.7046
ENSG00000107104.18	ENSG00000107104	KANK1	9	protein_coding	675.48	-0.452026	0.150611	-3.00129	0.00268841	0.020509	56.4815	74.7557	90.4824	89.3325
ENSG00000158417.10	ENSG00000158417	EIF5B	2	protein_coding	1185.48	-0.392812	0.131073	-2.99689	0.00272747	0.0207673	124.442	111.196	141.822	167.524
ENSG00000213186.7	ENSG00000213186	TRIM59	3	protein_coding	196.147	-0.676768	0.225928	-2.9955	0.00273996	0.0208359	17.4793	17.2243	30.937	24.7351
ENSG00000062485.18	ENSG00000062485	CS	12	protein_coding	787.13	-0.378009	0.126305	-2.99283	0.00276402	0.0209788	78.6567	78.7396	106.228	98.736
ENSG00000138035.14	ENSG00000138035	PNPT1	2	protein_coding	331.063	-0.537375	0.179665	-2.99099	0.00278073	0.0210836	32.3497	29.7617	43.2453	46.9149
ENSG00000120699.12	ENSG00000120699	EXOSC8	13	protein_coding	155.116	-0.760861	0.25446	-2.9901	0.00278889	0.0211275	11.3485	15.1152	24.0621	20.9533
ENSG00000164649.19	ENSG00000164649	CDCA7L	7	protein_coding	975.018	-0.388359	0.130058	-2.98606	0.00282599	0.0213815	94.0489	100.182	117.649	136.554
ENSG00000140259.6	ENSG00000140259	MFAP1	15	protein_coding	226.782	-0.778314	0.260676	-2.98575	0.00282887	0.0213898	18.3924	20.0364	24.0621	41.5999
ENSG00000100418.7	ENSG00000100418	DESI1	22	protein_coding	543.743	-0.442758	0.148409	-2.98337	0.00285097	0.0215161	55.8293	50.1496	71.1883	72.9788
ENSG00000125686.11	ENSG00000125686	MED1	17	protein_coding	1122.53	-0.346408	0.116147	-2.98249	0.0028591	0.02154	106.963	120.336	148.586	140.949
ENSG00000177917.10	ENSG00000177917	ARL6IP6	2	protein_coding	149.436	-0.765098	0.25651	-2.98273	0.00285693	0.02154	13.0442	12.4202	19.6267	23.6108
ENSG00000213005.3	ENSG00000213005	PTTG3P	8	processed_pseudogene	94.7498	-1.05821	0.354935	-2.98143	0.00286903	0.0215844	5.21769	8.90507	18.2961	11.3454
ENSG00000113456.18	ENSG00000113456	RAD1	5	protein_coding	198.261	-0.660992	0.222572	-2.96979	0.00298005	0.0223076	16.5662	18.7475	30.2717	25.7572
ENSG00000075131.9	ENSG00000075131	TIPIN	15	protein_coding	62.1075	-1.26152	0.425009	-2.96823	0.00299523	0.0223932	5.60902	2.81213	8.53817	11.5499
ENSG00000154027.18	ENSG00000154027	AK5	1	protein_coding	51.1999	-1.32557	0.446994	-2.96553	0.00302162	0.0225342	3.91327	2.81213	6.65312	10.1189
ENSG00000100139.13	ENSG00000100139	MICALL1	22	protein_coding	782.787	-0.388677	0.131137	-2.9639	0.00303764	0.0226255	72.1346	83.778	104.232	100.269
ENSG00000143569.18	ENSG00000143569	UBAP2L	1	protein_coding	2378.26	-0.304369	0.102737	-2.96261	0.00305041	0.0227065	245.623	243.718	287.304	317.263
ENSG00000171792.10	ENSG00000171792	RHNO1	12	protein_coding	176.309	-0.714526	0.241273	-2.96149	0.00306156	0.0227471	17.3488	13.3576	24.7274	25.655
ENSG00000278540.4	ENSG00000278540	ACACA	17	protein_coding	2064.91	-0.315419	0.106504	-2.96156	0.00306088	0.0227471	193.837	229.423	271.336	256.243
ENSG00000275700.4	ENSG00000275700	AATF	17	protein_coding	432.221	-0.49421	0.166916	-2.96084	0.00306802	0.022781	44.0895	38.4324	55.11	61.1223
ENSG00000204856.11	ENSG00000204856	FAM216A	12	protein_coding	101.235	-0.939404	0.317651	-2.95734	0.00310303	0.0229839	8.34831	7.61618	12.7518	17.7847
ENSG00000113141.17	ENSG00000113141	IK	5	protein_coding	301.151	-0.598153	0.20229	-2.95692	0.00310734	0.0230016	29.0886	26.0122	36.3704	46.9149
ENSG00000067225.17	ENSG00000067225	PKM	15	protein_coding	9233.9	-0.255834	0.0865572	-2.95567	0.00311993	0.0230805	906.183	1030.06	1161.08	1153.25
ENSG00000108588.13	ENSG00000108588	CCDC47	17	protein_coding	1058.43	-0.343216	0.116212	-2.95336	0.00314339	0.0231968	103.963	110.61	134.947	137.576
ENSG00000157168.18	ENSG00000157168	NRG1	8	protein_coding	283.364	-0.557493	0.1888	-2.95282	0.00314881	0.0232165	25.3058	27.4182	37.701	39.9646
ENSG00000176225.13	ENSG00000176225	RTTN	18	protein_coding	248.191	-0.604701	0.204795	-2.95271	0.00314994	0.0232165	21.1317	24.1374	37.9228	31.1744
ENSG00000177700.5	ENSG00000177700	POLR2L	11	protein_coding	253.408	-0.609219	0.206429	-2.95122	0.0031652	0.0233003	25.1754	20.9738	33.2656	37.1026
ENSG00000172795.15	ENSG00000172795	DCP2	5	protein_coding	597.978	-0.432774	0.146671	-2.95065	0.00317103	0.0233157	61.5688	55.4223	85.1599	73.1832
ENSG00000267041.5	ENSG00000267041	ZNF850	19	protein_coding	44.3589	-1.35741	0.46004	-2.95064	0.00317118	0.0233157	3.3915	2.34344	7.20754	7.46141
ENSG00000089048.14	ENSG00000089048	ESF1	20	protein_coding	283.174	-0.607668	0.206022	-2.94953	0.00318259	0.0233852	27.0016	24.6061	34.2635	44.2574
ENSG00000085872.14	ENSG00000085872	CHERP	19	protein_coding	413.777	-0.511143	0.173368	-2.94832	0.00319509	0.0234196	38.8718	39.6041	50.231	61.5311
ENSG00000105968.18	ENSG00000105968	H2AFV	7	protein_coding	727.071	-0.386861	0.131211	-2.9484	0.00319424	0.0234196	68.7431	76.1618	97.0246	92.8077
ENSG00000153560.11	ENSG00000153560	UBP1	3	protein_coding	1454.93	-0.311997	0.105811	-2.94863	0.0031919	0.0234196	148.052	150.449	183.959	187.046
ENSG00000155959.10	ENSG00000155959	VBP1	X	protein_coding	291.449	-0.589984	0.200175	-2.94734	0.00320516	0.023436	30.5235	22.9657	41.2493	39.3513
ENSG00000079785.14	ENSG00000079785	DDX1	2	protein_coding	1080.67	-0.344908	0.117112	-2.94512	0.00322827	0.0235619	111.92	106.978	136.722	141.562
ENSG00000164077.14	ENSG00000164077	MON1A	3	protein_coding	157.451	-0.758809	0.257645	-2.94517	0.00322776	0.0235619	15.6531	11.2485	22.6206	22.8953
ENSG00000171208.9	ENSG00000171208	NETO2	16	protein_coding	256.667	-0.580629	0.197553	-2.93911	0.00329155	0.0239799	22.5665	24.7233	37.9228	33.0142
ENSG00000106144.19	ENSG00000106144	CASP2	7	protein_coding	455.772	-0.461559	0.157155	-2.93697	0.0033144	0.0240999	44.22	43.9395	65.4223	56.3183
ENSG00000137574.10	ENSG00000137574	TGS1	8	protein_coding	374.966	-0.4904	0.166984	-2.93681	0.00331608	0.0240999	36.7847	34.9172	50.4528	50.3901
ENSG00000115963.13	ENSG00000115963	RND3	2	protein_coding	630.701	-0.434038	0.147829	-2.93607	0.00332397	0.0241134	64.3081	59.0547	77.5088	89.1281
ENSG00000138119.16	ENSG00000138119	MYOF	10	protein_coding	8562.42	-0.267095	0.0909668	-2.93618	0.00332279	0.0241134	823.483	964.56	1080.69	1073.01
ENSG00000154945.6	ENSG00000154945	ANKRD40	17	protein_coding	1199.24	-0.32958	0.112247	-2.93621	0.00332249	0.0241134	119.355	125.022	161.338	146.469
ENSG00000172336.4	ENSG00000172336	POP7	7	protein_coding	134.838	-0.776338	0.26452	-2.93489	0.0033367	0.0241764	10.4354	12.4202	18.9614	20.2378
ENSG00000284024.2	ENSG00000284024	HSPA14	10	protein_coding	229.277	-0.605308	0.206563	-2.93038	0.0033855	0.0244708	19.4359	22.3798	32.1567	31.5832
ENSG00000163376.11	ENSG00000163376	KBTBD8	3	protein_coding	25.2897	-1.79422	0.612725	-2.92826	0.00340861	0.0246081	1.43487	1.17172	4.32453	4.70171
ENSG00000075624.14	ENSG00000075624	ACTB	7	protein_coding	47180.2	-0.247512	0.0845868	-2.92613	0.00343213	0.0247183	4647.92	5276.72	5804.62	5984.97
ENSG00000160075.11	ENSG00000160075	SSU72	1	protein_coding	901.321	-0.364021	0.124663	-2.92005	0.00349976	0.0251298	93.9185	87.2931	114.877	118.565
ENSG00000142634.12	ENSG00000142634	EFHD2	1	protein_coding	1185.74	-0.337974	0.115838	-2.91763	0.00352698	0.0252798	115.05	125.843	148.143	156.587
ENSG00000119333.11	ENSG00000119333	WDR34	9	protein_coding	279.034	-0.555592	0.190689	-2.9136	0.00357287	0.0255935	27.0016	24.9576	37.2574	39.1469
ENSG00000166845.14	ENSG00000166845	C18orf54	18	protein_coding	352.47	-0.570608	0.196197	-2.90835	0.00363345	0.0259963	26.3494	38.9011	47.7915	49.2658
ENSG00000117519.15	ENSG00000117519	CNN3	1	protein_coding	1507.59	-0.323935	0.111447	-2.90663	0.0036535	0.026093	148.704	159.237	184.18	201.458
ENSG00000116350.16	ENSG00000116350	SRSF4	1	protein_coding	899.71	-0.384436	0.132376	-2.90412	0.00368284	0.0262712	89.6139	89.8709	108.335	125.924
ENSG00000198467.14	ENSG00000198467	TPM2	9	protein_coding	328.521	-0.623901	0.21486	-2.90376	0.00368711	0.026286	33.7846	25.6607	38.4772	52.9454
ENSG00000155115.6	ENSG00000155115	GTF3C6	6	protein_coding	274.044	-0.678716	0.233792	-2.90308	0.00369511	0.0263274	27.132	21.3253	31.0479	46.3016
ENSG00000106245.10	ENSG00000106245	BUD31	7	protein_coding	549.054	-0.476497	0.164152	-2.90277	0.00369873	0.0263358	57.5251	48.0405	66.9747	79.8269
ENSG00000013441.15	ENSG00000013441	CLK1	2	protein_coding	444.31	-0.478277	0.16482	-2.90182	0.00371007	0.0263869	46.6984	38.6668	59.5454	59.4869
ENSG00000144063.3	ENSG00000144063	MALL	2	protein_coding	172.074	-0.712686	0.245663	-2.90107	0.00371889	0.0264339	17.2184	12.7717	24.9492	24.224
ENSG00000147224.11	ENSG00000147224	PRPS1	X	protein_coding	277.632	-0.553991	0.191174	-2.89784	0.00375741	0.0266602	24.6536	27.0667	40.6949	35.4673
ENSG00000127080.9	ENSG00000127080	IPPK	9	protein_coding	192.634	-0.641704	0.221661	-2.89497	0.00379192	0.0268574	16.4357	18.1617	27.8322	26.2683
ENSG00000181472.4	ENSG00000181472	ZBTB2	6	protein_coding	179.944	-0.690126	0.238464	-2.89404	0.0038032	0.0269214	17.6097	14.0606	24.3948	26.6771
ENSG00000126883.16	ENSG00000126883	NUP214	9	protein_coding	898.722	-0.374472	0.129608	-2.88926	0.00386149	0.0273017	82.3091	97.7214	114.655	118.974
ENSG00000143106.12	ENSG00000143106	PSMA5	1	protein_coding	487.907	-0.440284	0.152566	-2.88585	0.00390357	0.0275829	46.6984	48.5092	62.3175	66.9483
ENSG00000126602.10	ENSG00000126602	TRAP1	16	protein_coding	803.123	-0.423013	0.146703	-2.88347	0.0039332	0.027749	81.2656	76.5133	94.1416	117.236
ENSG00000127423.10	ENSG00000127423	AUNIP	1	protein_coding	35.4984	-1.569	0.544104	-2.88363	0.00393116	0.027749	2.4784	1.64041	7.98374	4.29287
ENSG00000000419.12	ENSG00000000419	DPM1	20	protein_coding	132.084	-0.7796	0.270588	-2.88114	0.00396243	0.0279112	12.5225	9.84245	19.1832	19.2157
ENSG00000010165.19	ENSG00000010165	METTL13	1	protein_coding	254.901	-0.564191	0.195831	-2.88101	0.00396401	0.0279112	22.5665	24.7233	36.0377	34.0363
ENSG00000066044.14	ENSG00000066044	ELAVL1	19	protein_coding	1179.72	-0.33252	0.115472	-2.87965	0.00398119	0.0279992	112.572	127.6	156.57	146.469
ENSG00000175305.17	ENSG00000175305	CCNE2	8	protein_coding	194.238	-0.63836	0.221679	-2.87966	0.00398107	0.0279992	16.3053	18.6303	27.6104	26.8815
ENSG00000131504.16	ENSG00000131504	DIAPH1	5	protein_coding	3251.89	-0.258451	0.0897717	-2.87898	0.00398964	0.0280422	345.672	335.112	417.261	398.623
ENSG00000134508.12	ENSG00000134508	CABLES1	18	protein_coding	448.001	-0.449154	0.156034	-2.87856	0.00399495	0.0280631	44.0895	43.0021	62.6502	56.5228
ENSG00000101191.16	ENSG00000101191	DIDO1	20	protein_coding	1247.61	-0.315261	0.109745	-2.87268	0.00407012	0.0285191	128.486	127.132	164.332	154.339
ENSG00000143850.14	ENSG00000143850	PLEKHA6	1	protein_coding	185.409	-0.675048	0.234974	-2.87286	0.0040677	0.0285191	17.4793	15.3495	29.3846	23.2019
ENSG00000113083.13	ENSG00000113083	LOX	5	protein_coding	647.425	-0.423149	0.147371	-2.87132	0.00408765	0.0285968	64.6994	62.4527	95.4722	75.6362
ENSG00000078140.13	ENSG00000078140	UBE2K	4	protein_coding	732.321	-0.372687	0.12981	-2.87102	0.00409154	0.0286073	74.0913	72.6466	98.7988	91.5812
ENSG00000154146.12	ENSG00000154146	NRGN	11	protein_coding	210.245	-0.712641	0.248482	-2.86798	0.00413101	0.028816	17.0879	19.5677	23.8403	36.0805
ENSG00000073060.15	ENSG00000073060	SCARB1	12	protein_coding	634.244	-0.39809	0.138871	-2.86662	0.00414875	0.0288439	58.8295	67.0224	84.2728	81.8711
ENSG00000100479.12	ENSG00000100479	POLE2	14	protein_coding	66.4746	-1.09043	0.380414	-2.86644	0.0041512	0.0288439	3.78283	5.97577	10.645	10.2211
ENSG00000226650.5	ENSG00000226650	KIF4B	5	protein_coding	25.5737	-1.73824	0.60646	-2.8662	0.00415427	0.0288439	1.30442	1.40606	4.98984	4.08845
ENSG00000239672.7	ENSG00000239672	NME1	17	protein_coding	62.3922	-1.09305	0.381232	-2.86714	0.00414197	0.0288439	4.82637	4.33536	9.31436	10.2211
ENSG00000117713.19	ENSG00000117713	ARID1A	1	protein_coding	1998.06	-0.295471	0.103138	-2.86482	0.0041724	0.028953	214.056	198.372	249.603	257.163
ENSG00000152102.17	ENSG00000152102	FAM168B	2	protein_coding	1001.22	-0.338363	0.118135	-2.86419	0.00418073	0.028994	100.702	102.643	126.52	130.83
ENSG00000278637.1	ENSG00000278637	HIST1H4A	6	protein_coding	49.554	-1.23737	0.43205	-2.86396	0.0041838	0.0289985	3.3915	3.39799	7.09666	8.89237
ENSG00000163166.14	ENSG00000163166	IWS1	2	protein_coding	592.538	-0.456039	0.159278	-2.86316	0.00419445	0.0290417	59.3513	55.5395	69.9686	87.4927
ENSG00000159231.5	ENSG00000159231	CBR3	21	protein_coding	86.2033	-0.947177	0.331106	-2.86064	0.00422781	0.0292359	7.56566	5.97577	14.3042	11.8565
ENSG00000136897.7	ENSG00000136897	MRPL50	9	protein_coding	376.993	-0.472855	0.165365	-2.85946	0.00424368	0.0293118	36.3934	36.2061	51.5616	49.368
ENSG00000243547.1	ENSG00000243547	HNRNPKP4	3	processed_pseudogene	607.6	-0.394588	0.138042	-2.85846	0.00425707	0.0293873	59.0904	61.6325	79.3938	79.5203
ENSG00000171497.4	ENSG00000171497	PPID	4	protein_coding	413.638	-0.481229	0.168515	-2.85571	0.00429414	0.029592	43.1764	36.2061	54.6664	56.2161
ENSG00000175416.12	ENSG00000175416	CLTB	5	protein_coding	160.826	-0.764688	0.268285	-2.85028	0.00436804	0.0300149	16.0444	11.3657	20.4029	26.0638
ENSG00000099942.12	ENSG00000099942	CRKL	22	protein_coding	938.275	-0.40019	0.140628	-2.84574	0.00443085	0.0304116	80.8743	105.22	132.064	114.17
ENSG00000109193.11	ENSG00000109193	SULT1E1	4	protein_coding	27.3629	-1.69378	0.595454	-2.84452	0.00444778	0.0304874	1.56531	1.40606	5.87692	3.78181
ENSG00000278259.4	ENSG00000278259	MYO19	17	protein_coding	421.582	-0.458057	0.161038	-2.8444	0.00444953	0.0304874	40.4371	41.2445	54.112	58.1581
ENSG00000104852.14	ENSG00000104852	SNRNP70	19	protein_coding	533.394	-0.488437	0.171803	-2.84301	0.00446903	0.0306035	53.2205	48.8607	61.6522	81.3601
ENSG00000146376.10	ENSG00000146376	ARHGAP18	6	protein_coding	1226.64	-0.321701	0.11333	-2.83862	0.00453088	0.0309739	119.746	130.998	164.886	149.228
ENSG00000103540.16	ENSG00000103540	CCP110	16	protein_coding	336.625	-0.49879	0.175801	-2.83724	0.0045506	0.031091	32.741	31.4021	48.2351	42.622
ENSG00000198830.10	ENSG00000198830	HMGN2	1	protein_coding	374.651	-0.477987	0.168609	-2.83488	0.00458426	0.0312853	37.437	34.5657	49.5657	50.7989
ENSG00000149257.14	ENSG00000149257	SERPINH1	11	protein_coding	2917.64	-0.27942	0.098607	-2.83367	0.00460165	0.031345	303.409	302.655	351.174	384.825
ENSG00000182551.13	ENSG00000182551	ADI1	2	protein_coding	428.698	-0.49915	0.176157	-2.83355	0.00460348	0.031345	46.0462	35.6203	55.5535	59.8957
ENSG00000132467.3	ENSG00000132467	UTP3	4	protein_coding	345.753	-0.534556	0.188778	-2.83167	0.00463053	0.0314577	34.8281	30.1132	42.3582	51.6166
ENSG00000164543.6	ENSG00000164543	STK17A	7	protein_coding	643.163	-0.400694	0.141697	-2.82782	0.00468657	0.0318023	66.656	60.8123	81.168	87.1861
ENSG00000133302.12	ENSG00000133302	SLF1	5	protein_coding	98.1751	-0.857917	0.303455	-2.82716	0.00469624	0.0318319	8.08743	7.96769	14.1933	14.9228
ENSG00000115946.7	ENSG00000115946	PNO1	2	protein_coding	203.007	-0.64849	0.229531	-2.82528	0.00472386	0.0319885	16.5662	19.8021	25.6145	31.3788
ENSG00000101343.14	ENSG00000101343	CRNKL1	20	protein_coding	429.466	-0.487567	0.172651	-2.82401	0.00474274	0.0320744	43.4373	38.7839	52.3378	62.8599
ENSG00000179295.17	ENSG00000179295	PTPN11	12	protein_coding	1728.56	-0.290573	0.102893	-2.82405	0.00474216	0.0320744	171.662	185.952	217.668	220.265
ENSG00000150938.9	ENSG00000150938	CRIM1	2	protein_coding	7737.78	-0.305466	0.108241	-2.8221	0.00477107	0.0322478	691.736	901.404	1003.07	967.224
ENSG00000234851.4	ENSG00000234851	RPL23AP42	3	processed_pseudogene	182.509	-0.790906	0.280285	-2.82179	0.00477569	0.0322608	17.7402	13.0061	20.1811	32.8098
ENSG00000113282.13	ENSG00000113282	CLINT1	5	protein_coding	1478.48	-0.31582	0.111932	-2.82153	0.00477945	0.032268	149.878	153.027	179.301	197.881
ENSG00000106344.8	ENSG00000106344	RBM28	7	protein_coding	736.412	-0.367123	0.13019	-2.8199	0.00480391	0.0324149	70.5693	77.3335	98.0226	93.1144
ENSG00000160877.5	ENSG00000160877	NACC1	19	protein_coding	989.26	-0.339767	0.120557	-2.8183	0.00482783	0.032558	98.8753	101.94	123.083	131.239
ENSG00000167258.13	ENSG00000167258	CDK12	17	protein_coding	1099.15	-0.328166	0.116532	-2.81611	0.0048609	0.0327441	105.919	118.227	141.046	140.745
ENSG00000108829.9	ENSG00000108829	LRRC59	17	protein_coding	2466.21	-0.303473	0.107773	-2.81585	0.0048649	0.0327526	228.926	278.986	325.005	302.852
ENSG00000168872.16	ENSG00000168872	DDX19A	16	protein_coding	126.359	-0.772275	0.274354	-2.81488	0.00487949	0.0328139	11.7398	9.72527	17.7416	18.9091
ENSG00000185722.17	ENSG00000185722	ANKFY1	17	protein_coding	787.581	-0.376801	0.133959	-2.8128	0.00491125	0.0329905	77.8741	79.6769	112.327	92.9099
ENSG00000151233.10	ENSG00000151233	GXYLT1	12	protein_coding	678.845	-0.402957	0.143325	-2.81148	0.00493135	0.0330982	67.9605	66.4365	98.7988	79.5203
ENSG00000213300.5	ENSG00000213300	HNRNPA3P6	3	processed_pseudogene	341.077	-0.61771	0.219774	-2.81066	0.004944	0.0331547	37.8283	24.0203	42.9126	51.9233
ENSG00000170037.13	ENSG00000170037	CNTROB	17	protein_coding	254.312	-0.548761	0.195426	-2.80802	0.00498473	0.0333718	23.3492	24.1374	34.5962	34.9562
ENSG00000203668.2	ENSG00000203668	CHML	1	protein_coding	525.897	-0.429607	0.153058	-2.80683	0.00500318	0.0334766	55.5684	47.4546	71.6319	67.3571
ENSG00000133863.8	ENSG00000133863	TEX15	8	protein_coding	32.8788	-1.51044	0.538509	-2.80486	0.00503385	0.033663	1.69575	2.22627	6.65312	4.5995
ENSG00000156504.16	ENSG00000156504	FAM122B	X	protein_coding	366.815	-0.473067	0.168736	-2.80359	0.00505365	0.0337765	34.3063	36.3233	51.7834	46.5061
ENSG00000234518.2	ENSG00000234518	PTGES3P1	1	processed_pseudogene	585.784	-0.410489	0.146506	-2.80187	0.00508078	0.03392	58.5686	57.0628	84.051	70.1168
ENSG00000132394.10	ENSG00000132394	EEFSEC	3	protein_coding	90.2127	-0.88529	0.316	-2.80155	0.00508584	0.0339349	7.30477	7.26466	14.3042	12.6742
ENSG00000144959.9	ENSG00000144959	NCEH1	3	protein_coding	262.98	-0.538446	0.192351	-2.79929	0.00512154	0.0341351	24.0014	25.3091	36.5921	35.1606
ENSG00000004961.14	ENSG00000004961	HCCS	X	protein_coding	202.176	-0.619859	0.221708	-2.79584	0.0051765	0.0344248	18.2619	18.396	26.1689	30.1523
ENSG00000143294.14	ENSG00000143294	PRCC	1	protein_coding	371.463	-0.514173	0.183897	-2.79598	0.0051743	0.0344248	36.263	34.097	44.465	55.9095
ENSG00000164168.7	ENSG00000164168	TMEM184C	4	protein_coding	355.664	-0.487431	0.174503	-2.79326	0.00521794	0.0346729	35.7412	32.3395	51.0072	44.6663
ENSG00000166986.14	ENSG00000166986	MARS	12	protein_coding	1085.71	-0.325989	0.11671	-2.79316	0.00521961	0.0346729	104.876	116.703	143.707	134.612
ENSG00000117360.12	ENSG00000117360	PRPF3	1	protein_coding	574.998	-0.403855	0.144614	-2.79264	0.00522797	0.0347092	54.7858	59.0547	72.6298	78.0893
ENSG00000178741.11	ENSG00000178741	COX5A	15	protein_coding	189.45	-0.624681	0.223829	-2.79088	0.00525651	0.03486	17.8706	16.4041	27.1669	25.7572
ENSG00000101224.17	ENSG00000101224	CDC25B	20	protein_coding	927.626	-0.353845	0.127014	-2.78587	0.00533841	0.0353444	95.7447	91.5113	113.768	125.617
ENSG00000120337.8	ENSG00000120337	TNFSF18	1	protein_coding	67.0959	-1.05979	0.380451	-2.78561	0.0053427	0.0353533	5.08725	4.92122	8.64905	12.1631
ENSG00000116922.14	ENSG00000116922	C1orf109	1	protein_coding	105.833	-0.812681	0.29213	-2.78191	0.00540396	0.0356406	8.87008	8.7879	15.3022	15.7405
ENSG00000198265.11	ENSG00000198265	HELZ	17	protein_coding	1384.95	-0.295336	0.106147	-2.78233	0.00539704	0.0356406	141.139	144.825	176.973	174.474
ENSG00000103044.10	ENSG00000103044	HAS3	16	protein_coding	27.291	-1.61549	0.580888	-2.78107	0.005418	0.0356938	1.56531	1.52324	4.87895	4.5995
ENSG00000237828.1	ENSG00000237828	PA2G4P1	X	processed_pseudogene	34.554	-1.50662	0.54172	-2.78117	0.00541629	0.0356938	2.73929	1.40606	6.87489	4.90613
ENSG00000134453.15	ENSG00000134453	RBM17	10	protein_coding	813.342	-0.349921	0.125843	-2.78062	0.00542555	0.0357239	83.3527	81.083	104.121	105.686
ENSG00000148843.14	ENSG00000148843	PDCD11	10	protein_coding	1339.96	-0.312129	0.112298	-2.77946	0.00544488	0.0358118	129.529	145.41	179.301	162.822
ENSG00000132153.14	ENSG00000132153	DHX30	3	protein_coding	875.069	-0.345051	0.124239	-2.77731	0.00548111	0.0360062	86.092	91.1598	119.313	106.402
ENSG00000143319.16	ENSG00000143319	ISG20L2	1	protein_coding	420.888	-0.480132	0.172886	-2.77717	0.00548346	0.0360062	35.4803	45.3456	60.9869	52.1277
ENSG00000067334.13	ENSG00000067334	DNTTIP2	1	protein_coding	738.803	-0.372	0.133971	-2.77671	0.00549119	0.0360065	73.6999	74.4042	91.3695	100.371
ENSG00000257167.2	ENSG00000257167	TMPO-AS1	12	antisense	34.0096	-1.44813	0.521541	-2.77663	0.00549252	0.0360065	2.08708	2.1091	5.10072	6.33709
ENSG00000101161.7	ENSG00000101161	PRPF6	20	protein_coding	841.512	-0.341976	0.123225	-2.77521	0.0055166	0.0360854	85.7006	84.9497	111.107	105.584
ENSG00000117318.8	ENSG00000117318	ID3	1	protein_coding	363.274	-0.509103	0.18344	-2.77531	0.00551483	0.0360854	32.8715	36.089	43.7997	54.2741
ENSG00000119685.19	ENSG00000119685	TTLL5	14	protein_coding	1031.28	-0.329131	0.11866	-2.77372	0.00554194	0.0362116	105.789	104.4	128.627	135.634
ENSG00000166228.8	ENSG00000166228	PCBD1	10	protein_coding	138.033	-0.712489	0.257011	-2.77221	0.00556763	0.0363596	11.8703	12.1859	19.9593	19.5223
ENSG00000130311.10	ENSG00000130311	DDA1	19	protein_coding	180.232	-0.647188	0.233494	-2.77175	0.00557557	0.0363916	15.7835	16.5212	23.3968	27.1882
ENSG00000065526.10	ENSG00000065526	SPEN	1	protein_coding	1696.69	-0.323824	0.116917	-2.76969	0.0056109	0.0365823	186.533	159.823	209.684	224.251
ENSG00000108021.20	ENSG00000108021	FAM208B	10	protein_coding	1341.18	-0.310896	0.112295	-2.76857	0.00563021	0.0366683	132.921	142.364	182.739	159.654
ENSG00000115652.14	ENSG00000115652	UXS1	2	protein_coding	379.548	-0.528642	0.190944	-2.76858	0.00563017	0.0366683	41.0893	30.3475	48.2351	54.7852
ENSG00000105889.15	ENSG00000105889	STEAP1B	7	protein_coding	296.649	-0.510492	0.184488	-2.76708	0.00565609	0.0367968	27.9147	28.3556	38.9207	41.2933
ENSG00000125505.16	ENSG00000125505	MBOAT7	19	protein_coding	813.491	-0.348495	0.125936	-2.76723	0.00565347	0.0367968	84.3962	80.1456	107.448	102.416
ENSG00000137804.12	ENSG00000137804	NUSAP1	15	protein_coding	35.4806	-1.57869	0.570931	-2.76512	0.00569026	0.0369589	0.913097	3.16364	7.09666	5.21277
ENSG00000141030.12	ENSG00000141030	COPS3	17	protein_coding	641.564	-0.376874	0.136433	-2.76234	0.00573891	0.0372547	61.5688	66.788	86.6014	80.4402
ENSG00000182963.9	ENSG00000182963	GJC1	17	protein_coding	519.131	-0.403297	0.146212	-2.7583	0.00581024	0.0376769	52.0465	50.7355	69.3033	66.8461
ENSG00000183955.12	ENSG00000183955	KMT5A	12	protein_coding	215.862	-0.579507	0.210358	-2.75485	0.00587183	0.0380557	19.175	20.6223	29.6064	29.9479
ENSG00000057019.15	ENSG00000057019	DCBLD2	3	protein_coding	832.232	-0.383022	0.139097	-2.75363	0.00589382	0.0381363	72.7868	93.3861	111.107	105.993
ENSG00000146733.13	ENSG00000146733	PSPH	7	protein_coding	232.878	-0.557953	0.202622	-2.75367	0.00589307	0.0381363	21.523	21.794	32.7112	31.1744
ENSG00000116120.9	ENSG00000116120	FARSB	2	protein_coding	691.472	-0.394829	0.143433	-2.7527	0.00591055	0.0382239	67.0474	70.3032	100.906	80.338
ENSG00000089505.17	ENSG00000089505	CMTM1	16	protein_coding	29.6417	-1.55394	0.564658	-2.75201	0.00592312	0.0382845	1.82619	1.64041	4.32453	5.82604
ENSG00000171824.13	ENSG00000171824	EXOSC10	1	protein_coding	1470.64	-0.295551	0.107434	-2.75099	0.00594154	0.0383621	147.791	155.839	197.043	176.519
ENSG00000135912.10	ENSG00000135912	TTLL4	2	protein_coding	338.428	-0.485908	0.176645	-2.75076	0.00594578	0.0383688	30.2626	34.5657	48.0133	43.0309
ENSG00000111737.11	ENSG00000111737	RAB35	12	protein_coding	707.129	-0.369699	0.13443	-2.75012	0.00595738	0.0384053	74.3521	67.4911	94.3634	89.2303
ENSG00000164338.9	ENSG00000164338	UTP15	5	protein_coding	272.798	-0.541678	0.197024	-2.7493	0.00597218	0.038477	23.0883	28.0041	35.8159	38.6358
ENSG00000215301.10	ENSG00000215301	DDX3X	X	protein_coding	4533.67	-0.2447	0.0891696	-2.74421	0.00606567	0.0389955	490.202	463.767	560.525	571.36
ENSG00000037897.16	ENSG00000037897	METTL1	12	protein_coding	87.449	-0.876659	0.319606	-2.74293	0.00608934	0.039046	6.91345	7.26466	13.3062	12.7764
ENSG00000090565.15	ENSG00000090565	RAB11FIP3	16	protein_coding	691.292	-0.374398	0.136486	-2.74313	0.00608566	0.039046	64.1776	74.287	89.7062	90.048
ENSG00000090776.5	ENSG00000090776	EFNB1	X	protein_coding	358.98	-0.465319	0.169644	-2.7429	0.00608983	0.039046	35.4803	33.8627	48.0133	47.8348
ENSG00000134684.10	ENSG00000134684	YARS	1	protein_coding	1152.11	-0.396225	0.144432	-2.74333	0.00608201	0.039046	94.5707	134.396	154.131	147.593
ENSG00000204152.10	ENSG00000204152	TIMM23B	10	protein_coding	31.3991	-1.48079	0.540152	-2.74142	0.00611734	0.0391804	1.69575	2.1091	5.65515	5.00835
ENSG00000051825.14	ENSG00000051825	MPHOSPH9	12	protein_coding	586.785	-0.406878	0.148435	-2.74112	0.00612298	0.0391956	52.3074	63.7416	76.2891	77.7827
ENSG00000204899.5	ENSG00000204899	MZT1	13	protein_coding	251.632	-0.555461	0.202671	-2.7407	0.00613079	0.0392246	24.1318	22.7314	32.1567	36.6938
ENSG00000159840.15	ENSG00000159840	ZYX	7	protein_coding	1333.94	-0.365695	0.133648	-2.73626	0.00621428	0.0396528	139.573	128.42	153.576	191.544
ENSG00000099194.5	ENSG00000099194	SCD	10	protein_coding	6696.28	-0.245414	0.0897287	-2.73507	0.00623666	0.0397745	684.822	724.357	900.056	774.76
ENSG00000111331.12	ENSG00000111331	OAS3	12	protein_coding	216.163	-0.59496	0.217737	-2.73247	0.00628608	0.0400455	18.2619	21.3253	33.0438	26.9837
ENSG00000145912.8	ENSG00000145912	NHP2	5	protein_coding	251.215	-0.629158	0.230266	-2.73231	0.00628918	0.0400455	27.6538	17.693	34.3744	35.7739
ENSG00000180385.8	ENSG00000180385	EMC3-AS1	3	transcribed_unprocessed_pseudogene	56.5188	-1.11744	0.408962	-2.73238	0.00628793	0.0400455	3.3915	4.80405	8.09462	9.71006
ENSG00000166483.10	ENSG00000166483	WEE1	11	protein_coding	371.371	-0.45394	0.166202	-2.73125	0.0063094	0.0401309	35.7412	36.3233	50.0093	48.8569
ENSG00000173692.12	ENSG00000173692	PSMD1	2	protein_coding	2241.73	-0.266879	0.0977192	-2.73108	0.00631265	0.0401309	226.709	241.257	277.435	286.191
ENSG00000105676.13	ENSG00000105676	ARMC6	19	protein_coding	211.977	-0.592736	0.217058	-2.73078	0.00631856	0.0401472	18.001	20.8566	31.8241	26.9837
ENSG00000178035.11	ENSG00000178035	IMPDH2	3	protein_coding	1178.99	-0.312049	0.114357	-2.72872	0.006358	0.0403336	124.442	117.406	148.697	151.886
ENSG00000124789.11	ENSG00000124789	NUP153	6	protein_coding	1300.74	-0.299488	0.109763	-2.72848	0.0063626	0.0403347	129.66	138.497	172.316	158.427
ENSG00000205683.11	ENSG00000205683	DPF3	14	protein_coding	39.2266	-1.43733	0.526811	-2.72836	0.00636492	0.0403347	1.69575	3.16364	4.76807	8.38131
ENSG00000120539.14	ENSG00000120539	MASTL	10	protein_coding	244.739	-0.562269	0.206147	-2.72752	0.00638127	0.0403926	20.4795	24.9576	36.1486	31.1744
ENSG00000279730.2	ENSG00000279730	SETD8P1	13	processed_pseudogene	86.8395	-0.947043	0.347237	-2.72737	0.00638418	0.0403926	8.6092	5.03839	13.4171	12.8786
ENSG00000140526.17	ENSG00000140526	ABHD2	15	protein_coding	817.407	-0.338745	0.124313	-2.72495	0.00643115	0.0406254	81.2656	84.7153	107.891	102.416
ENSG00000174804.3	ENSG00000174804	FZD4	11	protein_coding	2727.77	-0.248004	0.0910838	-2.72282	0.00647278	0.0408451	285.147	288.243	349.067	333.106
ENSG00000205726.14	ENSG00000205726	ITSN1	21	protein_coding	1128.57	-0.345428	0.126872	-2.72265	0.00647615	0.0408451	123.268	105.22	140.381	150.148
ENSG00000167088.10	ENSG00000167088	SNRPD1	18	protein_coding	257.855	-0.548708	0.201564	-2.72225	0.00648393	0.0408726	26.3494	21.794	36.5921	33.9341
ENSG00000080345.17	ENSG00000080345	RIF1	2	protein_coding	2279.05	-0.289687	0.106504	-2.71996	0.00652891	0.0411345	245.493	225.908	311.92	266.056
ENSG00000127311.9	ENSG00000127311	HELB	12	protein_coding	63.4686	-1.01953	0.374977	-2.71892	0.00654947	0.0412424	4.95681	4.68688	9.64702	9.91448
ENSG00000158470.5	ENSG00000158470	B4GALT5	20	protein_coding	1025.06	-0.317311	0.116784	-2.71707	0.0065862	0.0414431	101.615	108.267	135.834	126.231
ENSG00000012963.14	ENSG00000012963	UBR7	14	protein_coding	219.876	-0.607199	0.22367	-2.71471	0.00663332	0.0416841	17.3488	22.7314	28.2757	32.8098
ENSG00000137776.16	ENSG00000137776	SLTM	15	protein_coding	759.42	-0.39303	0.144782	-2.71463	0.00663503	0.0416841	81.9178	69.0143	93.2545	104.971
ENSG00000066136.20	ENSG00000066136	NFYC	1	protein_coding	310.832	-0.534765	0.197124	-2.71283	0.00667111	0.0418303	30.2626	28.1213	37.1466	47.3238
ENSG00000100162.14	ENSG00000100162	CENPM	22	protein_coding	40.0454	-1.32907	0.489947	-2.71267	0.00667426	0.0418303	3.26106	1.99192	6.09869	7.05257
ENSG00000075785.12	ENSG00000075785	RAB7A	3	protein_coding	1909.12	-0.274632	0.101412	-2.70809	0.00676723	0.0422652	194.75	202.59	234.855	246.227
ENSG00000111196.9	ENSG00000111196	MAGOHB	12	protein_coding	156.063	-0.692276	0.255604	-2.70839	0.00676102	0.0422652	11.6094	15.8182	23.9512	20.5444
ENSG00000224578.5	ENSG00000224578	HNRNPA1P48	16	protein_coding	150.914	-0.760619	0.280817	-2.7086	0.00675681	0.0422652	14.8704	10.897	18.0743	25.4506
ENSG00000275835.4	ENSG00000275835	TUBGCP5	15	protein_coding	256.076	-0.563883	0.2082	-2.70837	0.00676143	0.0422652	24.6536	22.8485	40.1405	30.3567
ENSG00000124783.13	ENSG00000124783	SSR1	6	protein_coding	2756.22	-0.251571	0.0929503	-2.70652	0.00679934	0.0423487	278.755	299.96	345.408	344.452
ENSG00000132603.14	ENSG00000132603	NIP7	16	protein_coding	229.986	-0.567029	0.209498	-2.70661	0.00679748	0.0423487	19.3055	23.3172	30.937	32.2987
ENSG00000146410.11	ENSG00000146410	MTFR2	6	protein_coding	36.2044	-1.39964	0.517041	-2.70701	0.00678913	0.0423487	2.34796	2.22627	7.5402	4.5995
ENSG00000173674.10	ENSG00000173674	EIF1AX	X	protein_coding	387.788	-0.479633	0.177215	-2.70651	0.00679941	0.0423487	40.9589	33.5112	49.5657	54.2741
ENSG00000213699.8	ENSG00000213699	SLC35F6	2	protein_coding	296.748	-0.494021	0.1825	-2.70697	0.00679007	0.0423487	28.306	28.3556	40.3622	39.5557
ENSG00000115159.15	ENSG00000115159	GPD2	2	protein_coding	485.944	-0.407	0.150405	-2.70603	0.0068092	0.0423552	46.0462	50.0324	64.8679	62.7576
ENSG00000145734.18	ENSG00000145734	BDP1	5	protein_coding	1605.71	-0.277801	0.102721	-2.70442	0.00684245	0.0425062	168.401	165.33	204.583	200.64
ENSG00000198912.10	ENSG00000198912	C1orf174	1	protein_coding	132.094	-0.733859	0.271449	-2.70349	0.00686155	0.0426028	12.2616	10.5455	21.1791	16.8648
ENSG00000232387.2	ENSG00000232387	SKA2P1	9	processed_pseudogene	51.8441	-1.12474	0.4163	-2.70175	0.00689764	0.0428047	3.3915	4.10102	8.09462	8.2791
ENSG00000113575.9	ENSG00000113575	PPP2CA	5	protein_coding	1639.7	-0.278797	0.103323	-2.6983	0.00696937	0.0431604	171.923	168.728	215.783	198.392
ENSG00000049656.13	ENSG00000049656	CLPTM1L	5	protein_coding	1101.65	-0.304764	0.113111	-2.69438	0.00705192	0.0436039	113.094	113.54	143.375	137.065
ENSG00000147684.8	ENSG00000147684	NDUFB9	8	protein_coding	209.185	-0.722244	0.268659	-2.68833	0.00718107	0.0442882	21.6534	14.6465	23.5077	36.1827
ENSG00000145041.15	ENSG00000145041	DCAF1	3	protein_coding	507.687	-0.398362	0.148214	-2.68775	0.0071935	0.0443421	50.2203	50.5011	65.4223	67.4594
ENSG00000168175.14	ENSG00000168175	MAPK1IP1L	14	protein_coding	1296.22	-0.292671	0.108924	-2.68692	0.00721147	0.0443964	135.138	132.756	164.332	164.253
ENSG00000171302.16	ENSG00000171302	CANT1	17	protein_coding	826.492	-0.340528	0.126776	-2.68607	0.00722989	0.0444748	78.9176	88.8164	107.78	104.971
ENSG00000183207.13	ENSG00000183207	RUVBL2	19	protein_coding	810.917	-0.336205	0.125207	-2.68519	0.00724889	0.0445688	82.4396	82.3719	108.335	100.167
ENSG00000239264.8	ENSG00000239264	TXNDC5	6	protein_coding	211.259	-0.571457	0.212897	-2.68419	0.00727052	0.044633	19.0446	20.0364	28.3866	29.7434
ENSG00000206538.8	ENSG00000206538	VGLL3	3	protein_coding	63.452	-1.03124	0.384267	-2.68366	0.00728205	0.044658	5.60902	3.98385	10.3123	9.30121
ENSG00000271936.1	ENSG00000271936	AC012073.1	2	antisense	31.0204	-1.54853	0.577337	-2.68219	0.00731418	0.0448321	1.04354	2.57778	6.09869	4.5995
ENSG00000164902.13	ENSG00000164902	PHAX	5	protein_coding	218.246	-0.564558	0.210669	-2.67983	0.00736595	0.0450956	19.0446	21.4425	29.6064	30.3567
ENSG00000204469.12	ENSG00000204469	PRRC2A	6	protein_coding	3562.01	-0.261077	0.097441	-2.67934	0.00737684	0.0451238	375.935	369.092	424.58	468.74
ENSG00000109111.14	ENSG00000109111	SUPT6H	17	protein_coding	1517.03	-0.312544	0.11666	-2.6791	0.00738201	0.0451324	166.575	144.473	188.505	198.187
ENSG00000179348.11	ENSG00000179348	GATA2	3	protein_coding	582.278	-0.377251	0.140896	-2.67751	0.00741716	0.0453241	56.4815	59.9921	79.0612	72.5699
ENSG00000146731.10	ENSG00000146731	CCT6A	7	protein_coding	3026.76	-0.242711	0.0906576	-2.67723	0.00742345	0.0453395	310.322	327.261	390.871	364.996
ENSG00000168005.8	ENSG00000168005	SPINDOC	11	protein_coding	228.242	-0.56211	0.210111	-2.67529	0.00746636	0.0455783	20.4795	21.9112	29.2737	33.3208
ENSG00000119335.16	ENSG00000119335	SET	9	protein_coding	3879.78	-0.257097	0.096304	-2.66964	0.00759328	0.0462823	374.5	438.692	496.655	476.508
ENSG00000093167.17	ENSG00000093167	LRRFIP2	3	protein_coding	963.012	-0.323795	0.121358	-2.66811	0.00762803	0.0464705	100.702	95.9638	120.754	125.617
ENSG00000005339.14	ENSG00000005339	CREBBP	16	protein_coding	1741.05	-0.305288	0.114471	-2.66695	0.00765424	0.0465354	192.272	165.681	216.004	226.807
ENSG00000151576.10	ENSG00000151576	QTRT2	3	protein_coding	434.705	-0.421777	0.158248	-2.6653	0.00769202	0.0467177	42.9155	42.5334	55.7753	58.7714
ENSG00000234337.4	ENSG00000234337	AC026462.1	16	processed_pseudogene	231.356	-0.643952	0.241823	-2.66291	0.00774684	0.047003	24.5232	16.9899	27.9431	36.796
ENSG00000151465.13	ENSG00000151465	CDC123	10	protein_coding	1072.98	-0.304023	0.11422	-2.66174	0.00777389	0.0470955	109.963	110.845	136.943	136.043
ENSG00000179950.13	ENSG00000179950	PUF60	8	protein_coding	921.685	-0.343182	0.128931	-2.66174	0.00777368	0.0470955	87.5268	99.3618	113.103	124.084
ENSG00000241506.1	ENSG00000241506	PSMC1P1	3	processed_pseudogene	217.961	-0.572571	0.215103	-2.66185	0.00777134	0.0470955	18.3924	21.9112	28.7193	31.2766
ENSG00000120685.19	ENSG00000120685	PROSER1	13	protein_coding	525.457	-0.386839	0.145354	-2.66136	0.00778258	0.0471118	52.5683	52.1415	70.523	66.6417
ENSG00000155755.18	ENSG00000155755	TMEM237	2	protein_coding	236.918	-0.560483	0.211014	-2.65614	0.00790413	0.0477397	19.3055	24.7233	31.6023	33.423
ENSG00000175455.14	ENSG00000175455	CCDC14	3	protein_coding	638.052	-0.383823	0.144534	-2.6556	0.00791674	0.0477677	63.6559	63.6244	91.9239	74.7163
ENSG00000108559.11	ENSG00000108559	NUP88	17	protein_coding	391.755	-0.445742	0.167977	-2.65359	0.00796407	0.0479807	35.7412	40.5415	50.1201	53.8653
ENSG00000121289.17	ENSG00000121289	CEP89	19	protein_coding	406.02	-0.462535	0.174484	-2.65087	0.00802858	0.0482238	41.6111	36.9092	49.5657	58.567
ENSG00000136891.13	ENSG00000136891	TEX10	9	protein_coding	288.178	-0.491434	0.185448	-2.64998	0.0080497	0.0483265	27.7842	27.3011	38.4772	39.0447
ENSG00000125520.13	ENSG00000125520	SLC2A4RG	20	protein_coding	183.727	-0.673228	0.254827	-2.6419	0.00824429	0.0492233	15.0009	17.5758	21.1791	30.6633
ENSG00000260290.2	ENSG00000260290	AC092115.1	16	processed_pseudogene	347.408	-0.536626	0.203205	-2.6408	0.00827096	0.0493579	38.2196	26.9496	43.5779	50.9011
ENSG00000096401.7	ENSG00000096401	CDC5L	6	protein_coding	1034.39	-0.320214	0.121276	-2.64037	0.00828149	0.0493961	103.31	108.267	126.298	137.985
ENSG00000178307.9	ENSG00000178307	TMEM11	17	protein_coding	99.7137	-0.849582	0.321863	-2.63958	0.00830095	0.0494876	10.0441	6.32729	15.1913	14.3096
ENSG00000079819.18	ENSG00000079819	EPB41L2	6	protein_coding	728.347	-0.362799	0.137466	-2.63919	0.00831039	0.049504	68.8736	77.685	89.8171	98.736
ENSG00000127445.13	ENSG00000127445	PIN1	19	protein_coding	317.389	-0.468202	0.177408	-2.63913	0.00831198	0.049504	30.654	30.5819	43.467	41.3955
ENSG00000156136.9	ENSG00000156136	DCK	4	protein_coding	231.685	-0.614641	0.232925	-2.63879	0.00832017	0.0495282	17.7402	24.3718	27.9431	36.4894

## Sheet: GOterms
category	over_represented_pvalue	under_represented_pvalue	numDEInCat	numInCat	bonferroni
GO_DNA_PACKAGING_COMPLEX	1.33729e-36	1	63	84	1.19179e-32
GO_DNA_CONFORMATION_CHANGE	5.58333e-31	1	121	248	4.97587e-27
GO_DNA_PACKAGING	1.416e-28	1	87	159	1.26194e-24
GO_NUCLEOSOME_ORGANIZATION	1.13827e-27	1	78	138	1.01443e-23
GO_PROTEIN_DNA_COMPLEX	4.7166e-27	1	82	153	4.20343e-23
GO_CHROMATIN_ASSEMBLY	6.59635e-27	1	73	127	5.87867e-23
GO_NUCLEAR_CHROMOSOME	7.00788e-27	1	183	483	6.24543e-23
GO_CHROMATIN_ASSEMBLY_OR_DISASSEMBLY	1.03846e-25	1	80	150	9.25476e-22
GO_MITOTIC_NUCLEAR_DIVISION	1.51986e-25	1	113	238	1.3545e-21
GO_ORGANELLE_FISSION	3.66443e-24	1	142	344	3.26574e-20
GO_DNA_REPLICATION	6.48503e-24	1	113	244	5.77945e-20
GO_CHROMOSOMAL_REGION	4.28974e-23	1	131	313	3.82302e-19
GO_CHROMOSOME_SEGREGATION	2.9292e-22	1	114	258	2.6105e-18
GO_NUCLEAR_CHROMOSOME_SEGREGATION	3.18229e-22	1	98	206	2.83605e-18
GO_SISTER_CHROMATID_SEGREGATION	2.68209e-21	1	84	167	2.39028e-17
GO_CHROMATIN	4.24709e-21	1	162	456	3.78501e-17
GO_CELL_DIVISION	6.16393e-21	1	171	474	5.4933e-17
GO_MITOTIC_SISTER_CHROMATID_SEGREGATION	1.25885e-20	1	74	140	1.12189e-16
GO_PROTEIN_DNA_COMPLEX_SUBUNIT_ORGANIZATION	1.3815e-20	1	97	226	1.2312e-16
GO_CONDENSED_CHROMOSOME	1.05691e-18	1	85	182	9.41917e-15
GO_REGULATION_OF_NUCLEAR_DIVISION	1.3379e-17	1	75	157	1.19234e-13
GO_TELOMERE_ORGANIZATION	9.74079e-17	1	72	157	8.68099e-13
GO_DNA_REPLICATION_DEPENDENT_NUCLEOSOME_ORGANIZATION	3.9031e-16	1	23	28	3.47844e-12
GO_DNA_DEPENDENT_DNA_REPLICATION	1.33299e-15	1	66	137	1.18796e-11
GO_CHROMATIN_BINDING	1.57013e-15	1	141	415	1.3993e-11
GO_CHROMOSOME_CENTROMERIC_REGION	2.0484e-15	1	79	179	1.82554e-11
GO_REGULATION_OF_CELL_CYCLE_PHASE_TRANSITION	7.07942e-14	1	131	389	6.30918e-10
GO_MEIOTIC_CELL_CYCLE	7.27083e-14	1	68	154	6.47976e-10
GO_MICROTUBULE_CYTOSKELETON_ORGANIZATION	1.7747e-13	1	137	414	1.58161e-09
GO_NUCLEAR_NUCLEOSOME	2.75217e-13	1	20	27	2.45273e-09
GO_POSITIVE_REGULATION_OF_CELL_CYCLE_PROCESS	3.07285e-13	1	85	218	2.73852e-09
GO_CELL_CYCLE_CHECKPOINT	4.24713e-13	1	79	197	3.78504e-09
GO_REGULATION_OF_CHROMOSOME_SEGREGATION	4.66975e-13	1	48	93	4.16169e-09
GO_REGULATION_OF_GENE_SILENCING	6.66093e-13	1	57	132	5.93622e-09
GO_MICROTUBULE_CYTOSKELETON_ORGANIZATION_INVOLVED_IN_MITOSIS	7.46691e-13	1	55	117	6.65451e-09
GO_MEIOTIC_CELL_CYCLE_PROCESS	8.01207e-13	1	54	114	7.14036e-09
GO_CONDENSED_NUCLEAR_CHROMOSOME	8.67787e-13	1	37	63	7.73372e-09
GO_DNA_BIOSYNTHETIC_PROCESS	1.1403e-12	1	68	162	1.01624e-08
GO_SPINDLE	1.729e-12	1	104	293	1.54088e-08
GO_POSITIVE_REGULATION_OF_CELL_CYCLE	4.86171e-12	1	102	294	4.33275e-08
GO_CHROMOSOME_SEPARATION	4.99171e-12	1	41	77	4.44861e-08
GO_PROTEIN_HETEROTETRAMERIZATION	5.62321e-12	1	27	45	5.01141e-08
GO_DNA_REPAIR	6.45779e-12	1	146	477	5.75518e-08
GO_KINETOCHORE	1.11681e-11	1	57	128	9.95305e-08
GO_NEGATIVE_REGULATION_OF_MITOTIC_CELL_CYCLE	1.43139e-11	1	94	270	1.27565e-07
GO_CONDENSED_CHROMOSOME_CENTROMERIC_REGION	1.4363e-11	1	51	110	1.28003e-07
GO_NEGATIVE_REGULATION_OF_NUCLEAR_DIVISION	1.71584e-11	1	30	49	1.52916e-07
GO_REGULATION_OF_SISTER_CHROMATID_SEGREGATION	2.48742e-11	1	39	74	2.21679e-07
GO_NUCLEAR_CHROMATIN	3.03479e-11	1	98	298	2.70461e-07
GO_NEGATIVE_REGULATION_OF_CELL_CYCLE_PROCESS	3.2622e-11	1	98	289	2.90728e-07
GO_SPINDLE_ORGANIZATION	3.56651e-11	1	62	150	3.17848e-07
GO_MITOTIC_SPINDLE_ORGANIZATION	5.52509e-11	1	46	98	4.92396e-07
GO_REGULATION_OF_CHROMOSOME_SEPARATION	8.6916e-11	1	32	56	7.74595e-07
GO_CHROMATIN_REMODELING_AT_CENTROMERE	9.88768e-11	1	26	43	8.8119e-07
GO_DOUBLE_STRAND_BREAK_REPAIR	1.15438e-10	1	76	207	1.02878e-06
GO_CENTROMERE_COMPLEX_ASSEMBLY	1.18259e-10	1	29	51	1.05392e-06
GO_REGULATION_OF_CHROMOSOME_ORGANIZATION	1.35099e-10	1	97	287	1.204e-06
GO_CELL_CYCLE_G1_S_PHASE_TRANSITION	1.3713e-10	1	80	223	1.2221e-06
GO_REGULATION_OF_POSTTRANSCRIPTIONAL_GENE_SILENCING	1.47932e-10	1	44	100	1.31837e-06
GO_NEGATIVE_REGULATION_OF_CHROMOSOME_SEGREGATION	1.58892e-10	1	26	41	1.41605e-06
GO_METAPHASE_ANAPHASE_TRANSITION_OF_CELL_CYCLE	1.78074e-10	1	30	51	1.58699e-06
GO_NEGATIVE_REGULATION_OF_CELL_CYCLE_PHASE_TRANSITION	1.86738e-10	1	77	214	1.66421e-06
GO_MITOTIC_SPINDLE	2.5379e-10	1	43	89	2.26178e-06
GO_CELL_ADHESION_MOLECULE_BINDING	3.00416e-10	1	116	369	2.6773e-06
GO_CELL_CYCLE_DNA_REPLICATION	4.26237e-10	1	33	61	3.79862e-06
GO_PROTEIN_LOCALIZATION_TO_CHROMOSOME	5.70562e-10	1	39	80	5.08484e-06
GO_MITOTIC_CELL_CYCLE_CHECKPOINT	5.84579e-10	1	60	152	5.20977e-06
GO_RNA_LOCALIZATION	6.45016e-10	1	75	209	5.74838e-06
GO_DNA_RECOMBINATION	7.30882e-10	1	77	218	6.51362e-06
GO_DNA_REPLICATION_INDEPENDENT_NUCLEOSOME_ORGANIZATION	8.06014e-10	1	28	51	7.18319e-06
GO_HISTONE_EXCHANGE	1.18562e-09	1	27	49	1.05663e-05
GO_REGULATION_OF_GENE_EXPRESSION_EPIGENETIC	1.23742e-09	1	95	300	1.10279e-05
GO_NEGATIVE_REGULATION_OF_GENE_EXPRESSION_EPIGENETIC	1.53917e-09	1	45	110	1.37171e-05
GO_CHROMATIN_ORGANIZATION_INVOLVED_IN_REGULATION_OF_TRANSCRIPTION	1.91007e-09	1	43	104	1.70225e-05
GO_REGULATION_OF_DNA_REPLICATION	1.99259e-09	1	42	92	1.77579e-05
GO_NEGATIVE_REGULATION_OF_METAPHASE_ANAPHASE_TRANSITION_OF_CELL_CYCLE	3.09725e-09	1	22	34	2.76027e-05
GO_SPINDLE_POLE	3.18485e-09	1	56	141	2.83834e-05
GO_NUCLEOSOME_BINDING	4.77552e-09	1	34	74	4.25594e-05
GO_REGULATION_OF_CELL_CYCLE_G2_M_PHASE_TRANSITION	5.2552e-09	1	70	196	4.68343e-05
GO_REPLICATION_FORK	5.45775e-09	1	33	65	4.86395e-05
GO_PROTEIN_HETERODIMERIZATION_ACTIVITY	6.34427e-09	1	98	328	5.65401e-05
GO_CELL_CYCLE_G2_M_PHASE_TRANSITION	6.77891e-09	1	82	246	6.04136e-05
GO_NEGATIVE_REGULATION_OF_CHROMOSOME_ORGANIZATION	8.46961e-09	1	49	122	7.54812e-05
GO_CADHERIN_BINDING	9.62975e-09	1	90	282	8.58203e-05
GO_ATP_DEPENDENT_CHROMATIN_REMODELING	1.51795e-08	1	33	71	0.00013528
GO_CHROMOSOME_TELOMERIC_REGION	1.65616e-08	1	53	141	0.000147597
GO_STRUCTURAL_CONSTITUENT_OF_NUCLEAR_PORE	1.82363e-08	1	17	23	0.000162522
GO_MULTI_ORGANISM_LOCALIZATION	2.13223e-08	1	32	66	0.000190024
GO_SINGLE_STRANDED_DNA_DEPENDENT_ATPASE_ACTIVITY	2.20976e-08	1	12	13	0.000196933
GO_NUCLEAR_DNA_REPLICATION	2.81668e-08	1	27	51	0.000251022
GO_ANATOMICAL_STRUCTURE_HOMEOSTASIS	2.86073e-08	1	89	287	0.000254948
GO_CHROMATIN_SILENCING_AT_RDNA	2.91961e-08	1	19	35	0.000260196
GO_TRANSPORT_OF_VIRUS	2.9262e-08	1	28	54	0.000260783
GO_DNA_INTEGRITY_CHECKPOINT	3.24891e-08	1	55	146	0.000289543
GO_VIRAL_LIFE_CYCLE	3.39105e-08	1	81	251	0.000302211
GO_EXTRACELLULAR_MATRIX	3.59255e-08	1	68	199	0.000320168
GO_COLLAGEN_CONTAINING_EXTRACELLULAR_MATRIX	4.23446e-08	1	60	167	0.000377375
GO_UNFOLDED_PROTEIN_BINDING	6.22656e-08	1	41	101	0.000554911
GO_GENE_SILENCING_BY_RNA	6.82558e-08	1	58	168	0.000608296
GO_DNA_STRAND_ELONGATION	7.48917e-08	1	15	20	0.000667435
GO_MEIOTIC_CHROMOSOME_SEGREGATION	9.68045e-08	1	26	50	0.000862721
GO_BLOOD_VESSEL_MORPHOGENESIS	1.03344e-07	1	110	383	0.000921005
GO_EXTRACELLULAR_MATRIX_STRUCTURAL_CONSTITUENT	1.04643e-07	1	33	72	0.000932578
GO_ATPASE_ACTIVITY	1.15744e-07	1	102	342	0.00103151
GO_DNA_STRAND_ELONGATION_INVOLVED_IN_DNA_REPLICATION	1.21736e-07	1	12	14	0.00108491
GO_CHROMOSOME_CONDENSATION	1.2271e-07	1	20	35	0.00109359
GO_POSITIVE_REGULATION_OF_DNA_BIOSYNTHETIC_PROCESS	1.39462e-07	1	28	57	0.00124289
GO_POSITIVE_REGULATION_OF_CELL_CYCLE_PHASE_TRANSITION	1.50714e-07	1	35	80	0.00134316
GO_NEGATIVE_REGULATION_OF_ORGANELLE_ORGANIZATION	1.52386e-07	1	89	295	0.00135806
GO_TUBULIN_BINDING	1.70558e-07	1	76	237	0.00152001
GO_CATALYTIC_ACTIVITY_ACTING_ON_DNA	1.72108e-07	1	58	163	0.00153383
GO_NCRNA_EXPORT_FROM_NUCLEUS	1.84111e-07	1	22	39	0.00164079
GO_DNA_DEPENDENT_ATPASE_ACTIVITY	2.24669e-07	1	35	79	0.00200225
GO_MICROTUBULE	2.36687e-07	1	93	310	0.00210936
GO_REGULATION_OF_NUCLEOBASE_CONTAINING_COMPOUND_METABOLIC_PROCESS	2.81633e-07	1	118	424	0.00250991
GO_DNA_GEOMETRIC_CHANGE	2.85403e-07	1	37	88	0.00254351
GO_TELOMERE_MAINTENANCE_VIA_SEMI_CONSERVATIVE_REPLICATION	3.32875e-07	1	17	27	0.00296659
GO_PROTEIN_LOCALIZATION_TO_CHROMOSOME_CENTROMERIC_REGION	3.39715e-07	1	15	22	0.00302754
GO_NUCLEAR_REPLICATION_FORK	3.41183e-07	1	22	40	0.00304063
GO_MEIOSIS_I_CELL_CYCLE_PROCESS	3.47876e-07	1	30	66	0.00310027
GO_NUCLEOSOMAL_DNA_BINDING	4.80101e-07	1	22	47	0.00427866
GO_TRNA_TRANSPORT	5.85654e-07	1	20	35	0.00521935
GO_POSITIVE_REGULATION_OF_MITOTIC_CELL_CYCLE	5.99517e-07	1	46	123	0.0053429
GO_REGULATION_OF_DNA_METABOLIC_PROCESS	6.87767e-07	1	73	234	0.00612938
GO_HELICASE_ACTIVITY	7.32235e-07	1	50	137	0.00652568
GO_REGULATION_OF_DNA_BIOSYNTHETIC_PROCESS	7.54399e-07	1	36	88	0.00672321
GO_SPINDLE_ASSEMBLY	7.88885e-07	1	37	92	0.00703054
GO_REGULATION_OF_CELLULAR_RESPONSE_TO_HEAT	8.26784e-07	1	32	74	0.0073683
GO_MICROTUBULE_ORGANIZING_CENTER_ORGANIZATION	8.59414e-07	1	44	117	0.00765909
GO_INNATE_IMMUNE_RESPONSE_IN_MUCOSA	9.16784e-07	1	8	9	0.00817038
GO_NUCLEAR_CHROMOSOME_TELOMERIC_REGION	1.02591e-06	1	41	111	0.00914288
GO_DNA_REPLICATION_INITIATION	1.0709e-06	1	19	34	0.00954389
GO_ESTABLISHMENT_OF_RNA_LOCALIZATION	1.10818e-06	1	59	177	0.00987611
GO_NON_RECOMBINATIONAL_REPAIR	1.27078e-06	1	34	86	0.0113252
GO_CHROMATIN_DNA_BINDING	1.33991e-06	1	33	85	0.0119413
GO_CELLULAR_RESPONSE_TO_HEAT	1.46031e-06	0.999999	41	109	0.0130143
GO_REPLICATION_FORK_PROTECTION_COMPLEX	1.70326e-06	1	8	8	0.0151794
GO_CONDENSIN_COMPLEX	1.7526e-06	1	8	8	0.0156192
GO_PROTEIN_HETEROOLIGOMERIZATION	1.76925e-06	0.999999	35	94	0.0157675
GO_MITOTIC_CYTOKINESIS	2.2493e-06	0.999999	28	64	0.0200458
GO_CONDENSED_CHROMOSOME_OUTER_KINETOCHORE	2.43491e-06	1	10	12	0.0216999
GO_RECOMBINATIONAL_REPAIR	2.47064e-06	0.999999	41	109	0.0220184
GO_PROTEIN_LOCALIZATION_TO_KINETOCHORE	2.77884e-06	1	12	17	0.024765
GO_NUCLEAR_PERIPHERY	3.3149e-06	0.999999	44	122	0.0295423
GO_SPINDLE_MIDZONE	3.50999e-06	0.999999	17	30	0.031281
GO_SPLICEOSOMAL_COMPLEX	3.79231e-06	0.999998	56	171	0.0337971
GO_RNA_EXPORT_FROM_NUCLEUS	3.86032e-06	0.999998	45	128	0.0344032
GO_POLYMERIC_CYTOSKELETAL_FIBER	4.28397e-06	0.999998	113	414	0.0381787
GO_ANTIBACTERIAL_HUMORAL_RESPONSE	4.30107e-06	1	9	12	0.0383312
GO_NUCLEOTIDE_EXCISION_REPAIR_DNA_GAP_FILLING	5.2967e-06	0.999999	14	23	0.0472042

## Sheet: Pathways
category	over_represented_pvalue	under_represented_pvalue	numDEInCat	numInCat	bonferroni
REACTOME_CELL_CYCLE_MITOTIC	7.36618e-57	1	239	496	6.56474e-53
REACTOME_CELL_CYCLE_CHECKPOINTS	3.32155e-40	1	145	275	2.96016e-36
REACTOME_M_PHASE	7.82071e-39	1	169	360	6.96981e-35
REACTOME_CONDENSATION_OF_PROPHASE_CHROMOSOMES	1.75204e-32	1	49	59	1.56142e-28
REACTOME_CHROMOSOME_MAINTENANCE	3.60902e-31	1	67	97	3.21636e-27
REACTOME_DNA_METHYLATION	1.60624e-29	1	42	50	1.43148e-25
REACTOME_G2_M_CHECKPOINTS	3.87543e-29	1	89	157	3.45379e-25
REACTOME_MEIOTIC_RECOMBINATION	5.70987e-29	1	50	66	5.08863e-25
KEGG_SYSTEMIC_LUPUS_ERYTHEMATOSUS	7.92588e-29	1	51	71	7.06354e-25
REACTOME_TELOMERE_MAINTENANCE	7.98081e-29	1	53	71	7.11249e-25
REACTOME_HOMOLOGY_DIRECTED_REPAIR	1.32765e-28	1	77	126	1.1832e-24
REACTOME_TRANSCRIPTIONAL_REGULATION_BY_SMALL_RNAS	1.15638e-27	1	61	93	1.03057e-23
REACTOME_PROCESSING_OF_DNA_DOUBLE_STRAND_BREAK_ENDS	3.38348e-27	1	61	90	3.01535e-23
REACTOME_DNA_DOUBLE_STRAND_BREAK_REPAIR	7.16717e-27	1	84	150	6.38738e-23
REACTOME_MEIOSIS	1.23187e-26	1	58	88	1.09784e-22
REACTOME_MITOTIC_PROPHASE	1.41904e-26	1	74	127	1.26465e-22
REACTOME_REPRODUCTION	2.54028e-26	1	59	91	2.2639e-22
REACTOME_PRC2_METHYLATES_HISTONES_AND_DNA	1.03829e-25	1	44	59	9.25325e-22
REACTOME_G2_M_DNA_DAMAGE_CHECKPOINT	5.46847e-25	1	58	87	4.8735e-21
REACTOME_NUCLEOSOME_ASSEMBLY	1.45401e-24	1	46	63	1.29581e-20
REACTOME_ACTIVATED_PKN1_STIMULATES_TRANSCRIPTION_OF_AR_ANDROGEN_RECEPTOR_REGULATED_GENES_KLK2_AND_KLK3	1.72907e-24	1	39	51	1.54095e-20
REACTOME_TRANSCRIPTIONAL_REGULATION_OF_GRANULOPOIESIS	6.22004e-24	1	47	69	5.5433e-20
REACTOME_SIRT1_NEGATIVELY_REGULATES_RRNA_EXPRESSION	6.59812e-24	1	40	54	5.88024e-20
REACTOME_GENE_SILENCING_BY_RNA	5.07315e-23	1	64	113	4.52119e-19
REACTOME_AMYLOID_FIBER_FORMATION	1.14151e-22	1	48	74	1.01732e-18
REACTOME_RHO_GTPASE_EFFECTORS	1.77911e-22	1	114	266	1.58554e-18
REACTOME_SENESCENCE_ASSOCIATED_SECRETORY_PHENOTYPE_SASP	3.51486e-22	1	54	92	3.13244e-18
REACTOME_BASE_EXCISION_REPAIR	4.69502e-22	1	51	81	4.18421e-18
REACTOME_DNA_DAMAGE_TELOMERE_STRESS_INDUCED_SENESCENCE	1.19964e-21	1	45	69	1.06912e-17
REACTOME_MEIOTIC_SYNAPSIS	4.13672e-21	1	41	59	3.68664e-17
REACTOME_DEPURINATION	2.96743e-20	1	34	46	2.64457e-16
REACTOME_ERCC6_CSB_AND_EHMT2_G9A_POSITIVELY_REGULATE_RRNA_EXPRESSION	1.64837e-19	1	40	62	1.46903e-15
REACTOME_SIGNALING_BY_RHO_GTPASES	1.28575e-18	1	135	366	1.14586e-14
REACTOME_FORMATION_OF_THE_BETA_CATENIN:TCF_TRANSACTIVATING_COMPLEX	1.522e-18	1	44	74	1.3564e-14
REACTOME_HDACS_DEACETYLATE_HISTONES	1.74713e-18	1	45	78	1.55705e-14
REACTOME_CELLULAR_RESPONSES_TO_STRESS	4.02818e-18	1	134	379	3.58991e-14
REACTOME_OXIDATIVE_STRESS_INDUCED_SENESCENCE	4.13703e-18	1	55	106	3.68692e-14
REACTOME_MITOTIC_PROMETAPHASE	4.40236e-18	1	85	184	3.92339e-14
REACTOME_RUNX1_REGULATES_GENES_INVOLVED_IN_MEGAKARYOCYTE_DIFFERENTIATION_AND_PLATELET_FUNCTION	1.15952e-17	1	44	76	1.03336e-13
REACTOME_RESOLUTION_OF_SISTER_CHROMATID_COHESION	1.16181e-17	1	61	112	1.03541e-13
REACTOME_CELLULAR_SENESCENCE	1.38152e-17	1	75	172	1.23121e-13
REACTOME_RNA_POLYMERASE_I_PROMOTER_ESCAPE	1.64446e-17	1	43	75	1.46554e-13
REACTOME_ESTROGEN_DEPENDENT_GENE_EXPRESSION	5.26025e-17	1	60	125	4.68794e-13
REACTOME_RHO_GTPASES_ACTIVATE_PKNS	8.3455e-17	1	42	74	7.43751e-13
REACTOME_NONHOMOLOGOUS_END_JOINING_NHEJ	8.88523e-17	1	39	62	7.91851e-13
REACTOME_BASE_EXCISION_REPAIR_AP_SITE_FORMATION	1.16382e-16	1	34	53	1.03719e-12
REACTOME_DNA_DOUBLE_STRAND_BREAK_RESPONSE	1.2597e-16	1	41	68	1.12264e-12
REACTOME_DNA_REPAIR	2.59632e-16	1	113	306	2.31384e-12
REACTOME_POSITIVE_EPIGENETIC_REGULATION_OF_RRNA_EXPRESSION	2.89431e-16	1	48	92	2.57941e-12
REACTOME_RUNX1_REGULATES_TRANSCRIPTION_OF_GENES_INVOLVED_IN_DIFFERENTIATION_OF_HSCS	2.90184e-16	1	53	108	2.58612e-12
REACTOME_NEGATIVE_EPIGENETIC_REGULATION_OF_RRNA_EXPRESSION	5.16101e-16	1	48	93	4.59949e-12
REACTOME_ESR_MEDIATED_SIGNALING	2.32532e-15	1	74	178	2.07233e-11
REACTOME_S_PHASE	2.8877e-15	1	70	154	2.57352e-11
REACTOME_MITOTIC_METAPHASE_AND_ANAPHASE	3.01456e-15	1	79	184	2.68658e-11
REACTOME_PRE_NOTCH_EXPRESSION_AND_PROCESSING	1.42587e-14	1	46	92	1.27073e-10
REACTOME_ACTIVATION_OF_HOX_GENES_DURING_DIFFERENTIATION	2.3055e-14	1	48	101	2.05466e-10
REACTOME_DNA_STRAND_ELONGATION	2.60759e-14	1	26	32	2.32388e-10
REACTOME_RMTS_METHYLATE_HISTONE_ARGININES	2.9079e-14	1	36	65	2.59152e-10
REACTOME_SIGNALING_BY_NUCLEAR_RECEPTORS	3.41457e-14	1	80	206	3.04306e-10
REACTOME_EPIGENETIC_REGULATION_OF_GENE_EXPRESSION	5.10672e-14	1	58	131	4.55111e-10
REACTOME_RHO_GTPASES_ACTIVATE_FORMINS	5.12281e-14	1	60	126	4.56545e-10
REACTOME_CELLULAR_RESPONSES_TO_EXTERNAL_STIMULI	1.20872e-13	1	142	456	1.07721e-09
REACTOME_DNA_REPLICATION	1.25854e-13	1	57	121	1.12161e-09
REACTOME_ACTIVATION_OF_ATR_IN_RESPONSE_TO_REPLICATION_STRESS	3.55132e-13	1	27	36	3.16494e-09
REACTOME_RNA_POLYMERASE_I_TRANSCRIPTION	1.32655e-12	1	44	95	1.18222e-08
REACTOME_MITOTIC_SPINDLE_CHECKPOINT	1.35678e-12	1	52	107	1.20916e-08
KEGG_CELL_CYCLE	1.95322e-12	1	53	112	1.74071e-08
REACTOME_MITOTIC_G1_G1_S_PHASES	2.13167e-12	1	61	141	1.89974e-08
REACTOME_PROCESSING_OF_CAPPED_INTRON_CONTAINING_PRE_MRNA	7.5832e-12	1	86	234	6.75815e-08
REACTOME_HDR_THROUGH_HOMOLOGOUS_RECOMBINATION_HRR	1.82245e-11	1	35	62	1.62417e-07
REACTOME_ACTIVATION_OF_THE_PRE_REPLICATIVE_COMPLEX	5.64449e-11	1	23	32	5.03037e-07
REACTOME_HATS_ACETYLATE_HISTONES	7.63378e-11	1	51	127	6.80323e-07
REACTOME_INTERACTIONS_OF_REV_WITH_HOST_CELLULAR_PROTEINS	1.37775e-10	1	25	37	1.22785e-06
PID_PLK1_PATHWAY	2.1586e-10	1	27	43	1.92375e-06
REACTOME_SUMOYLATION	2.32553e-10	1	65	168	2.07252e-06
REACTOME_EXTENSION_OF_TELOMERES	2.78253e-10	1	21	29	2.47979e-06
PID_AURORA_B_PATHWAY	3.57269e-10	1	24	36	3.18398e-06
KEGG_DNA_REPLICATION	3.8391e-10	1	23	34	3.42141e-06
REACTOME_SUMOYLATION_OF_DNA_REPLICATION_PROTEINS	3.88162e-10	1	28	46	3.4593e-06
PID_ATR_PATHWAY	4.12362e-10	1	24	36	3.67497e-06
REACTOME_SIGNALING_BY_NOTCH	6.08337e-10	1	69	199	5.4215e-06
REACTOME_UNWINDING_OF_DNA	2.0013e-09	1	12	12	1.78356e-05
REACTOME_TCF_DEPENDENT_SIGNALING_IN_RESPONSE_TO_WNT	2.80108e-09	1	64	186	2.49632e-05
KEGG_SPLICEOSOME	3.80597e-09	1	50	124	3.39188e-05
REACTOME_NUCLEAR_IMPORT_OF_REV_PROTEIN	6.40988e-09	1	22	34	5.71249e-05
REACTOME_MRNA_SPLICING	8.73551e-09	1	66	185	7.78508e-05
REACTOME_HOMOLOGOUS_DNA_PAIRING_AND_STRAND_EXCHANGE	1.17212e-08	1	24	40	0.000104459
REACTOME_MITOTIC_G2_G2_M_PHASES	1.959e-08	1	64	180	0.000174586
REACTOME_DNA_REPLICATION_PRE_INITIATION	2.46333e-08	1	36	81	0.000219532
REACTOME_TELOMERE_C_STRAND_LAGGING_STRAND_SYNTHESIS	2.66601e-08	1	17	24	0.000237594
REACTOME_NUCLEAR_PORE_COMPLEX_NPC_DISASSEMBLY	3.22582e-08	1	22	36	0.000287485
REACTOME_RESOLUTION_OF_AP_SITES_VIA_THE_MULTIPLE_NUCLEOTIDE_PATCH_REPLACEMENT_PATHWAY	4.79018e-08	1	17	25	0.000426901
REACTOME_TRANSCRIPTIONAL_REGULATION_BY_RUNX1	5.10589e-08	1	63	192	0.000455037
REACTOME_CELLULAR_RESPONSE_TO_HEAT_STRESS	5.30894e-08	1	39	91	0.000473133
REACTOME_G1_S_SPECIFIC_TRANSCRIPTION	5.54406e-08	1	18	27	0.000494087
REACTOME_PCNA_DEPENDENT_LONG_PATCH_BASE_EXCISION_REPAIR	1.11274e-07	1	15	21	0.000991674
PID_FOXM1_PATHWAY	1.14502e-07	1	20	34	0.00102044
REACTOME_CHROMATIN_ORGANIZATION	1.23218e-07	1	75	245	0.00109812
REACTOME_EXPORT_OF_VIRAL_RIBONUCLEOPROTEINS_FROM_NUCLEUS	1.30665e-07	1	20	33	0.00116449
PID_FANCONI_PATHWAY	1.42916e-07	1	24	45	0.00127367
REACTOME_ECM_PROTEOGLYCANS	1.63176e-07	1	20	33	0.00145423
REACTOME_EXTRACELLULAR_MATRIX_ORGANIZATION	1.70609e-07	1	59	165	0.00152047
REACTOME_SUMOYLATION_OF_CHROMATIN_ORGANIZATION_PROTEINS	2.20953e-07	1	30	67	0.00196914
REACTOME_METALLOPROTEASE_DUBS	2.48832e-07	1	17	30	0.00221759
REACTOME_REGULATION_OF_HSF1_MEDIATED_HEAT_SHOCK_RESPONSE	2.71234e-07	1	33	75	0.00241724
REACTOME_NUCLEAR_ENVELOPE_BREAKDOWN	3.41112e-07	1	26	52	0.00303999
REACTOME_RECOGNITION_OF_DNA_DAMAGE_BY_PCNA_CONTAINING_REPLICATION_COMPLEX	3.42543e-07	1	18	30	0.00305275
REACTOME_GAP_FILLING_DNA_REPAIR_SYNTHESIS_AND_LIGATION_IN_GG_NER	3.74275e-07	1	16	25	0.00333554
PID_E2F_PATHWAY	3.84032e-07	1	30	66	0.00342249
NABA_MATRISOME	4.20875e-07	1	92	313	0.00375084
REACTOME_HDR_THROUGH_SINGLE_STRAND_ANNEALING_SSA	5.9204e-07	1	20	35	0.00527626
NABA_CORE_MATRISOME	5.99687e-07	1	40	101	0.00534441
REACTOME_TERMINATION_OF_TRANSLESION_DNA_SYNTHESIS	6.46425e-07	1	18	31	0.00576094
REACTOME_LAGGING_STRAND_SYNTHESIS	6.86754e-07	1	14	20	0.00612035
REACTOME_INTERACTIONS_OF_VPR_WITH_HOST_CELLULAR_PROTEINS	7.88564e-07	1	20	36	0.00702768
REACTOME_REGULATION_OF_TP53_ACTIVITY_THROUGH_PHOSPHORYLATION	1.66503e-06	0.999999	35	88	0.0148388
REACTOME_HDMS_DEMETHYLATE_HISTONES	1.675e-06	1	19	40	0.0149276
BIOCARTA_CDC25_PATHWAY	1.68955e-06	1	8	8	0.0150573
REACTOME_DEFECTIVE_TPR_MAY_CONFER_SUSCEPTIBILITY_TOWARDS_THYROID_PAPILLARY_CARCINOMA_TPC	1.76451e-06	1	18	31	0.0157253
BIOCARTA_RANMS_PATHWAY	2.07033e-06	1	9	10	0.0184508
BIOCARTA_RB_PATHWAY	2.12508e-06	1	10	12	0.0189387
NABA_ECM_GLYCOPROTEINS	2.65563e-06	0.999999	32	78	0.023667
REACTOME_HOST_INTERACTIONS_OF_HIV_FACTORS	3.02416e-06	0.999999	42	117	0.0269513
REACTOME_SUMOYLATION_OF_SUMOYLATION_PROTEINS	3.51451e-06	0.999999	19	35	0.0313213
KEGG_ECM_RECEPTOR_INTERACTION	3.64542e-06	0.999999	22	44	0.032488
REACTOME_PROTEIN_UBIQUITINATION	4.43914e-06	0.999999	30	77	0.0395616
REACTOME_G0_AND_EARLY_G1	4.51423e-06	0.999999	15	25	0.0402309
REACTOME_KINESINS	5.1003e-06	0.999999	20	40	0.0454539
REACTOME_TRANSPORT_OF_THE_SLBP_DEPENDANT_MATURE_MRNA	5.11888e-06	0.999999	19	36	0.0456195
REACTOME_ANTIVIRAL_MECHANISM_BY_IFN_STIMULATED_GENES	5.40498e-06	0.999998	31	76	0.0481692
NABA_BASEMENT_MEMBRANES	5.59153e-06	0.999999	14	22	0.0498317
REACTOME_FACTORS_INVOLVED_IN_MEGAKARYOCYTE_DEVELOPMENT_AND_PLATELET_PRODUCTION	5.60711e-06	0.999998	41	115	0.0499705
