# Supplementary material for: Cell type-specific changes in transcriptomic profiles of endothelial cells, iPSC-derived neurons and astrocytes cultured on microfluidic chips
Source: Sci Rep. 2021 Jan 26;11:2281. doi: 10.1038/s41598-021-81933-x (PMC7838281; doi:10.1038/s41598-021-81933-x)
Supplement: Supplementary file 4 — Supplementary Table 2. [file 41598_2021_81933_MOESM4_ESM.xlsx]

## Sheet: Titlepage
Cell type-specific changes in transcriptomic profiles of endothelial cells, iPSC-derived neurons and astrocytes cultured on microfluidic chips
H.H.T. Middelkampƚ*1,2; A.H.A. Verbovenƚ*3,6,8; A.G. De Sá Vivas1,2 ; C. Schoenmaker3; T. M. Klein Gunnewiek3,6; R. Passier1,4; C.A. Albers,3,6,7; P.A.C. ‘t Hoen8; N. Nadif Kasri3,5,6; A.D. van der Meer*1
1Applied Stem Cell Technologies, University of Twente, Enschede, The Netherlands
2BIOS/Lab on a Chip, University of Twente, Enschede, The Netherlands
3Department of Human Genetics, Radboudumc, Nijmegen, The Netherlands
4Department of Anatomy and Embryology, Leiden University Medical Centre, Leiden, The Netherlands
5Department of Cognitive Neurosciences, Radboudumc, Nijmegen, The Netherlands
6Donders Institute for Brain, Cognition and Behaviour, Radboud University, Nijmegen, The Netherlands
7Department of Molecular Developmental Biology, Radboud University, Nijmegen, The Netherlands
8Centre for Molecular and Biomolecular Informatics, Radboudumc, Radboud Institute for Molecular Life Sciences, 6500 HB Nijmegen, the Netherlands

## Sheet: DE genes - upregulated
DE results											Counts per million (cpm)
Gene_stable_ID_version	Gene_stable_ID	Gene_name	Chromosome	Gene_type	baseMean	log2FoldChange	lfcSE	stat	pvalue	padj	Chip29	Chip30	Well09	Well10
ENSG00000115414.18	ENSG00000115414	FN1	2	protein_coding	1436.03	7.49099	0.317809	23.5707	7.69792e-123	1.08302e-118	341.174	220.214	1.76537	1.68248
ENSG00000099194.5	ENSG00000099194	SCD	10	protein_coding	6329.08	1.71432	0.10209	16.7923	2.77985e-63	1.95548e-59	1013.7	894.119	326.088	314.4
ENSG00000137801.10	ENSG00000137801	THBS1	15	protein_coding	3508.97	9.10391	0.547741	16.6208	4.92505e-62	2.30968e-58	846.54	530.274	1.76537	1.00949
ENSG00000147065.16	ENSG00000147065	MSN	X	protein_coding	289.674	5.42781	0.358681	15.1327	9.8575e-52	3.46713e-48	62.7997	48.4988	1.63927	1.23382
ENSG00000118523.5	ENSG00000118523	CTGF	6	protein_coding	365.032	3.82657	0.263844	14.5031	1.15747e-47	2.71408e-44	81.6015	52.4367	5.0439	5.38394
ENSG00000120437.8	ENSG00000120437	ACAT2	6	protein_coding	1584.98	1.93865	0.136618	14.1903	1.05224e-45	1.85049e-42	259.039	235.24	79.0632	63.037
ENSG00000121769.7	ENSG00000121769	FABP3	1	protein_coding	337.683	3.44643	0.258434	13.3358	1.43296e-40	2.24004e-37	73.6088	47.9806	5.80049	6.5056
ENSG00000148082.9	ENSG00000148082	SHC3	9	protein_coding	2242.01	1.44337	0.110362	13.0785	4.37117e-39	6.1498e-36	337.9	306.848	128.115	133.14
ENSG00000142798.19	ENSG00000142798	HSPG2	1	protein_coding	1071.6	6.51535	0.50064	13.014	1.0181e-38	1.30215e-35	262.312	154.305	2.90024	2.13114
ENSG00000113140.10	ENSG00000113140	SPARC	5	protein_coding	269.24	3.61833	0.279608	12.9407	2.65144e-38	3.1086e-35	58.1563	39.6903	4.66561	4.15012
ENSG00000101670.11	ENSG00000101670	LIPG	18	protein_coding	307.914	3.45861	0.269738	12.8221	1.23329e-37	1.33471e-34	67.8237	43.11	5.4222	5.72044
ENSG00000112972.14	ENSG00000112972	HMGCS1	5	protein_coding	6989.37	1.2203	0.0962047	12.6845	7.2105e-37	7.24603e-34	940.929	983.137	473.496	435.539
ENSG00000099715.14	ENSG00000099715	PCDH11Y	Y	protein_coding	469.202	2.21648	0.176406	12.5646	3.30408e-36	3.09901e-33	79.2418	72.6446	17.2754	18.7316
ENSG00000148600.14	ENSG00000148600	CDHR1	10	protein_coding	421.793	2.95192	0.23523	12.5491	4.02123e-36	3.53592e-33	89.8226	56.9964	9.83561	11.1044
ENSG00000116133.12	ENSG00000116133	DHCR24	1	protein_coding	2869.04	1.36252	0.111971	12.1686	4.57016e-34	3.78221e-31	436.172	376.177	173.762	174.417
ENSG00000196611.4	ENSG00000196611	MMP1	11	protein_coding	487.801	8.79706	0.742396	11.8496	2.16339e-32	1.69093e-29	107.863	83.5257	0.252195	0.224331
ENSG00000160752.14	ENSG00000160752	FDPS	1	protein_coding	1048.73	1.66113	0.14058	11.8163	3.21627e-32	2.38156e-29	170.815	142.491	53.7176	55.5219
ENSG00000147036.11	ENSG00000147036	LANCL3	X	protein_coding	324.993	2.79807	0.244742	11.4327	2.86878e-30	2.01805e-27	66.8341	44.8717	8.07025	9.64623
ENSG00000145721.11	ENSG00000145721	LIX1	5	protein_coding	387.924	5.823	0.512346	11.3654	6.2197e-30	4.1669e-27	80.5358	69.432	0.756586	2.13114
ENSG00000004399.12	ENSG00000004399	PLXND1	3	protein_coding	198.999	3.92945	0.347021	11.3234	1.00508e-29	6.42747e-27	46.6621	26.7365	2.39585	2.9163
ENSG00000231991.4	ENSG00000231991	ANXA2P2	9	processed_pseudogene	638.659	2.12578	0.189531	11.216	3.40132e-29	2.08057e-26	119.205	84.9765	27.9937	23.6669
ENSG00000131069.19	ENSG00000131069	ACSS2	20	protein_coding	490.985	2.19068	0.198899	11.0141	3.26959e-28	1.91666e-25	92.4107	65.9086	18.5363	19.7411
ENSG00000107742.12	ENSG00000107742	SPOCK2	10	protein_coding	3774.38	1.16825	0.106991	10.9191	9.34246e-28	5.25756e-25	549.745	477.527	249.673	254.055
ENSG00000145335.15	ENSG00000145335	SNCA	4	protein_coding	1598.12	1.25623	0.115421	10.8838	1.3763e-27	7.44735e-25	226.383	216.69	104.535	99.8273
ENSG00000134333.13	ENSG00000134333	LDHA	11	protein_coding	1210.15	1.50649	0.138716	10.8603	1.78233e-27	9.28728e-25	193.88	158.036	68.8493	67.748
ENSG00000169710.8	ENSG00000169710	FASN	17	protein_coding	9391.54	1.03969	0.0978105	10.6296	2.17077e-26	1.09073e-23	1315.22	1169.77	675.883	655.607
ENSG00000124942.13	ENSG00000124942	AHNAK	11	protein_coding	385.573	6.26231	0.592607	10.5674	4.22092e-26	2.04773e-23	95.3794	54.1984	1.26098	0.897324
ENSG00000120693.13	ENSG00000120693	SMAD9	13	protein_coding	757.144	1.50464	0.142729	10.5419	5.5355e-26	2.59597e-23	113.648	106.532	43.1254	42.3986
ENSG00000143858.11	ENSG00000143858	SYT2	1	protein_coding	1015.61	1.64826	0.157899	10.4387	1.65091e-25	7.03836e-23	173.175	129.537	50.5651	55.9706
ENSG00000131724.10	ENSG00000131724	IL13RA1	X	protein_coding	149.279	3.80892	0.366128	10.4032	2.3967e-25	9.91742e-23	31.514	23.2131	2.90024	1.45815
ENSG00000197956.9	ENSG00000197956	S100A6	1	protein_coding	313.766	5.82759	0.560757	10.3924	2.6863e-25	1.07981e-22	75.5119	45.7008	0.882683	1.45815
ENSG00000109084.13	ENSG00000109084	TMEM97	17	protein_coding	484.065	2.25682	0.217907	10.3568	3.89672e-25	1.50465e-22	93.4764	63.9396	15.0056	21.3114
ENSG00000125968.8	ENSG00000125968	ID1	20	protein_coding	403.417	1.89868	0.184231	10.306	6.62215e-25	2.45176e-22	65.3878	59.6908	19.1668	17.8343
ENSG00000169933.13	ENSG00000169933	FRMPD4	X	protein_coding	712.806	1.78451	0.173195	10.3035	6.79769e-25	2.45222e-22	125.143	92.0233	33.6681	35.893
ENSG00000163430.11	ENSG00000163430	FSTL1	3	protein_coding	137.283	4.24207	0.414207	10.2414	1.29318e-24	4.54843e-22	31.2095	20.0006	2.01756	1.00949
ENSG00000131473.16	ENSG00000131473	ACLY	17	protein_coding	5920.53	1.10748	0.108512	10.2061	1.86214e-24	6.38987e-22	866.103	724.166	397.838	415.573
ENSG00000079459.12	ENSG00000079459	FDFT1	8	protein_coding	1946.85	1.24894	0.123092	10.1464	3.43832e-24	1.15175e-21	288.726	250.059	131.394	118.447
ENSG00000164161.9	ENSG00000164161	HHIP	4	protein_coding	630.655	9.569	0.943788	10.1389	3.71143e-24	1.21433e-21	146.456	101.143	0.378293	0
ENSG00000185274.11	ENSG00000185274	GALNT17	7	protein_coding	975.503	1.57585	0.155781	10.1158	4.70095e-24	1.50313e-21	161.833	125.392	49.1781	57.0922
ENSG00000177469.12	ENSG00000177469	CAVIN1	17	protein_coding	189.382	7.10976	0.703296	10.1092	5.02918e-24	1.57235e-21	46.6621	27.2547	0.126098	0.448662
ENSG00000166710.18	ENSG00000166710	B2M	15	protein_coding	181.972	2.98805	0.298484	10.0107	1.36741e-23	4.09322e-21	36.2335	27.2547	5.17	3.70146
ENSG00000135919.12	ENSG00000135919	SERPINE2	2	protein_coding	637.829	1.88169	0.188233	9.99659	1.57739e-23	4.6234e-21	113.496	83.6293	33.0376	26.0224
ENSG00000158089.14	ENSG00000158089	GALNT14	2	protein_coding	208.631	2.79871	0.280777	9.96775	2.10949e-23	6.05683e-21	42.4754	29.2236	5.54829	5.83261
ENSG00000158966.14	ENSG00000158966	CACHD1	1	protein_coding	643.82	1.6315	0.164703	9.90572	3.93136e-23	1.10621e-20	99.7183	91.8161	29.3807	38.6971
ENSG00000156687.10	ENSG00000156687	UNC5D	8	protein_coding	557.264	1.6012	0.161855	9.89283	4.47205e-23	1.23367e-20	77.8716	87.0491	30.8939	28.9387
ENSG00000170017.12	ENSG00000170017	ALCAM	3	protein_coding	4965.92	1.03531	0.104905	9.86895	5.67553e-23	1.53556e-20	703.509	609.033	354.334	351.302
ENSG00000067955.13	ENSG00000067955	CBFB	16	protein_coding	1352.04	1.47302	0.149899	9.82676	8.63514e-23	2.29222e-20	219.989	170.886	69.6059	85.6944
ENSG00000151012.13	ENSG00000151012	SLC7A11	4	protein_coding	139.803	3.56441	0.36437	9.78239	1.34003e-22	3.49127e-20	30.6767	20.0006	2.14366	2.57981
ENSG00000099204.19	ENSG00000099204	ABLIM1	10	protein_coding	4929.53	0.946208	0.0984668	9.6094	7.29699e-22	1.83324e-19	666.438	609.966	368.709	361.061
ENSG00000135218.18	ENSG00000135218	CD36	7	protein_coding	168.24	3.03708	0.316243	9.60362	7.71812e-22	1.90502e-19	32.5797	26.322	5.17	2.80414
ENSG00000110799.13	ENSG00000110799	VWF	12	protein_coding	243.853	8.21459	0.863537	9.51273	1.85723e-21	4.3549e-19	54.9592	40.6229	0	0.336496
ENSG00000137834.14	ENSG00000137834	SMAD6	15	protein_coding	109.701	3.74438	0.396183	9.45112	3.35225e-21	7.6069e-19	21.0093	19.1715	1.26098	2.01898
ENSG00000152661.8	ENSG00000152661	GJA1	6	protein_coding	110.083	5.81833	0.621015	9.36906	7.31793e-21	1.60869e-18	24.2825	18.2389	0.50439	0.336496
ENSG00000112769.18	ENSG00000112769	LAMA4	6	protein_coding	120.737	4.93807	0.528244	9.34809	8.92489e-21	1.93176e-18	32.0469	13.8864	0.756586	0.897324
ENSG00000213719.8	ENSG00000213719	CLIC1	6	protein_coding	437.974	1.70613	0.182656	9.3407	9.57001e-21	2.04001e-18	71.7819	60.0017	22.6976	21.8723
ENSG00000102024.17	ENSG00000102024	PLS3	X	protein_coding	265.93	5.14533	0.552872	9.30655	1.32055e-20	2.77295e-18	63.3325	38.3431	1.13488	2.01898
ENSG00000018408.14	ENSG00000018408	WWTR1	3	protein_coding	101.966	5.34004	0.576452	9.26364	1.97587e-20	4.08801e-18	23.3691	15.7517	0.50439	0.560827
ENSG00000135636.13	ENSG00000135636	DYSF	2	protein_coding	168.98	2.82238	0.306103	9.22036	2.96097e-20	6.03737e-18	34.1782	24.0421	3.90903	5.15961
ENSG00000183722.8	ENSG00000183722	LHFPL6	13	protein_coding	460.985	1.73231	0.188914	9.1698	4.73892e-20	9.52454e-18	71.4013	67.8776	26.7327	19.5168
ENSG00000173698.17	ENSG00000173698	ADGRG2	X	protein_coding	214.517	2.38032	0.260053	9.15319	5.52784e-20	1.09537e-17	36.3096	34.4051	9.07903	5.94477
ENSG00000171724.2	ENSG00000171724	VAT1L	16	protein_coding	3492.38	0.910626	0.100095	9.09764	9.232e-20	1.80396e-17	464.261	432.448	256.609	268.973
ENSG00000234745.10	ENSG00000234745	HLA-B	6	protein_coding	200.803	2.61561	0.289194	9.04448	1.50377e-19	2.85899e-17	39.5067	28.291	7.43976	4.82312
ENSG00000164111.14	ENSG00000164111	ANXA5	4	protein_coding	305.582	2.03528	0.226202	8.99765	2.30599e-19	4.32574e-17	54.9592	41.5556	14.249	11.7774
ENSG00000249853.7	ENSG00000249853	HS3ST5	6	protein_coding	451.574	1.88587	0.210014	8.97974	2.71417e-19	4.95918e-17	83.5807	56.0638	21.4366	20.302
ENSG00000134294.13	ENSG00000134294	SLC38A2	12	protein_coding	1182.35	1.4607	0.162919	8.9658	3.08041e-19	5.55619e-17	200.959	139.9	68.2188	68.4209
ENSG00000109929.9	ENSG00000109929	SC5D	11	protein_coding	1112.23	1.25074	0.140653	8.89241	5.98e-19	1.06497e-16	166.4	141.455	75.9108	66.7385
ENSG00000091136.13	ENSG00000091136	LAMB1	7	protein_coding	530.327	1.75086	0.198172	8.83505	1.00054e-18	1.75957e-16	94.6182	66.0122	28.372	24.3399
ENSG00000108018.15	ENSG00000108018	SORCS1	10	protein_coding	194.569	2.24124	0.254542	8.80498	1.30877e-18	2.27322e-16	29.5349	33.6797	7.18756	7.51509
ENSG00000182134.15	ENSG00000182134	TDRKH	1	protein_coding	687.807	1.29966	0.148076	8.77696	1.67955e-18	2.88166e-16	98.9571	93.4742	40.3512	45.7635
ENSG00000143333.6	ENSG00000143333	RGS16	1	protein_coding	295.058	1.86283	0.21389	8.70927	3.05848e-18	5.18431e-16	49.8591	41.1411	13.2402	14.3572
ENSG00000132639.12	ENSG00000132639	SNAP25	20	protein_coding	2227.64	1.12277	0.129644	8.66039	4.70153e-18	7.78186e-16	312.628	287.677	168.971	134.599
ENSG00000113161.15	ENSG00000113161	HMGCR	5	protein_coding	5451.48	0.857274	0.0994396	8.62105	6.63412e-18	1.07282e-15	726.345	655.148	425.958	414.115
ENSG00000171552.12	ENSG00000171552	BCL2L1	20	protein_coding	1085.69	1.17082	0.136482	8.57853	9.60929e-18	1.51902e-15	160.463	135.133	70.8669	73.9171
ENSG00000119681.11	ENSG00000119681	LTBP2	14	protein_coding	97.5801	3.97974	0.464162	8.57403	9.99269e-18	1.56208e-15	21.6183	14.4046	1.89146	0.672993
ENSG00000113594.9	ENSG00000113594	LIFR	5	protein_coding	2132.76	1.14709	0.134805	8.50924	1.75071e-17	2.67726e-15	327.776	249.852	143.247	144.357
ENSG00000115380.19	ENSG00000115380	EFEMP1	2	protein_coding	130.871	3.30555	0.389012	8.4973	1.94047e-17	2.93554e-15	30.8289	15.8554	2.64805	2.57981
ENSG00000122378.13	ENSG00000122378	PRXL2A	10	protein_coding	1202.17	1.14681	0.135247	8.47938	2.26388e-17	3.33706e-15	177.057	148.605	77.0456	85.1336
ENSG00000160285.14	ENSG00000160285	LSS	21	protein_coding	1403.15	1.14614	0.135179	8.47871	2.27705e-17	3.33706e-15	210.093	169.849	96.2125	93.0974
ENSG00000105329.9	ENSG00000105329	TGFB1	19	protein_coding	98.1331	3.79009	0.447805	8.4637	2.5902e-17	3.75685e-15	22.1512	13.7828	1.89146	1.00949
ENSG00000080224.17	ENSG00000080224	EPHA6	3	protein_coding	1114.31	1.12628	0.13331	8.44858	2.94866e-17	4.19037e-15	158.331	142.284	70.2364	81.5443
ENSG00000123643.12	ENSG00000123643	SLC36A1	5	protein_coding	945.057	1.19735	0.141786	8.44481	3.04545e-17	4.28465e-15	139.225	119.589	58.2571	66.1776
ENSG00000131016.16	ENSG00000131016	AKAP12	6	protein_coding	16930.6	0.960713	0.114079	8.42148	3.71768e-17	5.12784e-15	2439.98	1958.09	1294.9	1193.89
ENSG00000111728.10	ENSG00000111728	ST8SIA1	12	protein_coding	981.352	1.18485	0.140796	8.41536	3.91683e-17	5.32322e-15	145.315	122.698	61.9139	68.0845
ENSG00000106366.8	ENSG00000106366	SERPINE1	7	protein_coding	951.39	5.94382	0.706651	8.41126	4.05624e-17	5.43497e-15	220.141	147.88	4.79171	1.79465
ENSG00000154127.9	ENSG00000154127	UBASH3B	11	protein_coding	1464.92	1.11425	0.132951	8.38091	5.25189e-17	6.97064e-15	217.249	176.689	101.509	99.1543
ENSG00000261371.5	ENSG00000261371	PECAM1	17	protein_coding	236.592	8.75143	1.04878	8.34442	7.15625e-17	9.32235e-15	56.71	36.0632	0.252195	0
ENSG00000138413.13	ENSG00000138413	IDH1	2	protein_coding	1473.57	1.09835	0.132047	8.31792	8.95223e-17	1.15549e-14	215.803	179.072	105.418	97.9205
ENSG00000065833.8	ENSG00000065833	ME1	6	protein_coding	409.889	1.66655	0.202084	8.24679	1.62705e-16	2.08099e-14	67.7475	54.7166	24.2107	18.3951
ENSG00000145555.14	ENSG00000145555	MYO10	5	protein_coding	232.299	2.28305	0.277098	8.23915	1.73439e-16	2.1983e-14	46.6621	29.0164	9.58342	7.62725
ENSG00000167508.11	ENSG00000167508	MVD	16	protein_coding	849.55	1.13727	0.139501	8.15239	3.56814e-16	4.4425e-14	121.489	108.19	56.1134	58.999
ENSG00000078401.6	ENSG00000078401	EDN1	6	protein_coding	77.1932	4.48857	0.55114	8.14414	3.81981e-16	4.71411e-14	17.7362	11.2957	0.882683	0.560827
ENSG00000076706.16	ENSG00000076706	MCAM	11	protein_coding	650.124	1.60195	0.197197	8.12364	4.52424e-16	5.53491e-14	117.226	74.9244	34.6768	35.22
ENSG00000134352.19	ENSG00000134352	IL6ST	5	protein_coding	1679.32	1.22515	0.151168	8.1046	5.29178e-16	6.4181e-14	269.315	193.062	102.896	115.306
ENSG00000157483.8	ENSG00000157483	MYO1E	15	protein_coding	156.641	2.68309	0.33124	8.10013	5.49004e-16	6.60166e-14	33.6454	19.5861	4.91781	4.26229
ENSG00000180155.19	ENSG00000180155	LYNX1	8	protein_coding	304.226	1.6931	0.209112	8.09663	5.65024e-16	6.73672e-14	50.0114	41.3483	15.1317	16.0397
ENSG00000182718.16	ENSG00000182718	ANXA2	15	protein_coding	686.211	1.48527	0.183986	8.07273	6.87423e-16	8.12719e-14	118.063	80.6241	39.0903	39.2579
ENSG00000154217.14	ENSG00000154217	PITPNC1	17	protein_coding	1779.35	1.00986	0.125125	8.07078	6.98488e-16	8.18919e-14	255.461	212.027	124.963	131.009
ENSG00000186479.4	ENSG00000186479	RGS7BP	5	protein_coding	527.54	1.40024	0.17363	8.06455	7.35069e-16	8.54685e-14	82.5911	67.774	33.0376	29.836
ENSG00000113916.17	ENSG00000113916	BCL6	3	protein_coding	287.435	1.87866	0.234171	8.02256	1.0356e-15	1.18455e-13	51.9905	36.7886	14.1229	12.5625
ENSG00000152137.6	ENSG00000152137	HSPB8	12	protein_coding	76.1041	4.37406	0.550464	7.94614	1.92416e-15	2.13157e-13	16.9749	11.6065	0.252195	1.23382
ENSG00000147155.10	ENSG00000147155	EBP	X	protein_coding	370.721	1.44399	0.182758	7.90112	2.76419e-15	2.99149e-13	54.198	52.4367	21.3105	21.8723
ENSG00000172159.15	ENSG00000172159	FRMD3	9	protein_coding	1296.25	1.07502	0.136427	7.87981	3.27876e-15	3.52129e-13	177.894	167.984	79.0632	101.846
ENSG00000073756.11	ENSG00000073756	PTGS2	1	protein_coding	67.4861	4.29299	0.548101	7.83249	4.78308e-15	5.09797e-13	13.5495	11.7102	0.630488	0.785158
ENSG00000171617.13	ENSG00000171617	ENC1	5	protein_coding	5287.72	0.735231	0.0945075	7.7796	7.27513e-15	7.63835e-13	624.8	675.045	429.615	430.042
ENSG00000175985.9	ENSG00000175985	PLEKHD1	14	protein_coding	325.704	5.07696	0.65272	7.77815	7.35905e-15	7.66922e-13	75.0551	49.3278	1.13488	2.9163
ENSG00000134824.13	ENSG00000134824	FADS2	11	protein_coding	1569.07	0.925827	0.119375	7.75561	8.79175e-15	9.09493e-13	213.443	190.783	118.658	115.867
ENSG00000116977.18	ENSG00000116977	LGALS8	1	protein_coding	863.517	1.09105	0.141559	7.70739	1.28419e-14	1.30922e-12	109.386	121.972	55.1047	64.383
ENSG00000255690.2	ENSG00000255690	TRIL	7	protein_coding	72.306	3.69552	0.480527	7.69055	1.465e-14	1.48281e-12	14.6913	11.7102	1.00878	1.23382
ENSG00000164741.14	ENSG00000164741	DLC1	8	protein_coding	148.35	2.30347	0.299584	7.68891	1.48398e-14	1.49129e-12	27.3274	21.1405	5.92659	4.93528
ENSG00000135406.13	ENSG00000135406	PRPH	12	protein_coding	6484.81	0.785411	0.102294	7.67799	1.61609e-14	1.61254e-12	821.648	792.872	472.236	560.154
ENSG00000152818.18	ENSG00000152818	UTRN	6	protein_coding	551.133	1.51485	0.197958	7.6524	1.97265e-14	1.95445e-12	96.369	64.0433	31.1461	30.8455
ENSG00000166825.13	ENSG00000166825	ANPEP	15	protein_coding	100.019	6.92865	0.905583	7.65104	1.99355e-14	1.96134e-12	25.1199	13.8864	0	0.336496
ENSG00000003989.17	ENSG00000003989	SLC7A2	8	protein_coding	68.7409	4.73618	0.619613	7.64377	2.1096e-14	2.06111e-12	16.0615	9.94847	0.882683	0.224331
ENSG00000165323.15	ENSG00000165323	FAT3	11	protein_coding	7288.18	0.721974	0.0945239	7.638	2.20616e-14	2.14058e-12	909.035	875.776	615.987	575.521
ENSG00000118971.7	ENSG00000118971	CCND2	12	protein_coding	313.233	1.81289	0.237738	7.62559	2.4293e-14	2.32502e-12	55.0354	40.7265	17.9059	12.226
ENSG00000152558.14	ENSG00000152558	TMEM123	11	protein_coding	65.2225	5.27468	0.691686	7.62582	2.4248e-14	2.32502e-12	13.3973	11.6065	0.378293	0.336496
ENSG00000064932.15	ENSG00000064932	SBNO2	19	protein_coding	275.593	1.76487	0.231623	7.61959	2.54489e-14	2.40311e-12	45.8247	37.8249	15.7622	11.4409
ENSG00000123901.8	ENSG00000123901	GPR83	11	protein_coding	625.327	1.44204	0.189254	7.61958	2.54505e-14	2.40311e-12	106.798	72.8518	34.2985	38.6971
ENSG00000104490.17	ENSG00000104490	NCALD	8	protein_coding	2512.37	1.04125	0.136961	7.60253	2.90398e-14	2.72374e-12	380.985	283.739	170.484	185.746
ENSG00000095713.13	ENSG00000095713	CRTAC1	10	protein_coding	322.078	3.55754	0.468548	7.59269	3.13331e-14	2.911e-12	75.2074	41.452	5.54829	5.38394
ENSG00000187498.15	ENSG00000187498	COL4A1	13	protein_coding	135.502	2.3661	0.311648	7.59221	3.14502e-14	2.911e-12	24.587	20.0006	5.4222	4.15012
ENSG00000185518.11	ENSG00000185518	SV2B	15	protein_coding	1875.92	0.868084	0.11457	7.5769	3.53914e-14	3.25439e-12	251.046	225.602	139.212	148.619
ENSG00000185551.14	ENSG00000185551	NR2F2	15	protein_coding	160.883	2.33077	0.30765	7.57603	3.56281e-14	3.25489e-12	31.6663	21.0369	6.55708	5.04745
ENSG00000120885.21	ENSG00000120885	CLU	8	protein_coding	295.081	1.64414	0.217862	7.5467	4.46417e-14	3.99732e-12	45.368	42.4883	17.9059	13.1234
ENSG00000150551.10	ENSG00000150551	LYPD1	2	protein_coding	532.783	1.30925	0.173503	7.54598	4.48913e-14	3.99732e-12	79.2418	69.9502	36.6944	29.7239
ENSG00000055813.5	ENSG00000055813	CCDC85A	2	protein_coding	392.212	1.42079	0.188501	7.53732	4.79726e-14	4.24482e-12	61.5817	50.675	22.8237	23.4426
ENSG00000130635.15	ENSG00000130635	COL5A1	9	protein_coding	85.321	3.15912	0.420746	7.50839	5.98595e-14	5.23083e-12	15.5286	14.6118	2.52195	1.23382
ENSG00000153012.11	ENSG00000153012	LGI2	4	protein_coding	2141.04	1.06513	0.142057	7.49791	6.48428e-14	5.63132e-12	329.451	240.007	149.173	150.975
ENSG00000164211.12	ENSG00000164211	STARD4	5	protein_coding	414.798	1.67857	0.224091	7.49055	6.85878e-14	5.92001e-12	72.9999	51.2968	17.1493	25.6859
ENSG00000115461.4	ENSG00000115461	IGFBP5	2	protein_coding	5170.94	2.98809	0.399128	7.48653	7.07184e-14	6.06669e-12	1042.32	763.338	96.3386	155.013
ENSG00000059804.15	ENSG00000059804	SLC2A3	12	protein_coding	737.406	1.10769	0.148145	7.47705	7.60084e-14	6.48098e-12	102.687	95.3395	53.9698	47.3338
ENSG00000149809.14	ENSG00000149809	TM7SF2	11	protein_coding	351.029	1.40564	0.188878	7.44208	9.91092e-14	8.3495e-12	49.2502	50.9859	21.941	19.7411
ENSG00000154864.12	ENSG00000154864	PIEZO2	18	protein_coding	8631.53	0.785694	0.105568	7.44254	9.87698e-14	8.3495e-12	1149.88	998.681	641.332	732.553
ENSG00000161638.10	ENSG00000161638	ITGA5	12	protein_coding	280.082	11.4382	1.53738	7.44004	1.00657e-13	8.42943e-12	68.4326	41.6592	0	0
ENSG00000186480.12	ENSG00000186480	INSIG1	7	protein_coding	1465.36	1.11127	0.149555	7.43053	1.08166e-13	9.00464e-12	206.973	186.845	115.631	85.1336
ENSG00000172893.15	ENSG00000172893	DHCR7	11	protein_coding	589.215	1.16766	0.158321	7.37531	1.63967e-13	1.34119e-11	85.712	74.6135	38.2076	40.4917
ENSG00000106991.13	ENSG00000106991	ENG	9	protein_coding	179.902	10.8019	1.46533	7.37166	1.68519e-13	1.37046e-11	41.7142	29.0164	0	0
ENSG00000132932.16	ENSG00000132932	ATP8A2	13	protein_coding	7105.5	0.892819	0.121149	7.36961	1.71132e-13	1.38371e-11	1020.32	795.67	508.552	569.801
ENSG00000197747.8	ENSG00000197747	S100A10	1	protein_coding	971.888	1.25253	0.170229	7.35795	1.86761e-13	1.50145e-11	158.712	110.366	58.131	66.5141
ENSG00000100285.9	ENSG00000100285	NEFH	22	protein_coding	387.836	1.75536	0.238639	7.35574	1.89875e-13	1.51782e-11	73.9894	43.5246	20.3017	18.1708
ENSG00000140403.12	ENSG00000140403	DNAJA4	15	protein_coding	169.22	2.27833	0.310935	7.32734	2.34763e-13	1.86603e-11	30.5244	24.5603	8.32244	4.26229
ENSG00000184557.4	ENSG00000184557	SOCS3	17	protein_coding	144.631	2.24341	0.306617	7.31666	2.54224e-13	2.00937e-11	27.3274	19.5861	5.80049	5.15961
ENSG00000198478.7	ENSG00000198478	SH3BGRL2	6	protein_coding	1056.73	0.971721	0.132922	7.31047	2.66202e-13	2.08066e-11	145.924	129.33	73.5149	81.2078
ENSG00000157227.12	ENSG00000157227	MMP14	14	protein_coding	79.1789	6.58145	0.902978	7.2886	3.13185e-13	2.43436e-11	17.9645	12.8501	0.126098	0.224331
ENSG00000113327.16	ENSG00000113327	GABRG2	5	protein_coding	139.147	2.13274	0.293037	7.27807	3.38641e-13	2.60346e-11	22.684	21.8659	6.05268	5.15961
ENSG00000119630.13	ENSG00000119630	PGF	14	protein_coding	56.9172	4.64648	0.639022	7.27125	3.56183e-13	2.72344e-11	10.3524	11.192	0.378293	0.560827
ENSG00000206503.12	ENSG00000206503	HLA-A	6	protein_coding	164.71	2.16126	0.297598	7.26233	3.80477e-13	2.89347e-11	30.3722	22.4877	7.81805	5.27178
ENSG00000152104.11	ENSG00000152104	PTPN14	1	protein_coding	57.8586	5.0972	0.703066	7.24996	4.1689e-13	3.15335e-11	11.951	10.1557	0.378293	0.336496
ENSG00000166963.12	ENSG00000166963	MAP1A	15	protein_coding	13418	0.717265	0.0989914	7.24574	4.30095e-13	3.23583e-11	1746.74	1534.66	1126.18	1072.08
ENSG00000010278.13	ENSG00000010278	CD9	12	protein_coding	77.3603	6.53563	0.904437	7.22618	4.96754e-13	3.71746e-11	17.7362	12.332	0.378293	0
ENSG00000080503.23	ENSG00000080503	SMARCA2	9	protein_coding	738.114	1.0095	0.13975	7.22363	5.06182e-13	3.76797e-11	95.6839	98.3448	52.961	53.1664
ENSG00000163513.17	ENSG00000163513	TGFBR2	3	protein_coding	68.3409	3.94903	0.547638	7.21103	5.55301e-13	4.11186e-11	15.757	9.43032	1.38707	0.448662
ENSG00000182601.6	ENSG00000182601	HS3ST4	16	protein_coding	94.551	2.62555	0.364502	7.20312	5.88519e-13	4.33502e-11	15.5286	16.4772	3.02634	2.69197
ENSG00000104549.11	ENSG00000104549	SQLE	8	protein_coding	1384.92	0.962877	0.133831	7.19472	6.2591e-13	4.58642e-11	194.641	165.186	107.94	95.565
ENSG00000060982.14	ENSG00000060982	BCAT1	12	protein_coding	1761.69	0.882658	0.123041	7.1737	7.29968e-13	5.31633e-11	243.587	205.498	135.051	133.477
ENSG00000082397.17	ENSG00000082397	EPB41L3	18	protein_coding	3661.35	0.922607	0.12862	7.17312	7.33078e-13	5.31633e-11	533.074	409.234	283.594	264.262
ENSG00000115415.18	ENSG00000115415	STAT1	2	protein_coding	495.199	1.1992	0.167327	7.16683	7.67515e-13	5.53752e-11	66.149	69.5357	34.8029	30.2847
ENSG00000096433.10	ENSG00000096433	ITPR3	6	protein_coding	89.7841	2.71817	0.379676	7.15919	8.11552e-13	5.7958e-11	14.6913	15.959	2.90024	2.24331
ENSG00000092068.19	ENSG00000092068	SLC7A8	14	protein_coding	231.311	1.86716	0.260929	7.15582	8.31731e-13	5.88021e-11	43.2366	28.0837	10.8444	10.7679
ENSG00000115602.16	ENSG00000115602	IL1RL1	2	protein_coding	147.077	10.5117	1.46986	7.15151	8.5829e-13	6.03764e-11	34.7111	23.1095	0	0
ENSG00000052802.12	ENSG00000052802	MSMO1	4	protein_coding	928.192	0.96395	0.135151	7.13241	9.86297e-13	6.86941e-11	119.281	122.076	72.0017	64.2708
ENSG00000211445.11	ENSG00000211445	GPX3	5	protein_coding	108.171	3.14419	0.441189	7.12663	1.02854e-12	7.12836e-11	26.9468	11.192	2.77415	2.01898
ENSG00000185813.10	ENSG00000185813	PCYT2	17	protein_coding	450.675	1.38438	0.194303	7.12483	1.04211e-12	7.18702e-11	73.685	54.4057	25.2195	28.9387
ENSG00000128805.14	ENSG00000128805	ARHGAP22	10	protein_coding	254.129	1.59096	0.223341	7.12343	1.05273e-12	7.18976e-11	41.0291	33.9906	13.1142	14.3572
ENSG00000129422.14	ENSG00000129422	MTUS1	8	protein_coding	443.646	1.50127	0.210743	7.12369	1.05073e-12	7.18976e-11	73.3044	55.6493	20.1756	30.0604
ENSG00000170522.9	ENSG00000170522	ELOVL6	4	protein_coding	1570.41	0.908436	0.127649	7.11669	1.10554e-12	7.5139e-11	220.141	182.7	115.631	121.027
ENSG00000030419.16	ENSG00000030419	IKZF2	2	protein_coding	237.359	1.78922	0.251446	7.11571	1.11335e-12	7.53063e-11	43.0083	29.3273	11.3488	11.7774
ENSG00000163110.14	ENSG00000163110	PDLIM5	4	protein_coding	83.6101	3.19581	0.449261	7.11348	1.13153e-12	7.61695e-11	19.0302	10.5702	2.01756	1.57032
ENSG00000148411.7	ENSG00000148411	NACC2	9	protein_coding	213.291	1.76616	0.248389	7.11043	1.1568e-12	7.75001e-11	36.6902	28.0837	10.7183	10.3192
ENSG00000102290.22	ENSG00000102290	PCDH11X	X	protein_coding	192.791	1.7393	0.246011	7.06999	1.5494e-12	1.02823e-10	27.708	30.6744	9.70952	9.53407
ENSG00000162434.11	ENSG00000162434	JAK1	1	protein_coding	2407.16	0.879265	0.124424	7.06668	1.58689e-12	1.04817e-10	339.499	273.583	186.498	180.923
ENSG00000166922.8	ENSG00000166922	SCG5	15	protein_coding	798.408	0.985505	0.1397	7.05444	1.73295e-12	1.13929e-10	103.677	104.977	60.779	55.2976
ENSG00000102755.11	ENSG00000102755	FLT1	13	protein_coding	70.8716	6.41409	0.910544	7.04424	1.86482e-12	1.21642e-10	16.4421	11.0884	0.252195	0.112165
ENSG00000214548.16	ENSG00000214548	MEG3	14	lincRNA	70.6473	6.40261	0.911629	7.02326	2.16757e-12	1.39888e-10	16.4421	10.9848	0.378293	0
ENSG00000197043.13	ENSG00000197043	ANXA6	5	protein_coding	1078.18	0.987179	0.141058	6.99839	2.58924e-12	1.66338e-10	152.622	129.226	71.8756	84.9093
ENSG00000196776.15	ENSG00000196776	CD47	3	protein_coding	1125.56	0.955589	0.136572	6.99696	2.61568e-12	1.67272e-10	159.625	132.335	82.4678	83.5633
ENSG00000128245.14	ENSG00000128245	YWHAH	22	protein_coding	4690.17	0.713958	0.102075	6.99447	2.66272e-12	1.69511e-10	603.029	542.917	394.181	375.418
ENSG00000179776.18	ENSG00000179776	CDH5	16	protein_coding	192.608	10.8982	1.56033	6.98453	2.8582e-12	1.81135e-10	48.0322	27.6692	0	0
ENSG00000135046.13	ENSG00000135046	ANXA1	9	protein_coding	97.6879	7.46879	1.06968	6.98227	2.90443e-12	1.8324e-10	22.8362	15.3372	0.252195	0
ENSG00000231925.11	ENSG00000231925	TAPBP	6	protein_coding	170.406	1.81554	0.261368	6.9463	3.74982e-12	2.34472e-10	27.3274	24.8712	7.81805	8.52458
ENSG00000181019.12	ENSG00000181019	NQO1	16	protein_coding	104.452	2.43404	0.350447	6.94552	3.77066e-12	2.34732e-10	17.1272	17.5135	4.28732	2.80414
ENSG00000128052.9	ENSG00000128052	KDR	4	protein_coding	112.452	10.1235	1.47215	6.87667	6.12668e-12	3.73144e-10	24.7393	19.4824	0	0
ENSG00000117318.8	ENSG00000117318	ID3	1	protein_coding	120.816	2.38665	0.347364	6.87074	6.38679e-12	3.87309e-10	20.4765	19.4824	2.64805	5.72044
ENSG00000100344.10	ENSG00000100344	PNPLA3	22	protein_coding	224.675	1.70861	0.249102	6.85907	6.93102e-12	4.18509e-10	37.832	29.7418	12.9881	9.87056
ENSG00000169594.13	ENSG00000169594	BNC1	15	protein_coding	167.029	1.9255	0.280752	6.85836	6.96556e-12	4.18797e-10	29.611	22.3841	6.68317	8.41241
ENSG00000139946.9	ENSG00000139946	PELI2	14	protein_coding	911.882	1.16297	0.169592	6.85742	7.01136e-12	4.19756e-10	144.477	103.319	55.7351	66.402
ENSG00000100292.16	ENSG00000100292	HMOX1	22	protein_coding	51.7359	4.16435	0.607849	6.85096	7.33552e-12	4.37303e-10	9.1345	10.1557	0.50439	0.672993
ENSG00000110090.12	ENSG00000110090	CPT1A	11	protein_coding	142.001	2.39639	0.350172	6.84346	7.73004e-12	4.5695e-10	30.9051	15.959	4.91781	4.93528
ENSG00000135905.19	ENSG00000135905	DOCK10	2	protein_coding	353.837	1.5518	0.228277	6.7979	1.06151e-11	6.24872e-10	61.3534	42.3846	16.3927	22.6574
ENSG00000196411.9	ENSG00000196411	EPHB4	7	protein_coding	108.021	10.0677	1.48323	6.78768	1.13955e-11	6.62491e-10	27.6319	14.8191	0	0
ENSG00000111912.19	ENSG00000111912	NCOA7	6	protein_coding	1409.68	0.828636	0.122106	6.78623	1.15102e-11	6.66407e-10	186.724	167.984	105.291	114.857
ENSG00000139083.10	ENSG00000139083	ETV6	12	protein_coding	153.795	1.99971	0.29523	6.77339	1.25798e-11	7.22388e-10	28.0125	20.3115	7.31366	6.05694
ENSG00000148677.6	ENSG00000148677	ANKRD1	10	protein_coding	105.691	10.0362	1.48269	6.7689	1.29763e-11	7.42126e-10	26.7184	14.8191	0	0
ENSG00000169432.15	ENSG00000169432	SCN9A	2	protein_coding	4979.18	0.693052	0.102821	6.74035	1.58001e-11	8.99966e-10	618.025	592.245	380.058	444.961
ENSG00000105939.12	ENSG00000105939	ZC3HAV1	7	protein_coding	543.368	1.11324	0.165449	6.72858	1.71322e-11	9.71909e-10	79.1657	66.9449	35.6856	38.8093
ENSG00000138347.15	ENSG00000138347	MYPN	10	protein_coding	50.3567	4.90051	0.728444	6.72736	1.72763e-11	9.76148e-10	11.4942	7.66861	0.252195	0.448662
ENSG00000148219.16	ENSG00000148219	ASTN2	9	protein_coding	801.12	1.1115	0.165503	6.71594	1.86863e-11	1.05159e-09	123.163	92.127	51.0695	58.8869
ENSG00000142871.16	ENSG00000142871	CYR61	1	protein_coding	52.6526	5.55952	0.831425	6.68673	2.28207e-11	1.27407e-09	11.8748	8.39402	0.252195	0.224331
ENSG00000117602.11	ENSG00000117602	RCAN3	1	protein_coding	1547.6	0.872557	0.130863	6.66773	2.59781e-11	1.44461e-09	216.944	176.585	115.001	122.036
ENSG00000185567.6	ENSG00000185567	AHNAK2	14	protein_coding	2922.21	0.77532	0.116461	6.65733	2.78838e-11	1.54448e-09	395.372	329.958	224.706	242.502
ENSG00000149257.14	ENSG00000149257	SERPINH1	11	protein_coding	52.0319	4.19307	0.630131	6.65428	2.84688e-11	1.5707e-09	11.6465	7.77224	0.252195	0.897324
ENSG00000183578.7	ENSG00000183578	TNFAIP8L3	15	protein_coding	59.806	6.17431	0.930472	6.63568	3.2302e-11	1.76831e-09	14.6913	8.49765	0.126098	0.224331
ENSG00000166033.12	ENSG00000166033	HTRA1	10	protein_coding	214.653	1.59499	0.240852	6.62226	3.53753e-11	1.92905e-09	35.0917	28.291	11.7271	11.4409
ENSG00000167601.11	ENSG00000167601	AXL	19	protein_coding	47.8336	5.08637	0.768832	6.61571	3.69776e-11	2.00864e-09	8.75389	9.53395	0.252195	0.336496
ENSG00000198682.12	ENSG00000198682	PAPSS2	10	protein_coding	51.8817	3.89459	0.588787	6.6146	3.72567e-11	2.01602e-09	11.342	7.77224	0.630488	0.785158
ENSG00000135472.8	ENSG00000135472	FAIM2	12	protein_coding	507.481	1.13219	0.171535	6.60034	4.10207e-11	2.21119e-09	70.564	66.4268	37.9554	30.9577
ENSG00000160801.13	ENSG00000160801	PTH1R	3	protein_coding	55.7044	3.46321	0.526169	6.58193	4.64369e-11	2.48411e-09	9.1345	10.9848	0.756586	1.23382
ENSG00000165169.10	ENSG00000165169	DYNLT3	X	protein_coding	164.668	1.73892	0.264385	6.57724	4.79272e-11	2.55412e-09	26.1094	23.7312	7.81805	8.63674
ENSG00000157087.18	ENSG00000157087	ATP2B2	3	protein_coding	927.045	0.879075	0.133696	6.57516	4.86012e-11	2.58026e-09	123.925	112.231	69.9842	71.5616
ENSG00000018236.14	ENSG00000018236	CNTN1	12	protein_coding	8975.71	0.721723	0.109841	6.57059	5.01147e-11	2.65061e-09	1117.68	1080.24	802.485	664.132
ENSG00000024422.11	ENSG00000024422	EHD2	19	protein_coding	55.0997	6.04336	0.920941	6.56215	5.30372e-11	2.79469e-09	11.4942	9.84484	0.252195	0.112165
ENSG00000135549.14	ENSG00000135549	PKIB	6	protein_coding	314.955	1.2827	0.195609	6.55749	5.47213e-11	2.87266e-09	43.8456	43.9391	20.8061	18.956
ENSG00000179218.13	ENSG00000179218	CALR	19	protein_coding	3463.35	0.703417	0.107543	6.54078	6.11969e-11	3.18881e-09	432.823	411.307	262.409	308.904
ENSG00000129682.15	ENSG00000129682	FGF13	X	protein_coding	4785.4	0.672059	0.103199	6.51223	7.40428e-11	3.81578e-09	602.953	553.384	417.131	382.148
ENSG00000149084.12	ENSG00000149084	HSD17B12	11	protein_coding	580.655	1.01667	0.156356	6.50227	7.91172e-11	4.04763e-09	79.0895	73.7845	38.8381	44.4175
ENSG00000106868.16	ENSG00000106868	SUSD1	9	protein_coding	360.769	1.23632	0.191055	6.47099	9.73623e-11	4.96301e-09	53.7413	45.8044	24.0846	22.5453
ENSG00000111145.7	ENSG00000111145	ELK3	12	protein_coding	46.8226	4.18176	0.64631	6.47021	9.78656e-11	4.97065e-09	9.89571	7.56498	0.378293	0.672993
ENSG00000169213.6	ENSG00000169213	RAB3B	1	protein_coding	7697.82	0.580879	0.089793	6.46909	9.85978e-11	4.98983e-09	910.862	904.067	677.522	658.636
ENSG00000204525.16	ENSG00000204525	HLA-C	6	protein_coding	137.338	2.18491	0.338909	6.44689	1.14165e-10	5.71597e-09	25.1199	19.0679	7.18756	3.5893
ENSG00000157680.15	ENSG00000157680	DGKI	7	protein_coding	1937.88	0.830899	0.1289	6.44607	1.14786e-10	5.72669e-09	270.229	217.519	144.13	158.266
ENSG00000130956.13	ENSG00000130956	HABP4	9	protein_coding	371.717	1.26325	0.196481	6.42937	1.28136e-10	6.34771e-09	57.0906	46.0117	25.2195	22.2088
ENSG00000085831.15	ENSG00000085831	TTC39A	1	protein_coding	124.896	2.02612	0.316025	6.41127	1.44316e-10	7.12413e-09	19.7153	19.6897	6.43098	4.26229
ENSG00000130643.8	ENSG00000130643	CALY	10	protein_coding	461.665	1.14635	0.178844	6.40975	1.4576e-10	7.17027e-09	64.1699	60.8307	34.6768	27.5927
ENSG00000206052.10	ENSG00000206052	DOK6	18	protein_coding	2673.2	0.690869	0.10792	6.40168	1.53677e-10	7.5334e-09	306.767	342.808	226.597	216.255
ENSG00000141433.12	ENSG00000141433	ADCYAP1	18	protein_coding	1110.67	0.791051	0.123606	6.39979	1.55587e-10	7.60054e-09	141.204	135.652	88.0161	88.2742
ENSG00000068366.19	ENSG00000068366	ACSL4	X	protein_coding	2735.45	0.753719	0.117861	6.39496	1.60588e-10	7.81767e-09	367.968	307.159	225.715	215.582
ENSG00000139998.15	ENSG00000139998	RAB15	14	protein_coding	2503	0.649369	0.101892	6.37308	1.85273e-10	8.98829e-09	303.341	297.936	210.709	211.544
ENSG00000164125.15	ENSG00000164125	FAM198B	4	protein_coding	70.8721	9.45896	1.48992	6.34864	2.17229e-10	1.03952e-08	16.6705	11.192	0	0
ENSG00000133169.5	ENSG00000133169	BEX1	X	protein_coding	1354.08	0.78027	0.123002	6.34356	2.24522e-10	1.07078e-08	168.912	167.673	114.118	101.734
ENSG00000159164.9	ENSG00000159164	SV2A	1	protein_coding	4347	0.652725	0.102907	6.34287	2.2552e-10	1.07191e-08	549.059	495.869	376.275	355.901
ENSG00000154133.14	ENSG00000154133	ROBO4	11	protein_coding	70.977	9.46183	1.49304	6.33729	2.3384e-10	1.10399e-08	17.4317	10.4666	0	0
ENSG00000138722.9	ENSG00000138722	MMRN1	4	protein_coding	156.829	9.15997	1.44637	6.33306	2.40354e-10	1.13095e-08	38.2127	23.3167	0.126098	0
ENSG00000196277.15	ENSG00000196277	GRM7	3	protein_coding	234.184	1.48629	0.234906	6.32715	2.49726e-10	1.16724e-08	29.5349	38.4467	12.7359	13.9085
ENSG00000126247.10	ENSG00000126247	CAPNS1	19	protein_coding	1028.81	0.791405	0.125387	6.31173	2.75941e-10	1.28126e-08	128.949	127.568	80.7025	82.5538
ENSG00000103018.16	ENSG00000103018	CYB5B	16	protein_coding	467.764	1.03839	0.16474	6.30322	2.91529e-10	1.34476e-08	62.7236	61.038	32.281	34.0983
ENSG00000133935.6	ENSG00000133935	ERG28	14	protein_coding	286.289	1.27517	0.202896	6.28486	3.28156e-10	1.50385e-08	41.3336	38.3431	17.7798	18.5073
ENSG00000106772.17	ENSG00000106772	PRUNE2	9	protein_coding	5681.65	1.99248	0.317096	6.28351	3.31017e-10	1.51204e-08	1042.25	743.026	210.583	284.564
ENSG00000138448.11	ENSG00000138448	ITGAV	2	protein_coding	201.655	1.56687	0.249687	6.27534	3.48874e-10	1.58845e-08	33.3409	25.9075	11.0966	10.9922
ENSG00000125733.17	ENSG00000125733	TRIP10	19	protein_coding	50.2443	4.2945	0.685735	6.26262	3.7856e-10	1.71805e-08	13.3973	5.38875	0.378293	0.672993
ENSG00000221866.9	ENSG00000221866	PLXNA4	7	protein_coding	9574.96	0.705116	0.112728	6.255	3.97518e-10	1.79829e-08	1262.77	1071.33	719.261	859.412
ENSG00000156515.23	ENSG00000156515	HK1	10	protein_coding	3842.04	0.634084	0.101383	6.25434	3.99212e-10	1.80016e-08	482.758	436.178	323.693	328.757
ENSG00000123416.15	ENSG00000123416	TUBA1B	12	protein_coding	4270.33	0.640064	0.102416	6.24966	4.11356e-10	1.849e-08	531.932	491.102	374.888	348.162
ENSG00000157554.18	ENSG00000157554	ERG	21	protein_coding	64.7994	9.33046	1.49632	6.23559	4.5009e-10	2.01026e-08	15.8331	9.63758	0	0
ENSG00000166250.11	ENSG00000166250	CLMP	11	protein_coding	154.844	1.68464	0.270507	6.22771	4.73315e-10	2.1073e-08	21.9228	24.5603	7.94415	7.96375
ENSG00000105953.14	ENSG00000105953	OGDH	7	protein_coding	716.395	0.886447	0.142489	6.22116	4.93492e-10	2.18332e-08	88.9852	93.9923	52.0783	56.8679
ENSG00000162618.13	ENSG00000162618	ADGRL4	1	protein_coding	62.0968	9.26474	1.48997	6.21809	5.03254e-10	2.21952e-08	12.4077	12.0211	0	0
ENSG00000138119.16	ENSG00000138119	MYOF	10	protein_coding	138.347	8.98077	1.44715	6.20582	5.44121e-10	2.39226e-08	32.732	21.555	0	0.112165
ENSG00000142168.14	ENSG00000142168	SOD1	21	protein_coding	1517.64	0.704232	0.113524	6.20335	5.52732e-10	2.42255e-08	187.638	182.285	124.837	125.289
ENSG00000198805.11	ENSG00000198805	PNP	14	protein_coding	96.3048	2.29847	0.370625	6.2016	5.58912e-10	2.44203e-08	18.4212	13.0574	2.90024	4.15012
ENSG00000158560.14	ENSG00000158560	DYNC1I1	7	protein_coding	1077.15	0.845677	0.136436	6.19832	5.707e-10	2.48581e-08	148.131	123.941	82.8461	84.1241
ENSG00000116016.13	ENSG00000116016	EPAS1	2	protein_coding	136.27	8.9563	1.44525	6.19706	5.75282e-10	2.49804e-08	31.2857	22.1768	0.126098	0
ENSG00000138835.22	ENSG00000138835	RGS3	9	protein_coding	189.67	1.57589	0.254513	6.1918	5.94826e-10	2.57496e-08	30.6767	25.1821	9.33122	11.3287
ENSG00000150347.15	ENSG00000150347	ARID5B	10	protein_coding	379.068	1.12319	0.181538	6.18706	6.12968e-10	2.64535e-08	50.2397	52.0222	23.9585	27.7049
ENSG00000135318.11	ENSG00000135318	NT5E	6	protein_coding	44.4182	3.90936	0.633483	6.17122	6.77656e-10	2.91558e-08	7.76432	8.60128	0.882683	0.336496
ENSG00000091409.14	ENSG00000091409	ITGA6	2	protein_coding	149.33	1.855	0.300887	6.16512	7.04298e-10	3.02097e-08	25.7288	20.2078	8.44854	5.60827
ENSG00000100441.9	ENSG00000100441	KHNYN	14	protein_coding	66.1777	2.7103	0.439812	6.16242	7.16409e-10	3.06357e-08	12.4077	10.1557	2.01756	1.79465
ENSG00000103196.11	ENSG00000103196	CRISPLD2	16	protein_coding	75.398	2.84515	0.46225	6.15501	7.50736e-10	3.20064e-08	17.2033	8.80854	1.63927	2.35548
ENSG00000125810.9	ENSG00000125810	CD93	20	protein_coding	130.161	8.88986	1.44572	6.14909	7.79288e-10	3.31233e-08	29.611	21.4514	0.126098	0
ENSG00000072315.3	ENSG00000072315	TRPC5	X	protein_coding	121.208	2.04492	0.332717	6.14611	7.94062e-10	3.36496e-08	22.9124	15.4409	4.53951	5.72044
ENSG00000066056.13	ENSG00000066056	TIE1	1	protein_coding	60.9204	9.24258	1.50664	6.13456	8.53931e-10	3.6078e-08	16.0615	7.87587	0	0
ENSG00000099250.17	ENSG00000099250	NRP1	10	protein_coding	2135.01	1.78808	0.291515	6.13375	8.58336e-10	3.61273e-08	380.071	270.889	91.4208	116.54
ENSG00000021645.18	ENSG00000021645	NRXN3	14	protein_coding	342.726	1.47018	0.239942	6.12725	8.94108e-10	3.74381e-08	60.7444	38.1358	22.0671	17.3857
ENSG00000180287.16	ENSG00000180287	PLD5	1	protein_coding	243.94	1.39365	0.227784	6.11832	9.45673e-10	3.92468e-08	38.6694	30.7781	14.3751	14.8058
ENSG00000151176.7	ENSG00000151176	PLBD2	12	protein_coding	702.226	0.884492	0.145204	6.09138	1.11938e-09	4.59142e-08	93.4002	85.7019	54.3481	52.6056
ENSG00000149428.18	ENSG00000149428	HYOU1	11	protein_coding	1710.8	0.70801	0.1167	6.06694	1.30372e-09	5.31654e-08	220.827	196.482	138.581	143.011
ENSG00000261292.2	ENSG00000261292	AC110491.1	3	lincRNA	216.175	1.44605	0.238711	6.05775	1.38042e-09	5.61302e-08	34.1021	28.0837	11.601	13.572
ENSG00000105281.12	ENSG00000105281	SLC1A5	19	protein_coding	66.0153	2.65288	0.438633	6.04807	1.46595e-09	5.92655e-08	12.3316	10.0521	2.14366	1.79465
ENSG00000011021.22	ENSG00000011021	CLCN6	1	protein_coding	1104.61	0.90367	0.149532	6.04332	1.50977e-09	6.08624e-08	160.767	122.18	80.9547	85.9188
ENSG00000175928.5	ENSG00000175928	LRRN1	3	protein_coding	1478.23	0.808532	0.133964	6.03544	1.58532e-09	6.35436e-08	191.368	178.865	101.761	131.234
ENSG00000196358.10	ENSG00000196358	NTNG2	9	protein_coding	466.441	1.06476	0.176589	6.02961	1.64355e-09	6.50791e-08	68.2804	55.7529	32.9115	32.528
ENSG00000204592.8	ENSG00000204592	HLA-E	6	protein_coding	54.4025	6.615	1.10116	6.00729	1.88646e-09	7.41357e-08	12.8644	8.29039	0.252195	0
ENSG00000117450.13	ENSG00000117450	PRDX1	1	protein_coding	747.278	0.854738	0.142627	5.99284	2.06208e-09	8.08118e-08	98.4242	90.7798	59.1398	56.1949
ENSG00000076864.19	ENSG00000076864	RAP1GAP	1	protein_coding	732.877	0.842842	0.140754	5.98806	2.12357e-09	8.27602e-08	92.3346	92.7488	58.2571	55.4098
ENSG00000148773.13	ENSG00000148773	MKI67	10	protein_coding	40.1303	4.30545	0.718975	5.98832	2.12017e-09	8.27602e-08	8.67777	6.32142	0.630488	0.224331
ENSG00000133687.15	ENSG00000133687	TMTC1	12	protein_coding	387.282	1.1058	0.184904	5.98041	2.22571e-09	8.65016e-08	55.9488	47.9806	27.4893	25.7981
ENSG00000184500.15	ENSG00000184500	PROS1	3	protein_coding	192.478	1.62	0.271485	5.9672	2.4136e-09	9.30329e-08	34.2544	22.7986	10.0878	10.4314
ENSG00000157514.16	ENSG00000157514	TSC22D3	X	protein_coding	608.163	1.09771	0.185127	5.92953	3.038e-09	1.16146e-07	94.8465	68.0848	37.8293	46.2122
ENSG00000188580.14	ENSG00000188580	NKAIN2	6	protein_coding	524.056	0.997078	0.168204	5.92779	3.07039e-09	1.17066e-07	75.0551	62.1779	37.9554	37.9119
ENSG00000168610.14	ENSG00000168610	STAT3	17	protein_coding	2251.96	0.642297	0.1085	5.91981	3.22309e-09	1.22225e-07	278.145	261.665	195.83	185.185
ENSG00000184588.17	ENSG00000184588	PDE4B	1	protein_coding	1143.25	0.726671	0.122772	5.91889	3.24125e-09	1.22584e-07	135.876	144.564	91.5469	95.0042
ENSG00000148123.14	ENSG00000148123	PLPPR1	9	protein_coding	669.147	0.862957	0.145896	5.91487	3.3213e-09	1.25274e-07	86.1688	83.6293	52.961	49.9136
ENSG00000176485.11	ENSG00000176485	PLA2G16	11	protein_coding	239.513	1.36159	0.230589	5.90485	3.52977e-09	1.32782e-07	37.832	29.949	13.7446	15.3667
ENSG00000120053.11	ENSG00000120053	GOT1	10	protein_coding	595.671	1.12464	0.190752	5.89583	3.7281e-09	1.39869e-07	93.7809	66.634	44.7646	36.4538
ENSG00000001461.16	ENSG00000001461	NIPAL3	1	protein_coding	1048.91	0.911686	0.154713	5.89275	3.79823e-09	1.4212e-07	149.349	119.796	86.7551	71.0008
ENSG00000127920.5	ENSG00000127920	GNG11	7	protein_coding	46.9913	8.86179	1.5041	5.89176	3.821e-09	1.42593e-07	9.05838	9.43032	0	0
ENSG00000198431.15	ENSG00000198431	TXNRD1	12	protein_coding	1062.09	0.759495	0.129168	5.8799	4.10523e-09	1.51991e-07	137.017	125.599	81.5851	89.3959
ENSG00000044574.7	ENSG00000044574	HSPA5	9	protein_coding	2142.11	0.640406	0.109128	5.86841	4.39999e-09	1.62051e-07	265.738	247.468	184.859	177.894
ENSG00000105974.11	ENSG00000105974	CAV1	7	protein_coding	46.9751	8.86653	1.51194	5.86435	4.50885e-09	1.65295e-07	11.4181	7.04683	0	0
ENSG00000148400.10	ENSG00000148400	NOTCH1	9	protein_coding	47.101	8.87059	1.51266	5.86425	4.51157e-09	1.65295e-07	11.5704	6.9432	0	0
ENSG00000173821.19	ENSG00000173821	RNF213	17	protein_coding	310.298	1.32699	0.226723	5.85289	4.83097e-09	1.76537e-07	51.3816	35.7523	20.5539	17.8343
ENSG00000164038.14	ENSG00000164038	SLC9B2	4	protein_coding	553.402	0.950927	0.162556	5.84983	4.9208e-09	1.79354e-07	76.1969	67.2558	37.9554	43.8567
ENSG00000102572.14	ENSG00000102572	STK24	13	protein_coding	1003.4	0.738344	0.12624	5.84875	4.95294e-09	1.79595e-07	122.174	124.667	79.8198	83.1146
ENSG00000172348.14	ENSG00000172348	RCAN2	6	protein_coding	1150.55	0.913121	0.156472	5.83568	5.35712e-09	1.93751e-07	166.4	128.916	95.0776	77.8429
ENSG00000181072.11	ENSG00000181072	CHRM2	7	protein_coding	1301.09	0.833865	0.142945	5.83348	5.42817e-09	1.95818e-07	181.015	146.74	91.673	111.156
ENSG00000159176.13	ENSG00000159176	CSRP1	1	protein_coding	250.791	1.28485	0.220573	5.82505	5.70955e-09	2.04917e-07	37.7559	32.1253	16.5188	15.1423
ENSG00000179630.10	ENSG00000179630	LACC1	13	protein_coding	119.856	1.79507	0.3084	5.8206	5.86354e-09	2.09909e-07	19.7914	16.788	5.80049	5.83261
ENSG00000031081.10	ENSG00000031081	ARHGAP31	3	protein_coding	50.1272	6.51555	1.12189	5.80763	6.33618e-09	2.23979e-07	12.8644	6.63231	0	0.224331
ENSG00000144645.13	ENSG00000144645	OSBPL10	3	protein_coding	442.339	1.0454	0.180177	5.80207	6.55018e-09	2.30386e-07	64.3982	52.7476	29.759	32.8645
ENSG00000026025.15	ENSG00000026025	VIM	10	protein_coding	2276.99	1.66285	0.288321	5.76738	8.05146e-09	2.82484e-07	407.018	273.272	114.623	122.26
ENSG00000003436.15	ENSG00000003436	TFPI	2	protein_coding	91.2316	8.37686	1.46107	5.73338	9.8449e-09	3.42841e-07	22.684	13.0574	0.126098	0
ENSG00000164867.10	ENSG00000164867	NOS3	7	protein_coding	48.2023	6.44901	1.12504	5.73224	9.91142e-09	3.44306e-07	12.7122	6.01053	0.126098	0.112165
ENSG00000198959.11	ENSG00000198959	TGM2	20	protein_coding	42.4664	8.72202	1.52304	5.7267	1.02404e-08	3.54857e-07	10.8853	5.80327	0	0
ENSG00000166068.12	ENSG00000166068	SPRED1	15	protein_coding	862.334	0.791147	0.138163	5.72617	1.0272e-08	3.5508e-07	110.756	104.252	63.5532	73.3562
ENSG00000013364.18	ENSG00000013364	MVP	16	protein_coding	77.023	2.42278	0.423486	5.72103	1.05878e-08	3.65098e-07	12.6361	12.9537	1.51317	3.70146
ENSG00000050165.17	ENSG00000050165	DKK3	11	protein_coding	2950.77	0.70284	0.122879	5.71979	1.06656e-08	3.66882e-07	363.553	355.347	269.975	216.143
ENSG00000111640.14	ENSG00000111640	GAPDH	12	protein_coding	5013.7	0.528362	0.0924443	5.71546	1.09405e-08	3.75419e-07	590.317	574.421	441.972	447.54
ENSG00000125844.15	ENSG00000125844	RRBP1	20	protein_coding	281.241	1.19575	0.20986	5.69783	1.21344e-08	4.13817e-07	40.8769	36.0632	19.7973	17.2735
ENSG00000124762.13	ENSG00000124762	CDKN1A	6	protein_coding	94.1566	2.23736	0.393622	5.68404	1.31548e-08	4.4704e-07	15.9854	14.5082	5.0439	2.13114
ENSG00000176435.6	ENSG00000176435	CLEC14A	14	protein_coding	41.2225	8.67954	1.52756	5.68194	1.33172e-08	4.50961e-07	10.8092	5.38875	0	0
ENSG00000229807.11	ENSG00000229807	XIST	X	lincRNA	87.9563	8.32419	1.46508	5.68173	1.33343e-08	4.50961e-07	22.5318	11.9174	0.126098	0
ENSG00000176720.5	ENSG00000176720	BOK	2	protein_coding	97.3508	1.92783	0.33945	5.67927	1.35269e-08	4.56377e-07	15.9093	14.4046	4.41342	4.37445
ENSG00000074800.15	ENSG00000074800	ENO1	1	protein_coding	1823.72	0.630004	0.110958	5.67787	1.36383e-08	4.59037e-07	225.47	210.265	152.452	157.817
ENSG00000151229.12	ENSG00000151229	SLC2A13	12	protein_coding	964.62	0.868345	0.153153	5.6698	1.42963e-08	4.78893e-07	123.696	121.351	84.2332	63.5978
ENSG00000182492.15	ENSG00000182492	BGN	X	protein_coding	38.8506	8.58679	1.51639	5.66265	1.49055e-08	4.98113e-07	7.3076	7.9795	0	0
ENSG00000188643.10	ENSG00000188643	S100A16	1	protein_coding	38.546	8.57922	1.519	5.64793	1.62389e-08	5.40106e-07	8.52553	6.63231	0	0
ENSG00000139567.12	ENSG00000139567	ACVRL1	12	protein_coding	39.2911	8.60935	1.52495	5.64566	1.64544e-08	5.45984e-07	9.74347	5.69964	0	0
ENSG00000134531.9	ENSG00000134531	EMP1	12	protein_coding	81.7202	8.21845	1.45694	5.64091	1.6915e-08	5.59945e-07	17.7362	14.3009	0	0.112165
ENSG00000109670.14	ENSG00000109670	FBXW7	4	protein_coding	976.645	0.916903	0.162756	5.6336	1.76483e-08	5.81486e-07	146.456	104.459	71.7495	74.9265
ENSG00000145012.13	ENSG00000145012	LPP	3	protein_coding	526.887	1.11401	0.197997	5.62642	1.83988e-08	6.04796e-07	85.1031	56.4783	35.6856	36.566
ENSG00000166598.14	ENSG00000166598	HSP90B1	12	protein_coding	1578.14	0.63286	0.112492	5.62584	1.84611e-08	6.05429e-07	191.368	186.016	134.294	133.813
ENSG00000155052.14	ENSG00000155052	CNTNAP5	2	protein_coding	1222.87	0.673243	0.120229	5.59966	2.14777e-08	6.97851e-07	150.948	144.667	101.509	102.744
ENSG00000168497.4	ENSG00000168497	CAVIN2	2	protein_coding	37.1655	8.52766	1.52384	5.59618	2.19125e-08	7.1034e-07	8.60165	6.01053	0	0
ENSG00000185880.12	ENSG00000185880	TRIM69	15	protein_coding	706.175	0.866775	0.155038	5.59074	2.26106e-08	7.29606e-07	97.5869	81.6604	56.6178	51.8205
ENSG00000165092.12	ENSG00000165092	ALDH1A1	9	protein_coding	36.5569	8.50013	1.52055	5.59017	2.26854e-08	7.30344e-07	7.23148	7.15046	0	0
ENSG00000142910.15	ENSG00000142910	TINAGL1	1	protein_coding	41.0615	3.548	0.634806	5.5891	2.28251e-08	7.33164e-07	8.98226	5.9069	0.378293	1.00949
ENSG00000114757.18	ENSG00000114757	PEX5L	3	protein_coding	1728.96	0.718035	0.12856	5.5852	2.33437e-08	7.48114e-07	232.016	190.783	134.168	149.292
ENSG00000153246.12	ENSG00000153246	PLA2R1	2	protein_coding	40.9176	3.39644	0.608913	5.57787	2.4348e-08	7.78529e-07	8.67777	6.01053	0.756586	0.785158
ENSG00000206432.4	ENSG00000206432	TMEM200C	18	protein_coding	210.731	1.2819	0.229929	5.57521	2.47225e-08	7.88711e-07	29.611	29.12	13.4924	13.1234
ENSG00000197702.12	ENSG00000197702	PARVA	11	protein_coding	33.2488	4.53571	0.813951	5.57247	2.51159e-08	7.99446e-07	6.62251	5.9069	0.378293	0.224331
ENSG00000197077.13	ENSG00000197077	KIAA1671	22	protein_coding	665.62	0.846227	0.152252	5.55807	2.72773e-08	8.66285e-07	90.2032	77.9297	52.4566	50.6988
ENSG00000108176.14	ENSG00000108176	DNAJC12	10	protein_coding	685.916	0.803462	0.144818	5.5481	2.88795e-08	9.13048e-07	87.0061	84.562	51.1956	57.0922
ENSG00000141522.11	ENSG00000141522	ARHGDIA	17	protein_coding	1095.54	0.724138	0.13052	5.5481	2.88789e-08	9.13048e-07	143.031	125.289	89.0249	90.0689
ENSG00000187688.14	ENSG00000187688	TRPV2	17	protein_coding	109.487	1.77083	0.319732	5.53848	3.05116e-08	9.6033e-07	16.1376	17.2026	4.79171	5.94477
ENSG00000151952.15	ENSG00000151952	TMEM132D	12	protein_coding	168.871	1.6044	0.289756	5.53706	3.07584e-08	9.65938e-07	26.1094	23.9385	6.43098	11.6652
ENSG00000151834.15	ENSG00000151834	GABRA2	4	protein_coding	512.471	0.904225	0.163343	5.53575	3.09895e-08	9.71027e-07	68.5087	62.7997	40.3512	37.0146
ENSG00000165280.15	ENSG00000165280	VCP	9	protein_coding	2303.66	0.594373	0.107492	5.52944	3.21251e-08	1.00214e-06	284.387	260.629	197.469	200.328
ENSG00000172965.15	ENSG00000172965	MIR4435-2HG	2	lincRNA	96.6563	2.04172	0.369291	5.52876	3.22506e-08	1.00384e-06	18.7257	11.8138	4.28732	3.92579
ENSG00000186472.19	ENSG00000186472	PCLO	7	protein_coding	8455.05	0.549031	0.0993772	5.52472	3.30018e-08	1.02495e-06	1029.76	945.83	694.798	793.459
ENSG00000172493.20	ENSG00000172493	AFF1	4	protein_coding	110.617	1.79188	0.324392	5.52381	3.31722e-08	1.02797e-06	18.7257	15.0263	4.91781	5.83261
ENSG00000147100.10	ENSG00000147100	SLC16A2	X	protein_coding	791.449	0.841658	0.152381	5.5234	3.32505e-08	1.02814e-06	110.756	88.9145	60.9051	62.0275
ENSG00000278540.4	ENSG00000278540	ACACA	17	protein_coding	3614.85	0.558203	0.101139	5.51914	3.40658e-08	1.04873e-06	437.999	408.82	302.76	331
ENSG00000110002.15	ENSG00000110002	VWA5A	11	protein_coding	267.914	1.1445	0.207421	5.51778	3.43316e-08	1.05461e-06	35.1678	37.4104	18.5363	17.61
ENSG00000147383.10	ENSG00000147383	NSDHL	X	protein_coding	221.761	1.31446	0.238443	5.5127	3.53363e-08	1.08311e-06	35.0156	27.151	13.2402	14.3572
ENSG00000153162.8	ENSG00000153162	BMP6	6	protein_coding	59.0215	2.97664	0.540581	5.50637	3.66318e-08	1.12037e-06	14.0062	6.52868	2.01756	0.897324
ENSG00000131018.22	ENSG00000131018	SYNE1	6	protein_coding	4849.49	0.598902	0.108969	5.49607	3.88349e-08	1.18518e-06	623.962	524.678	407.674	428.248
ENSG00000108684.14	ENSG00000108684	ASIC2	17	protein_coding	224.602	1.27991	0.233162	5.48937	4.03371e-08	1.22571e-06	34.5589	27.9801	13.6185	14.8058
ENSG00000075420.12	ENSG00000075420	FNDC3B	3	protein_coding	183.281	1.59978	0.291563	5.48691	4.09032e-08	1.24023e-06	33.0364	21.1405	8.07025	11.6652
ENSG00000104112.8	ENSG00000104112	SCG3	15	protein_coding	3525.21	0.539291	0.0982976	5.48631	4.10409e-08	1.24173e-06	420.111	401.359	301.878	320.905
ENSG00000100075.9	ENSG00000100075	SLC25A1	22	protein_coding	416.227	0.943276	0.172141	5.47966	4.26147e-08	1.28658e-06	53.2085	54.5093	31.5244	30.1725
ENSG00000021355.12	ENSG00000021355	SERPINB1	6	protein_coding	64.6765	2.40308	0.439422	5.46872	4.53295e-08	1.35979e-06	11.5704	9.84484	1.63927	2.80414
ENSG00000105976.14	ENSG00000105976	MET	7	protein_coding	74.5013	2.69336	0.493189	5.46112	4.73145e-08	1.41631e-06	17.7362	7.56498	2.90024	1.45815
ENSG00000145362.17	ENSG00000145362	ANK2	4	protein_coding	36750.3	0.492351	0.0901777	5.45979	4.76709e-08	1.42094e-06	4431.3	4017.94	3239.07	3378.09
ENSG00000152377.13	ENSG00000152377	SPOCK1	5	protein_coding	2475.84	0.595169	0.109112	5.45466	4.90657e-08	1.45942e-06	304.179	281.666	221.301	205.936
ENSG00000120889.12	ENSG00000120889	TNFRSF10B	8	protein_coding	176.826	1.42176	0.260946	5.4485	5.07966e-08	1.49823e-06	25.1199	25.493	11.9793	8.86107
ENSG00000203485.12	ENSG00000203485	INF2	14	protein_coding	212.467	1.43229	0.262861	5.44884	5.06983e-08	1.49823e-06	36.8425	24.0421	12.6098	12.3382
ENSG00000171551.11	ENSG00000171551	ECEL1	2	protein_coding	332.538	1.1123	0.204257	5.44558	5.16382e-08	1.51987e-06	50.392	38.9648	22.1932	23.4426
ENSG00000272121.1	ENSG00000272121	AC006058.3	3	lincRNA	66.6592	2.26514	0.416183	5.44265	5.24932e-08	1.54181e-06	11.342	10.363	2.39585	2.57981
ENSG00000240891.7	ENSG00000240891	PLCXD2	3	protein_coding	780.783	0.757054	0.139302	5.43462	5.4914e-08	1.60621e-06	98.5765	94.4068	59.5181	66.2898
ENSG00000164283.12	ENSG00000164283	ESM1	5	protein_coding	32.4732	8.33351	1.53573	5.4264	5.75014e-08	1.67146e-06	7.6882	5.07786	0	0
ENSG00000145349.16	ENSG00000145349	CAMK2D	4	protein_coding	1260.44	0.656173	0.121128	5.41719	6.05441e-08	1.75266e-06	151.404	152.025	100.121	111.941
ENSG00000176014.12	ENSG00000176014	TUBB6	18	protein_coding	323.082	1.17629	0.217465	5.4091	6.33431e-08	1.82993e-06	51.0771	36.8922	22.8237	20.1898
ENSG00000148175.12	ENSG00000148175	STOM	9	protein_coding	96.087	2.00917	0.371558	5.40741	6.39418e-08	1.84344e-06	18.7257	11.5029	4.16122	4.15012
ENSG00000169908.11	ENSG00000169908	TM4SF1	3	protein_coding	31.581	8.29152	1.53409	5.40484	6.48651e-08	1.86623e-06	6.92699	5.49238	0	0
ENSG00000172380.5	ENSG00000172380	GNG12	1	protein_coding	38.7475	3.31956	0.614645	5.40077	6.63542e-08	1.90518e-06	6.62251	7.25409	0.50439	1.00949
ENSG00000149948.13	ENSG00000149948	HMGA2	12	protein_coding	31.8801	8.30755	1.53933	5.39685	6.78219e-08	1.94335e-06	7.76432	4.76698	0	0
ENSG00000130477.15	ENSG00000130477	UNC13A	19	protein_coding	4081.49	0.577853	0.107349	5.38294	7.32775e-08	2.09288e-06	507.421	453.899	331.384	378.559
ENSG00000108797.11	ENSG00000108797	CNTNAP1	17	protein_coding	973.713	0.715004	0.133256	5.36564	8.06627e-08	2.29725e-06	119.357	118.76	73.5149	86.2553
ENSG00000260822.1	ENSG00000260822	AC004656.1	X	sense_overlapping	230.037	1.18178	0.220503	5.35946	8.34695e-08	2.37239e-06	30.6006	32.2289	15.0056	15.4788
ENSG00000111859.16	ENSG00000111859	NEDD9	6	protein_coding	36.6415	6.02901	1.12537	5.35735	8.44528e-08	2.3955e-06	6.62251	7.56498	0.252195	0
ENSG00000115107.19	ENSG00000115107	STEAP3	2	protein_coding	128.689	1.56408	0.292002	5.3564	8.4898e-08	2.40328e-06	19.7914	18.0316	6.80927	7.29076
ENSG00000171992.12	ENSG00000171992	SYNPO	5	protein_coding	164.792	1.48525	0.277335	5.35542	8.53559e-08	2.41139e-06	27.4796	20.2078	10.0878	8.74891
ENSG00000144810.15	ENSG00000144810	COL8A1	3	protein_coding	30.6467	8.2504	1.54191	5.35077	8.75811e-08	2.4693e-06	7.38372	4.66335	0	0
ENSG00000099968.17	ENSG00000099968	BCL2L13	22	protein_coding	609.683	0.872827	0.163398	5.34174	9.20604e-08	2.58523e-06	85.3314	69.6393	48.2954	45.0905
ENSG00000111341.9	ENSG00000111341	MGP	12	protein_coding	29.9487	8.21543	1.53951	5.33639	9.48161e-08	2.65731e-06	6.69863	5.07786	0	0
ENSG00000115183.14	ENSG00000115183	TANC1	2	protein_coding	651.289	1.00551	0.188556	5.33269	9.67692e-08	2.70665e-06	99.7183	71.1937	40.4773	53.5029
ENSG00000121871.3	ENSG00000121871	SLITRK3	3	protein_coding	827.915	0.724465	0.136094	5.32328	1.01911e-07	2.83917e-06	105.123	97.723	66.3273	68.9818
ENSG00000197324.8	ENSG00000197324	LRP10	14	protein_coding	56.1682	2.4909	0.468122	5.32106	1.03165e-07	2.86844e-06	10.6569	8.08313	1.89146	1.79465
ENSG00000164171.10	ENSG00000164171	ITGA2	5	protein_coding	61.3779	7.80024	1.46735	5.31588	1.06146e-07	2.93969e-06	13.245	10.7775	0.126098	0
ENSG00000054356.13	ENSG00000054356	PTPRN	2	protein_coding	1920.36	0.698937	0.131587	5.31161	1.08663e-07	3.0035e-06	256.451	210.68	169.097	148.058
ENSG00000198961.9	ENSG00000198961	PJA2	5	protein_coding	5242.27	0.490059	0.0923652	5.30567	1.12262e-07	3.09688e-06	610.337	594.214	473.623	470.983
ENSG00000071242.11	ENSG00000071242	RPS6KA2	6	protein_coding	1502.51	0.644776	0.121577	5.30344	1.13638e-07	3.12872e-06	192.129	168.191	126.98	127.084
ENSG00000086289.11	ENSG00000086289	EPDR1	7	protein_coding	78.7302	2.06298	0.389246	5.29993	1.15844e-07	3.18323e-06	14.0062	10.9848	2.77415	3.81363
ENSG00000067064.11	ENSG00000067064	IDI1	10	protein_coding	980.448	0.713195	0.135304	5.27106	1.35641e-07	3.69116e-06	121.337	118.138	85.9986	74.9265
ENSG00000173599.13	ENSG00000173599	PC	11	protein_coding	147.735	1.4506	0.275549	5.2644	1.40647e-07	3.80531e-06	22.3034	20.2078	9.20512	7.96375
ENSG00000225614.2	ENSG00000225614	ZNF469	16	protein_coding	149.838	1.57338	0.299111	5.26019	1.4391e-07	3.88613e-06	26.6423	17.4098	8.07025	8.30025
ENSG00000162873.14	ENSG00000162873	KLHDC8A	1	protein_coding	570.803	0.916153	0.17436	5.25438	1.48522e-07	4.00297e-06	71.7819	74.9244	49.052	36.566
ENSG00000171714.11	ENSG00000171714	ANO5	11	protein_coding	1166.07	0.694124	0.132461	5.24021	1.60395e-07	4.28197e-06	152.622	130.677	98.8605	94.219
ENSG00000260196.1	ENSG00000260196	AC124798.1	11	antisense	175.917	1.40113	0.267819	5.23162	1.68031e-07	4.46886e-06	28.0125	22.1768	8.95293	12.0017
ENSG00000100345.21	ENSG00000100345	MYH9	22	protein_coding	1533.93	0.830379	0.158887	5.22622	1.73009e-07	4.59021e-06	229.124	156.688	121.81	117.549
ENSG00000124767.6	ENSG00000124767	GLO1	6	protein_coding	474.514	0.93011	0.177979	5.22597	1.73246e-07	4.59021e-06	68.2043	54.0948	35.1812	35.6686
ENSG00000109107.13	ENSG00000109107	ALDOC	17	protein_coding	143.323	1.65354	0.316728	5.22069	1.78258e-07	4.71411e-06	20.5526	22.1768	9.83561	5.15961
ENSG00000112379.8	ENSG00000112379	ARFGEF3	6	protein_coding	3581.05	0.523193	0.10023	5.21991	1.79011e-07	4.72516e-06	432.214	398.353	312.218	324.607
ENSG00000010327.10	ENSG00000010327	STAB1	3	protein_coding	56.1908	7.6767	1.47258	5.21308	1.85734e-07	4.89343e-06	12.2555	9.74121	0	0.112165
ENSG00000101439.8	ENSG00000101439	CST3	20	protein_coding	125.312	2.00668	0.385181	5.20971	1.89137e-07	4.97378e-06	27.5557	11.8138	5.92659	4.93528
ENSG00000150051.13	ENSG00000150051	MKX	10	protein_coding	106.224	1.67117	0.32138	5.19997	1.99317e-07	5.21226e-06	16.6705	15.13	5.17	5.83261
ENSG00000173210.19	ENSG00000173210	ABLIM3	5	protein_coding	1223.02	0.635374	0.122213	5.19889	2.00485e-07	5.23307e-06	152.089	140.522	102.517	105.099
ENSG00000082641.15	ENSG00000082641	NFE2L1	17	protein_coding	2360.05	0.665696	0.128319	5.18784	2.12751e-07	5.5352e-06	319.327	249.748	194.695	200.888
ENSG00000176884.14	ENSG00000176884	GRIN1	9	protein_coding	252.326	1.10419	0.212958	5.18502	2.15989e-07	5.60654e-06	34.8633	32.8507	17.9059	16.8248
ENSG00000166289.5	ENSG00000166289	PLEKHF1	19	protein_coding	26.6734	8.05055	1.55638	5.17263	2.30823e-07	5.97174e-06	6.54639	3.93794	0	0
ENSG00000158470.5	ENSG00000158470	B4GALT5	20	protein_coding	1303.12	0.643288	0.124671	5.15988	2.47107e-07	6.379e-06	166.172	146.222	108.57	111.941
ENSG00000114279.13	ENSG00000114279	FGF12	3	protein_coding	557.756	0.81215	0.157668	5.151	2.591e-07	6.67633e-06	69.1938	70.572	46.4039	41.2769
ENSG00000174804.3	ENSG00000174804	FZD4	11	protein_coding	62.5983	2.31803	0.450426	5.1463	2.65676e-07	6.83327e-06	12.1793	8.29039	2.64805	1.90681
ENSG00000074416.14	ENSG00000074416	MGLL	3	protein_coding	104.365	1.77007	0.344166	5.14306	2.70298e-07	6.93947e-06	18.4212	13.2646	5.80049	4.48662
ENSG00000118402.5	ENSG00000118402	ELOVL4	6	protein_coding	963.948	0.694181	0.135324	5.12975	2.90123e-07	7.42134e-06	124.99	109.226	80.3242	79.301
ENSG00000166888.11	ENSG00000166888	STAT6	12	protein_coding	65.3226	2.14119	0.418079	5.1215	3.03111e-07	7.72549e-06	11.1898	9.74121	2.77415	2.46764
ENSG00000164106.7	ENSG00000164106	SCRG1	4	protein_coding	32.6246	5.8766	1.14759	5.1208	3.04235e-07	7.72614e-06	7.84044	4.76698	0.126098	0.112165
ENSG00000126785.12	ENSG00000126785	RHOJ	14	protein_coding	28.1406	4.29321	0.839203	5.11582	3.12384e-07	7.91879e-06	5.25234	5.28512	0.252195	0.336496
ENSG00000125814.17	ENSG00000125814	NAPB	20	protein_coding	2718.37	0.541483	0.105999	5.1084	3.24897e-07	8.20643e-06	312.324	321.564	250.43	229.042
ENSG00000125841.12	ENSG00000125841	NRSN2	20	protein_coding	444.904	0.853442	0.16731	5.10098	3.37906e-07	8.45908e-06	56.7861	55.8565	34.929	33.7618
ENSG00000156535.14	ENSG00000156535	CD109	6	protein_coding	54.1027	7.62068	1.49452	5.09907	3.4133e-07	8.52962e-06	14.9197	6.21779	0.126098	0
ENSG00000080493.16	ENSG00000080493	SLC4A4	4	protein_coding	160.469	1.56119	0.306547	5.09282	3.52775e-07	8.7964e-06	29.7632	17.3062	8.44854	9.19757
ENSG00000178104.19	ENSG00000178104	PDE4DIP	1	protein_coding	2678.86	0.631964	0.124096	5.09256	3.53256e-07	8.7964e-06	355.104	285.086	216.762	238.8
ENSG00000145730.20	ENSG00000145730	PAM	5	protein_coding	885.053	0.689559	0.135564	5.08661	3.64521e-07	9.04487e-06	103.144	111.817	76.0369	70.6643
ENSG00000130164.13	ENSG00000130164	LDLR	19	protein_coding	1100.35	0.658577	0.129549	5.08363	3.70296e-07	9.15176e-06	134.734	130.159	97.7256	87.1526
ENSG00000215861.5	ENSG00000215861	AC245297.1	1	unprocessed_pseudogene	161.515	1.33662	0.262939	5.08338	3.7078e-07	9.15176e-06	24.1303	21.3478	10.34	9.53407
ENSG00000145016.15	ENSG00000145016	RUBCN	3	protein_coding	1402.67	0.63848	0.125714	5.07884	3.79755e-07	9.32421e-06	175.535	160.419	109.453	128.429
ENSG00000170989.9	ENSG00000170989	S1PR1	1	protein_coding	25.0988	7.96412	1.5688	5.07657	3.84317e-07	9.4034e-06	6.54639	3.31616	0	0
ENSG00000198053.11	ENSG00000198053	SIRPA	20	protein_coding	147.278	1.37939	0.271717	5.07657	3.84317e-07	9.4034e-06	21.3138	20.5187	9.20512	8.52458
ENSG00000139641.12	ENSG00000139641	ESYT1	12	protein_coding	756.386	0.812567	0.160136	5.07424	3.89045e-07	9.50255e-06	106.95	82.4894	57.1222	61.9154
ENSG00000137693.13	ENSG00000137693	YAP1	11	protein_coding	31.1498	5.80663	1.14541	5.06947	3.98933e-07	9.67687e-06	6.85087	5.18149	0.126098	0.112165
ENSG00000144481.16	ENSG00000144481	TRPM8	2	protein_coding	284.56	1.32109	0.260952	5.06258	4.13616e-07	9.99856e-06	50.3159	29.5345	15.1317	20.1898
ENSG00000169862.18	ENSG00000169862	CTNND2	5	protein_coding	3770.35	0.512608	0.101501	5.05026	4.41206e-07	1.06108e-05	452.082	419.701	345.381	327.748
ENSG00000038295.7	ENSG00000038295	TLL1	4	protein_coding	124.799	1.64697	0.326829	5.03925	4.67359e-07	1.11635e-05	22.7601	14.4046	6.05268	7.06643
ENSG00000235568.6	ENSG00000235568	NFAM1	22	protein_coding	40.0049	3.047	0.604637	5.03939	4.6703e-07	1.11635e-05	8.75389	5.28512	0.630488	1.23382
ENSG00000177875.4	ENSG00000177875	CCDC184	12	protein_coding	1436.54	0.622965	0.12377	5.03324	4.82257e-07	1.14803e-05	181.091	161.352	126.98	118.11
ENSG00000198934.4	ENSG00000198934	MAGEE1	X	protein_coding	1069.96	0.652276	0.129838	5.02376	5.06698e-07	1.20215e-05	125.523	131.714	94.9515	85.2458
ENSG00000067066.16	ENSG00000067066	SP100	2	protein_coding	23.2568	7.84863	1.56274	5.02235	5.10423e-07	1.20895e-05	4.79561	4.35246	0	0
ENSG00000105894.11	ENSG00000105894	PTN	7	protein_coding	1063.07	0.690399	0.13783	5.00908	5.46905e-07	1.29318e-05	141.128	116.895	86.6291	89.7324
ENSG00000081189.15	ENSG00000081189	MEF2C	5	protein_coding	418.053	0.856322	0.17102	5.00713	5.52464e-07	1.30413e-05	53.2085	52.7476	31.1461	33.3132
ENSG00000122591.11	ENSG00000122591	FAM126A	7	protein_coding	311.018	1.05798	0.211344	5.00596	5.55834e-07	1.30989e-05	46.0531	36.4777	23.7063	20.0776
ENSG00000127824.13	ENSG00000127824	TUBA4A	2	protein_coding	126.572	1.62051	0.324051	5.0008	5.70941e-07	1.34324e-05	20.7049	16.788	8.44854	5.04745
ENSG00000060138.12	ENSG00000060138	YBX3	12	protein_coding	56.9958	2.30819	0.46247	4.99101	6.00649e-07	1.41077e-05	10.9614	7.66861	2.14366	2.01898
ENSG00000100097.11	ENSG00000100097	LGALS1	22	protein_coding	29.8105	3.64243	0.730279	4.98772	6.10954e-07	1.43259e-05	5.25234	5.59601	0.630488	0.336496
ENSG00000122359.17	ENSG00000122359	ANXA11	10	protein_coding	73.919	2.05021	0.411881	4.97767	6.43547e-07	1.49902e-05	14.0824	9.32669	2.64805	3.5893
ENSG00000139364.10	ENSG00000139364	TMEM132B	12	protein_coding	697.469	0.959986	0.192903	4.97651	6.47418e-07	1.50554e-05	110.223	70.7792	47.9171	54.8489
ENSG00000141367.11	ENSG00000141367	CLTC	17	protein_coding	8235.57	0.458088	0.0920984	4.9739	6.56206e-07	1.52346e-05	972.824	901.891	739.436	764.071
ENSG00000197712.11	ENSG00000197712	FAM114A1	4	protein_coding	27.2941	4.26325	0.857184	4.97356	6.57351e-07	1.5236e-05	5.8613	4.35246	0.126098	0.448662
ENSG00000067225.17	ENSG00000067225	PKM	15	protein_coding	3708.8	0.489807	0.0985315	4.97107	6.65852e-07	1.54077e-05	439.522	412.551	325.458	343.114
ENSG00000162105.18	ENSG00000162105	SHANK2	11	protein_coding	520.623	0.780668	0.15706	4.97052	6.67746e-07	1.54261e-05	63.7892	65.7014	40.4773	42.5107
ENSG00000159713.10	ENSG00000159713	TPPP3	16	protein_coding	295.327	1.04975	0.211248	4.96928	6.72035e-07	1.54998e-05	37.6037	40.8302	17.6537	24.0034
ENSG00000145779.7	ENSG00000145779	TNFAIP8	5	protein_coding	26.2416	4.52111	0.911068	4.96243	6.96177e-07	1.60171e-05	5.32846	4.55972	0.252195	0.224331
ENSG00000069188.16	ENSG00000069188	SDK2	17	protein_coding	1511.75	0.618012	0.124901	4.94803	7.49677e-07	1.71068e-05	185.811	174.305	117.271	141.329
ENSG00000153071.14	ENSG00000153071	DAB2	5	protein_coding	46.765	2.546	0.514563	4.94789	7.50223e-07	1.71068e-05	9.05838	6.63231	1.51317	1.45815
ENSG00000143248.12	ENSG00000143248	RGS5	1	protein_coding	128.479	3.58696	0.725342	4.9452	7.6066e-07	1.73167e-05	29.2304	17.4098	1.13488	3.14063
ENSG00000010404.17	ENSG00000010404	IDS	X	protein_coding	2328.57	0.516926	0.10461	4.94145	7.75441e-07	1.76247e-05	269.544	269.645	211.844	203.132
ENSG00000180008.8	ENSG00000180008	SOCS4	14	protein_coding	1366.94	0.709786	0.143657	4.94083	7.77905e-07	1.76522e-05	188.095	145.393	105.165	119.793
ENSG00000109971.13	ENSG00000109971	HSPA8	11	protein_coding	12201.2	0.42841	0.0867155	4.94041	7.79604e-07	1.76622e-05	1373.07	1380.76	1138.79	1114.48
ENSG00000153113.23	ENSG00000153113	CAST	5	protein_coding	560.731	0.963747	0.195137	4.93882	7.85959e-07	1.77776e-05	87.0061	58.6545	37.9554	44.5297
ENSG00000122641.10	ENSG00000122641	INHBA	7	protein_coding	28.8429	3.82082	0.773798	4.93775	7.90277e-07	1.78466e-05	6.54639	4.04157	0.378293	0.448662
ENSG00000139970.16	ENSG00000139970	RTN1	14	protein_coding	6144.45	0.446985	0.0906637	4.93014	8.21714e-07	1.85268e-05	706.401	687.895	562.143	564.417
ENSG00000125170.10	ENSG00000125170	DOK4	16	protein_coding	1011.33	0.638775	0.129717	4.92438	8.46294e-07	1.89896e-05	123.925	118.345	80.7025	90.7419
ENSG00000183715.13	ENSG00000183715	OPCML	11	protein_coding	1168.52	0.688334	0.139949	4.91845	8.72334e-07	1.95117e-05	154.906	128.501	102.517	91.4149
ENSG00000130066.16	ENSG00000130066	SAT1	X	protein_coding	131.733	1.59912	0.325184	4.91759	8.76142e-07	1.95658e-05	24.0542	14.8191	7.81805	6.39343
ENSG00000198804.2	ENSG00000198804	MT-CO1	MT	protein_coding	33165.3	0.451689	0.0919132	4.9143	8.9101e-07	1.98349e-05	3968.48	3566.84	3054.21	3014.34
ENSG00000104361.9	ENSG00000104361	NIPAL2	8	protein_coding	94.7028	1.76489	0.359169	4.91382	8.93183e-07	1.98518e-05	16.2899	12.4356	5.54829	3.81363
ENSG00000149485.18	ENSG00000149485	FADS1	11	protein_coding	1311.6	0.614487	0.125259	4.90574	9.3078e-07	2.05899e-05	162.518	149.434	117.649	106.894
ENSG00000111348.8	ENSG00000111348	ARHGDIB	12	protein_coding	43.0483	7.2899	1.48644	4.90427	9.3774e-07	2.07112e-05	9.05838	7.77224	0	0.112165
ENSG00000158352.15	ENSG00000158352	SHROOM4	X	protein_coding	25.8791	4.93881	1.00712	4.90388	9.39632e-07	2.07205e-05	5.40458	4.45609	0.126098	0.224331
ENSG00000075624.14	ENSG00000075624	ACTB	7	protein_coding	22897.9	0.424158	0.086604	4.89768	9.69752e-07	2.13179e-05	2587.65	2573.86	2165.73	2069.57
ENSG00000106236.3	ENSG00000106236	NPTX2	7	protein_coding	2175.7	1.55245	0.317289	4.89287	9.93774e-07	2.18119e-05	377.331	260.526	132.655	106.782
ENSG00000103966.10	ENSG00000103966	EHD4	15	protein_coding	132.694	1.40444	0.287305	4.88833	1.01697e-06	2.22862e-05	20.2481	17.6171	7.81805	7.96375
ENSG00000131747.14	ENSG00000131747	TOP2A	17	protein_coding	25.8912	4.91983	1.00651	4.88799	1.01872e-06	2.22899e-05	4.26277	5.59601	0.252195	0.112165
ENSG00000166006.13	ENSG00000166006	KCNC2	12	protein_coding	215.922	1.2445	0.254866	4.88296	1.04507e-06	2.28308e-05	27.1751	32.5398	16.6449	11.1044
ENSG00000100243.20	ENSG00000100243	CYB5R3	22	protein_coding	854.761	0.659298	0.135391	4.86957	1.11841e-06	2.42448e-05	107.254	98.552	71.7495	71.8981
ENSG00000182240.15	ENSG00000182240	BACE2	21	protein_coding	27.6909	5.63449	1.16164	4.85046	1.23177e-06	2.66202e-05	6.31803	4.35246	0.126098	0.112165
ENSG00000133574.9	ENSG00000133574	GIMAP4	7	protein_coding	20.7477	7.68893	1.58751	4.84338	1.2765e-06	2.75446e-05	5.25234	2.90164	0	0
ENSG00000210082.2	ENSG00000210082	MT-RNR2	MT	Mt_rRNA	1.62151e+06	0.453785	0.0938683	4.83427	1.33633e-06	2.87235e-05	176713	192066	155462	140844
ENSG00000049246.14	ENSG00000049246	PER3	1	protein_coding	186.022	1.37288	0.284048	4.83328	1.34299e-06	2.88026e-05	32.8081	19.8969	10.8444	11.6652
ENSG00000110955.8	ENSG00000110955	ATP5F1B	12	protein_coding	2244.37	0.512917	0.106195	4.82996	1.36562e-06	2.92434e-05	263.074	255.966	205.035	195.617
ENSG00000139211.6	ENSG00000139211	AMIGO2	12	protein_coding	197.166	1.29388	0.268627	4.81664	1.45993e-06	3.09801e-05	33.3409	21.6586	12.3576	12.4504
ENSG00000083720.12	ENSG00000083720	OXCT1	5	protein_coding	1066.61	0.610452	0.126895	4.81069	1.50409e-06	3.17733e-05	131.994	121.454	90.6642	92.3122
ENSG00000116675.15	ENSG00000116675	DNAJC6	1	protein_coding	4909.31	0.446219	0.0927864	4.8091	1.51611e-06	3.19696e-05	557.433	556.389	454.077	446.194
ENSG00000049323.15	ENSG00000049323	LTBP1	2	protein_coding	60.813	2.1486	0.447231	4.80424	1.55339e-06	3.26676e-05	11.7226	7.77224	2.39585	2.46764
ENSG00000184216.13	ENSG00000184216	IRAK1	X	protein_coding	295.52	1.0383	0.216367	4.79878	1.59631e-06	3.34204e-05	42.6277	35.4414	23.5803	18.3951
ENSG00000173530.5	ENSG00000173530	TNFRSF10D	8	protein_coding	26.7777	5.58534	1.16656	4.78787	1.68563e-06	3.52379e-05	6.16579	4.1452	0.126098	0.112165
ENSG00000113083.13	ENSG00000113083	LOX	5	protein_coding	39.0068	7.14725	1.49328	4.78627	1.6991e-06	3.54668e-05	8.29717	6.9432	0	0.112165
ENSG00000123130.16	ENSG00000123130	ACOT9	X	protein_coding	165.863	1.24683	0.261398	4.76987	1.84345e-06	3.83095e-05	25.0438	20.8296	10.34	10.9922
ENSG00000142875.19	ENSG00000142875	PRKACB	1	protein_coding	2342.76	0.538074	0.112825	4.76909	1.85061e-06	3.84016e-05	280.505	265.085	218.905	194.944
ENSG00000085276.17	ENSG00000085276	MECOM	3	protein_coding	18.9528	7.55417	1.58905	4.7539	1.99527e-06	4.12208e-05	4.0344	3.41979	0	0
ENSG00000122862.4	ENSG00000122862	SRGN	10	protein_coding	38.3243	7.12427	1.49963	4.7507	2.02719e-06	4.17576e-05	9.05838	5.9069	0	0.112165
ENSG00000133878.8	ENSG00000133878	DUSP26	8	protein_coding	66.0217	1.99907	0.420982	4.74857	2.04856e-06	4.21362e-05	11.7226	9.0158	3.27854	2.46764
ENSG00000067560.10	ENSG00000067560	RHOA	3	protein_coding	1137.28	0.581312	0.122452	4.74728	2.06173e-06	4.22836e-05	136.713	131.403	98.7344	98.7056
ENSG00000155097.11	ENSG00000155097	ATP6V1C1	8	protein_coding	1659.67	0.527695	0.111222	4.74454	2.08986e-06	4.27979e-05	193.956	191.508	148.921	145.591
ENSG00000008256.15	ENSG00000008256	CYTH3	7	protein_coding	572.589	0.839719	0.177027	4.74346	2.10101e-06	4.29014e-05	79.394	65.0796	38.4598	50.5866
ENSG00000173267.13	ENSG00000173267	SNCG	10	protein_coding	1615.18	0.538751	0.113573	4.74366	2.09891e-06	4.29014e-05	192.51	183.736	145.138	140.207
ENSG00000266709.1	ENSG00000266709	MGC12916	17	lincRNA	207.711	1.19355	0.251809	4.73988	2.1384e-06	4.36016e-05	32.9603	23.8349	12.7359	14.6937
ENSG00000155980.11	ENSG00000155980	KIF5A	12	protein_coding	11257.8	0.427828	0.0903633	4.73454	2.19557e-06	4.45735e-05	1317.5	1222.52	1033.5	1046.5
ENSG00000137507.11	ENSG00000137507	LRRC32	11	protein_coding	18.9317	7.55607	1.59672	4.73225	2.22045e-06	4.50137e-05	4.64337	2.79801	0	0
ENSG00000184207.8	ENSG00000184207	PGP	16	protein_coding	249.748	1.00309	0.212251	4.72598	2.29005e-06	4.63579e-05	33.7215	31.8144	17.5276	18.5073
ENSG00000131435.12	ENSG00000131435	PDLIM4	5	protein_coding	43.0436	2.47515	0.523949	4.72403	2.31214e-06	4.67378e-05	7.61208	6.73594	1.38707	1.45815
ENSG00000132589.15	ENSG00000132589	FLOT2	17	protein_coding	801.174	0.643647	0.136321	4.72157	2.34036e-06	4.72403e-05	97.663	94.5105	65.1925	70.3278
ENSG00000105825.12	ENSG00000105825	TFPI2	7	protein_coding	19.6192	7.61088	1.61289	4.7188	2.37239e-06	4.78182e-05	5.63294	2.0726	0	0
ENSG00000087116.15	ENSG00000087116	ADAMTS2	5	protein_coding	144.303	1.29648	0.27508	4.7131	2.43972e-06	4.9035e-05	20.9332	19.3788	9.58342	8.52458
ENSG00000065154.11	ENSG00000065154	OAT	10	protein_coding	562.163	0.717548	0.152294	4.7116	2.45775e-06	4.93268e-05	68.5087	69.0175	45.8995	46.2122
ENSG00000047648.21	ENSG00000047648	ARHGAP6	X	protein_coding	36.4767	2.87485	0.610317	4.71043	2.47197e-06	4.95416e-05	7.84044	4.76698	1.00878	0.897324
ENSG00000131389.17	ENSG00000131389	SLC6A6	3	protein_coding	387.262	0.844522	0.179493	4.70503	2.53829e-06	5.07983e-05	51.1532	46.6335	30.8939	29.163
ENSG00000169291.9	ENSG00000169291	SHE	1	protein_coding	36.1109	7.02912	1.49813	4.69194	2.70629e-06	5.40529e-05	7.76432	6.32142	0.126098	0
ENSG00000104904.12	ENSG00000104904	OAZ1	19	protein_coding	1436.79	0.550817	0.117486	4.68838	2.75383e-06	5.48333e-05	160.996	175.031	127.737	124.728
ENSG00000135506.15	ENSG00000135506	OS9	12	protein_coding	1182.23	0.588487	0.125524	4.68825	2.7555e-06	5.48333e-05	146.228	132.957	104.157	100.5
ENSG00000115159.15	ENSG00000115159	GPD2	2	protein_coding	223.316	1.04374	0.222944	4.6816	2.84639e-06	5.6562e-05	30.22	28.9127	16.1405	15.4788
ENSG00000165678.20	ENSG00000165678	GHITM	10	protein_coding	790.422	0.677977	0.144941	4.67761	2.90245e-06	5.75945e-05	103.144	88.0854	64.3098	67.5236
ENSG00000164983.7	ENSG00000164983	TMEM65	8	protein_coding	716.562	0.690411	0.147666	4.67548	2.93266e-06	5.79488e-05	85.1031	88.9145	63.5532	55.1854
ENSG00000124782.19	ENSG00000124782	RREB1	6	protein_coding	17.7877	7.46127	1.5971	4.67177	2.98613e-06	5.89226e-05	3.57768	3.41979	0	0
ENSG00000103335.22	ENSG00000103335	PIEZO1	16	protein_coding	67.4685	2.05873	0.441261	4.66556	3.0778e-06	6.06465e-05	13.7017	7.66861	2.64805	3.02847
ENSG00000175166.16	ENSG00000175166	PSMD2	3	protein_coding	1375.77	0.5381	0.115421	4.66208	3.13031e-06	6.15916e-05	160.006	160.523	119.288	123.831
ENSG00000175899.14	ENSG00000175899	A2M	12	protein_coding	344.928	3.07382	0.659364	4.6618	3.13452e-06	6.15916e-05	84.418	36.685	9.45732	6.39343
ENSG00000073969.18	ENSG00000073969	NSF	17	protein_coding	1283.93	0.589814	0.126724	4.65431	3.25074e-06	6.36973e-05	159.549	143.735	115.884	106.221
ENSG00000147041.11	ENSG00000147041	SYTL5	X	protein_coding	35.7313	3.31879	0.713525	4.65126	3.29905e-06	6.45541e-05	9.74347	3.00527	0.630488	0.785158
ENSG00000135916.15	ENSG00000135916	ITM2C	2	protein_coding	1041.99	0.617666	0.132828	4.65013	3.31724e-06	6.48197e-05	120.804	127.361	94.8254	83.2268
ENSG00000204175.5	ENSG00000204175	GPRIN2	10	protein_coding	131.21	1.39847	0.301034	4.64553	3.39196e-06	6.6188e-05	21.6183	15.7517	7.81805	7.85158
ENSG00000177731.15	ENSG00000177731	FLII	17	protein_coding	910.247	0.650443	0.140257	4.63752	3.52608e-06	6.86148e-05	117.835	100.728	78.3066	75.263
ENSG00000134343.12	ENSG00000134343	ANO3	11	protein_coding	91.2715	1.77983	0.383841	4.63688	3.53708e-06	6.87337e-05	17.5839	10.1557	4.91781	4.03796
ENSG00000152492.14	ENSG00000152492	CCDC50	3	protein_coding	2238.94	0.516166	0.111379	4.63431	3.58132e-06	6.94975e-05	274.72	243.427	197.217	202.122
ENSG00000154096.13	ENSG00000154096	THY1	11	protein_coding	1155.6	0.627075	0.135352	4.63291	3.60569e-06	6.98739e-05	148.359	127.361	103.4	93.4339
ENSG00000110921.13	ENSG00000110921	MVK	12	protein_coding	321.609	0.948537	0.205134	4.62399	3.76437e-06	7.26487e-05	46.4337	36.7886	24.9673	22.6574
ENSG00000099260.10	ENSG00000099260	PALMD	1	protein_coding	17.1369	7.40734	1.6026	4.62208	3.79913e-06	7.31189e-05	3.42544	3.31616	0	0
ENSG00000088756.12	ENSG00000088756	ARHGAP28	18	protein_coding	283.936	0.945385	0.204617	4.62027	3.8325e-06	7.35599e-05	39.2783	34.1979	20.5539	21.5358
ENSG00000122574.10	ENSG00000122574	WIPF3	7	protein_coding	244.082	0.994341	0.215461	4.61495	3.93187e-06	7.5262e-05	30.2961	33.6797	17.1493	18.1708
ENSG00000138698.14	ENSG00000138698	RAP1GDS1	4	protein_coding	1457.86	0.532614	0.115736	4.60198	4.18485e-06	7.98869e-05	170.739	168.399	123.323	134.935
ENSG00000135926.14	ENSG00000135926	TMBIM1	2	protein_coding	24.7126	4.45303	0.967756	4.60139	4.19672e-06	7.98968e-05	6.69863	2.59075	0.126098	0.336496
ENSG00000146376.10	ENSG00000146376	ARHGAP18	6	protein_coding	49.6798	2.24098	0.487161	4.60008	4.22336e-06	8.02951e-05	7.76432	8.39402	1.38707	2.35548
ENSG00000157168.18	ENSG00000157168	NRG1	8	protein_coding	1158.02	0.706012	0.153589	4.59675	4.29128e-06	8.12571e-05	162.975	119.174	93.06	97.8083
ENSG00000172037.13	ENSG00000172037	LAMB2	3	protein_coding	33.7384	6.93241	1.50899	4.59408	4.34653e-06	8.19723e-05	8.06881	5.07786	0.126098	0
ENSG00000173597.8	ENSG00000173597	SULT1B1	4	protein_coding	16.8533	7.38773	1.61174	4.58371	4.56803e-06	8.59192e-05	4.0344	2.59075	0	0
ENSG00000170775.2	ENSG00000170775	GPR37	7	protein_coding	56.2217	2.0788	0.453774	4.58114	4.62449e-06	8.68651e-05	9.66734	8.18676	2.77415	1.90681
ENSG00000154065.16	ENSG00000154065	ANKRD29	18	protein_coding	95.8785	1.62649	0.355313	4.57761	4.70309e-06	8.78721e-05	17.0511	11.3993	4.91781	5.27178
ENSG00000117595.11	ENSG00000117595	IRF6	1	protein_coding	32.9569	3.1353	0.685223	4.5756	4.74866e-06	8.8571e-05	6.31803	5.28512	1.26098	0.224331
ENSG00000188211.8	ENSG00000188211	NCR3LG1	11	protein_coding	1506.39	1.35911	0.297261	4.5721	4.82866e-06	8.97416e-05	255.69	170.368	94.321	88.7229
ENSG00000172716.16	ENSG00000172716	SLFN11	17	protein_coding	25.5979	5.50421	1.20575	4.56496	4.99589e-06	9.27272e-05	7.23148	2.59075	0.252195	0
ENSG00000104903.4	ENSG00000104903	LYL1	19	protein_coding	16.4178	7.34598	1.60944	4.56432	5.0111e-06	9.28869e-05	3.34932	3.1089	0	0
ENSG00000134375.10	ENSG00000134375	TIMM17A	1	protein_coding	345.642	0.853299	0.187188	4.55851	5.15178e-06	9.51186e-05	46.1292	41.3483	26.4805	26.9197
ENSG00000272636.3	ENSG00000272636	DOC2B	17	protein_coding	1705.09	0.535549	0.117547	4.55605	5.21233e-06	9.61105e-05	200.35	196.482	159.513	142.002
ENSG00000196628.16	ENSG00000196628	TCF4	18	protein_coding	131.403	1.42087	0.312187	4.55135	5.33024e-06	9.8156e-05	21.7706	15.8554	6.30488	9.19757
ENSG00000125851.9	ENSG00000125851	PCSK2	20	protein_coding	1551.94	0.535632	0.117696	4.55098	5.3396e-06	9.81998e-05	189.769	171.404	133.537	141.104
ENSG00000147231.13	ENSG00000147231	CXorf57	X	protein_coding	118.561	1.43111	0.31476	4.54668	5.44986e-06	9.98361e-05	19.5631	14.4046	7.31366	6.61776
ENSG00000110697.12	ENSG00000110697	PITPNM1	11	protein_coding	919.24	0.636137	0.139966	4.54494	5.49508e-06	0.000100534	111.745	108.19	84.2332	71.6737
ENSG00000147400.8	ENSG00000147400	CETN2	X	protein_coding	264.381	0.949118	0.209107	4.53891	5.6547e-06	0.000103186	35.929	32.5398	20.0495	19.0681
ENSG00000136156.13	ENSG00000136156	ITM2B	13	protein_coding	1185.59	0.586091	0.12919	4.53666	5.71516e-06	0.000104019	148.968	130.781	105.291	100.164
ENSG00000184368.15	ENSG00000184368	MAP7D2	X	protein_coding	823.622	0.670811	0.147932	4.53458	5.77179e-06	0.000104778	109.31	89.5362	67.5883	70.2156
ENSG00000157617.16	ENSG00000157617	C2CD2	21	protein_coding	254.782	0.967762	0.213838	4.52568	6.02006e-06	0.000109004	34.8633	31.3999	19.5451	17.8343
ENSG00000188677.14	ENSG00000188677	PARVB	22	protein_coding	88.9574	1.58732	0.350766	4.52532	6.03053e-06	0.000109053	14.3107	11.9174	5.0439	4.59879
ENSG00000152332.15	ENSG00000152332	UHMK1	1	protein_coding	1011.86	0.568864	0.125739	4.52418	6.06315e-06	0.000109502	119.738	118.034	86.503	90.0689
ENSG00000100060.17	ENSG00000100060	MFNG	22	protein_coding	16.1342	7.32544	1.62048	4.52054	6.16822e-06	0.000111257	3.95828	2.38349	0	0
ENSG00000140105.17	ENSG00000140105	WARS	14	protein_coding	1249.36	0.566905	0.12543	4.51969	6.19303e-06	0.000111562	155.667	137.621	106.679	111.605
ENSG00000168291.12	ENSG00000168291	PDHB	3	protein_coding	541.072	0.748148	0.165557	4.51899	6.2136e-06	0.000111646	72.7715	60.5199	44.3864	43.1837
ENSG00000172667.10	ENSG00000172667	ZMAT3	3	protein_coding	725.601	0.637092	0.140976	4.51914	6.20908e-06	0.000111646	85.1031	88.7072	58.7615	64.2708
ENSG00000112242.14	ENSG00000112242	E2F3	6	protein_coding	293.818	1.00662	0.222881	4.51639	6.2902e-06	0.000112879	45.1396	31.918	21.1844	21.1993
ENSG00000169641.13	ENSG00000169641	LUZP1	1	protein_coding	533.277	0.806186	0.178513	4.51612	6.29832e-06	0.00011288	74.8268	58.5509	38.0815	46.1
ENSG00000129625.12	ENSG00000129625	REEP5	5	protein_coding	2265.12	0.467036	0.103554	4.51007	6.48061e-06	0.000116	259.953	257.106	201.504	210.535
ENSG00000101000.5	ENSG00000101000	PROCR	20	protein_coding	32.531	6.88126	1.52592	4.50959	6.49538e-06	0.000116116	8.83002	3.83431	0.126098	0
ENSG00000101958.13	ENSG00000101958	GLRA2	X	protein_coding	137.816	1.37998	0.306067	4.50875	6.52107e-06	0.000116428	21.1616	17.928	10.2139	6.39343
ENSG00000172889.15	ENSG00000172889	EGFL7	9	protein_coding	75.5258	1.70812	0.379149	4.50515	6.63267e-06	0.000118142	11.8748	10.8811	3.40464	4.26229
ENSG00000187957.7	ENSG00000187957	DNER	2	protein_coding	2605.37	0.548745	0.12185	4.50344	6.68618e-06	0.000118923	286.823	322.082	249.295	208.628
ENSG00000177301.14	ENSG00000177301	KCNA2	1	protein_coding	1990.11	0.614931	0.136562	4.50294	6.7021e-06	0.000119055	261.018	212.441	151.695	189.335
ENSG00000150093.18	ENSG00000150093	ITGB1	10	protein_coding	931.985	0.732375	0.1627	4.50138	6.75127e-06	0.000119778	132.983	95.6504	73.3888	78.5158
ENSG00000070886.11	ENSG00000070886	EPHA8	1	protein_coding	222.72	1.01152	0.224899	4.49764	6.87112e-06	0.000121597	27.6319	30.9853	15.2578	16.7127
ENSG00000086300.15	ENSG00000086300	SNX10	7	protein_coding	720.079	0.660385	0.146876	4.49622	6.91722e-06	0.000122252	84.5702	88.9145	64.4359	56.4192
ENSG00000125505.16	ENSG00000125505	MBOAT7	19	protein_coding	440.214	0.794039	0.177221	4.4805	7.44676e-06	0.000131124	59.9832	49.7424	35.1812	34.6591
ENSG00000054598.7	ENSG00000054598	FOXC1	6	protein_coding	15.494	7.26497	1.62169	4.47986	7.46921e-06	0.000131355	3.50156	2.59075	0	0
ENSG00000139173.9	ENSG00000139173	TMEM117	12	protein_coding	187.009	1.17072	0.261495	4.47702	7.56923e-06	0.000132948	29.611	21.2441	12.862	12.1139
ENSG00000196972.8	ENSG00000196972	SMIM10L2B	X	protein_coding	166.038	1.18466	0.264647	4.47639	7.59165e-06	0.000133176	25.196	20.1042	11.4749	10.5436
ENSG00000184307.14	ENSG00000184307	ZDHHC23	3	protein_coding	209.225	1.18861	0.265806	4.47171	7.75976e-06	0.000135955	34.9395	22.1768	13.2402	14.4693
ENSG00000155660.10	ENSG00000155660	PDIA4	7	protein_coding	653.915	0.670248	0.149944	4.46999	7.8224e-06	0.000136882	80.6881	77.2043	57.7527	51.5961
ENSG00000197102.11	ENSG00000197102	DYNC1H1	14	protein_coding	41373.8	0.398351	0.0891979	4.46592	7.97265e-06	0.000139165	4801.78	4452.04	3715.59	4020.68
ENSG00000096060.14	ENSG00000096060	FKBP5	6	protein_coding	96.2829	1.70501	0.381866	4.46494	8.00914e-06	0.000139629	18.878	10.0521	4.66561	5.15961
ENSG00000183775.10	ENSG00000183775	KCTD16	5	protein_coding	1569.05	1.38087	0.309526	4.46124	8.14855e-06	0.000141708	264.672	181.041	83.8549	104.987
ENSG00000112414.14	ENSG00000112414	ADGRG6	6	protein_coding	40.9775	2.59259	0.581334	4.45972	8.20651e-06	0.00014254	8.60165	5.18149	1.76537	0.785158
ENSG00000046889.18	ENSG00000046889	PREX2	8	protein_coding	57.78	2.11775	0.474932	4.45906	8.23202e-06	0.000142807	11.7226	6.73594	1.89146	2.80414
ENSG00000135622.12	ENSG00000135622	SEMA4F	2	protein_coding	649.226	0.658363	0.148553	4.43184	9.34319e-06	0.000160893	81.9821	74.3026	53.0871	56.0827
ENSG00000133019.11	ENSG00000133019	CHRM3	1	protein_coding	245.234	1.11788	0.252445	4.42821	9.50191e-06	0.000163226	36.6902	29.2236	20.4278	13.1234
ENSG00000084207.16	ENSG00000084207	GSTP1	11	protein_coding	186.23	1.14306	0.258682	4.41881	9.92469e-06	0.000170281	29.002	21.3478	12.862	12.3382
ENSG00000185634.11	ENSG00000185634	SHC4	15	protein_coding	943.379	0.630358	0.14273	4.41642	1.00347e-05	0.00017175	123.544	101.765	77.6761	82.8903
ENSG00000149269.9	ENSG00000149269	PAK1	11	protein_coding	1219.22	0.592188	0.134148	4.41444	1.0127e-05	0.0001727	156.504	131.714	99.3649	111.492
ENSG00000088387.18	ENSG00000088387	DOCK9	13	protein_coding	315.327	0.909277	0.206326	4.40699	1.04817e-05	0.00017824	45.5203	35.3378	23.202	24.3399
ENSG00000185825.16	ENSG00000185825	BCAP31	X	protein_coding	599.379	0.676926	0.153609	4.40682	1.04899e-05	0.00017824	76.5014	68.4994	48.2954	51.7083
ENSG00000075415.12	ENSG00000075415	SLC25A3	12	protein_coding	1678.44	0.487949	0.110831	4.40264	1.06941e-05	0.000181272	195.859	189.539	151.317	151.423
ENSG00000106624.10	ENSG00000106624	AEBP1	7	protein_coding	33.5532	2.73656	0.621821	4.40087	1.07817e-05	0.000182536	7.00312	4.45609	1.00878	0.897324
ENSG00000067182.7	ENSG00000067182	TNFRSF1A	12	protein_coding	47.672	2.24102	0.509295	4.40024	1.08132e-05	0.00018285	8.60165	6.83957	2.39585	1.23382
ENSG00000170542.5	ENSG00000170542	SERPINB9	6	protein_coding	919.516	0.585368	0.13307	4.39894	1.08783e-05	0.000183729	112.811	104.148	81.2069	78.1793
ENSG00000187800.13	ENSG00000187800	PEAR1	1	protein_coding	28.3587	6.6769	1.51865	4.3966	1.09961e-05	0.000185274	6.16579	4.87061	0.126098	0
ENSG00000151615.3	ENSG00000151615	POU4F2	4	protein_coding	411.392	0.89011	0.202574	4.394	1.11285e-05	0.00018728	52.0666	53.1621	24.589	37.9119
ENSG00000171094.17	ENSG00000171094	ALK	2	protein_coding	268.59	0.937965	0.213541	4.39244	1.12084e-05	0.0001884	31.0573	38.4467	19.6712	20.1898
ENSG00000102003.10	ENSG00000102003	SYP	X	protein_coding	3304.8	0.474676	0.108078	4.39195	1.12337e-05	0.0001886	393.697	362.083	314.487	284.564
ENSG00000147027.3	ENSG00000147027	TMEM47	X	protein_coding	103.862	1.49126	0.339944	4.38679	1.15034e-05	0.000192439	17.4317	12.6428	6.68317	5.15961
ENSG00000155897.9	ENSG00000155897	ADCY8	8	protein_coding	248.086	0.934775	0.213087	4.38682	1.15018e-05	0.000192439	32.8842	31.1926	17.5276	19.4046
ENSG00000109099.14	ENSG00000109099	PMP22	17	protein_coding	36.1888	2.72147	0.620912	4.38302	1.17047e-05	0.000195111	6.31803	6.01053	1.63927	0.448662
ENSG00000137962.12	ENSG00000137962	ARHGAP29	1	protein_coding	103.668	1.49454	0.341009	4.38271	1.17211e-05	0.000195154	17.8123	12.2283	6.30488	5.49611
ENSG00000159363.17	ENSG00000159363	ATP13A2	1	protein_coding	1530.96	0.512868	0.117113	4.37926	1.19084e-05	0.000198036	178.275	175.756	142.49	130.785
ENSG00000087245.12	ENSG00000087245	MMP2	16	protein_coding	363.341	0.797431	0.182253	4.37541	1.21203e-05	0.000200848	46.5859	44.1463	27.2371	30.2847
ENSG00000138829.11	ENSG00000138829	FBN2	5	protein_coding	23.1203	3.73728	0.854352	4.37441	1.21762e-05	0.000201257	4.94785	3.52342	0.126098	0.560827
ENSG00000102230.13	ENSG00000102230	PCYT1B	X	protein_coding	330.844	0.845125	0.19365	4.3642	1.27591e-05	0.000209951	39.2783	44.3536	27.111	24.1156
ENSG00000128335.13	ENSG00000128335	APOL2	22	protein_coding	51.2525	2.09099	0.479656	4.35934	1.30454e-05	0.00021441	9.28674	7.04683	1.63927	2.57981
ENSG00000189067.12	ENSG00000189067	LITAF	16	protein_coding	20.6937	4.16328	0.957547	4.34786	1.37472e-05	0.000225156	4.49113	3.21253	0.252195	0.224331
ENSG00000160014.16	ENSG00000160014	CALM3	19	protein_coding	10494.2	0.420264	0.0967631	4.34323	1.40402e-05	0.000229155	1188.55	1174.13	1025.3	918.187
ENSG00000101384.12	ENSG00000101384	JAG1	20	protein_coding	112.153	1.43911	0.331384	4.34272	1.4073e-05	0.000229159	19.1063	13.0574	7.18756	5.94477
ENSG00000116141.15	ENSG00000116141	MARK1	1	protein_coding	1796.1	0.47025	0.108282	4.34285	1.40648e-05	0.000229159	205.907	204.462	161.279	164.995
ENSG00000147955.16	ENSG00000147955	SIGMAR1	9	protein_coding	414.879	0.856268	0.197306	4.3398	1.42615e-05	0.00023196	57.9279	47.048	36.19	27.817
ENSG00000197106.6	ENSG00000197106	SLC6A17	1	protein_coding	926.277	0.60523	0.139564	4.33658	1.44715e-05	0.000235104	117.302	102.386	82.9722	76.2725
ENSG00000163932.13	ENSG00000163932	PRKCD	3	protein_coding	352.192	0.827648	0.191292	4.32662	1.51412e-05	0.000244853	48.1084	40.4157	28.2459	26.8076
ENSG00000163453.11	ENSG00000163453	IGFBP7	4	protein_coding	26.6411	6.59249	1.52427	4.32501	1.52527e-05	0.000246372	5.40458	4.97424	0	0.112165
ENSG00000114573.9	ENSG00000114573	ATP6V1A	3	protein_coding	3324.56	0.427959	0.099025	4.32173	1.54812e-05	0.000249776	379.767	370.373	312.722	301.389
ENSG00000107282.7	ENSG00000107282	APBA1	9	protein_coding	3774.47	0.431193	0.0998275	4.31938	1.56465e-05	0.000252155	421.177	431.411	360.765	335.375
ENSG00000111339.11	ENSG00000111339	ART4	12	protein_coding	13.7357	7.09133	1.64308	4.31588	1.58968e-05	0.000255895	3.12095	2.27986	0	0
ENSG00000131236.16	ENSG00000131236	CAP1	1	protein_coding	1474.06	0.502772	0.116567	4.31314	1.60952e-05	0.000258496	176.448	163.424	129.754	134.599
ENSG00000183780.12	ENSG00000183780	SLC35F3	1	protein_coding	83.2327	1.55679	0.361006	4.31236	1.61518e-05	0.000258815	13.3211	11.0884	4.79171	4.37445
ENSG00000078618.21	ENSG00000078618	NRDC	1	protein_coding	1715.92	0.479257	0.11119	4.31026	1.63066e-05	0.000260702	200.959	192.026	156.361	154.228
ENSG00000138018.17	ENSG00000138018	SELENOI	2	protein_coding	1468.72	0.588941	0.136662	4.30948	1.6364e-05	0.000261104	192.129	154.616	133.159	121.027
ENSG00000128045.6	ENSG00000128045	RASL11B	4	protein_coding	37.4914	2.38649	0.5542	4.30619	1.66091e-05	0.000264636	6.16579	6.21779	1.26098	1.34599
ENSG00000154813.9	ENSG00000154813	DPH3	3	protein_coding	783.906	0.682307	0.158633	4.30118	1.69893e-05	0.000269494	107.178	82.593	66.5795	63.9343
ENSG00000198467.14	ENSG00000198467	TPM2	9	protein_coding	20.0387	4.54275	1.05629	4.30067	1.70286e-05	0.000269792	4.64337	2.90164	0.252195	0.112165
ENSG00000158856.18	ENSG00000158856	DMTN	8	protein_coding	668.9	0.632878	0.147621	4.2872	1.80942e-05	0.00028475	84.3419	75.5462	56.4917	57.2044
ENSG00000181291.7	ENSG00000181291	TMEM132E	17	protein_coding	1253.18	0.546467	0.127494	4.28621	1.81751e-05	0.000285704	154.221	138.346	103.4	117.437
ENSG00000115825.9	ENSG00000115825	PRKD3	2	protein_coding	25.1914	3.38411	0.79072	4.27978	1.87075e-05	0.000293418	6.01354	3.00527	0.630488	0.336496
ENSG00000114867.20	ENSG00000114867	EIF4G1	3	protein_coding	3285.4	0.427401	0.100008	4.27365	1.92296e-05	0.000300936	383.192	357.938	299.104	308.119
ENSG00000198286.9	ENSG00000198286	CARD11	7	protein_coding	20.861	5.2388	1.22641	4.27166	1.94026e-05	0.000303306	5.40458	2.59075	0	0.224331
ENSG00000164649.19	ENSG00000164649	CDCA7L	7	protein_coding	13.2213	7.03465	1.64793	4.26878	1.96541e-05	0.000306217	2.81647	2.38349	0	0
ENSG00000134779.14	ENSG00000134779	TPGS2	18	protein_coding	1464.16	0.484904	0.113673	4.26578	1.99203e-05	0.000309337	168.988	166.948	131.268	133.14
ENSG00000137312.14	ENSG00000137312	FLOT1	6	protein_coding	1239.88	0.582322	0.136505	4.26594	1.99061e-05	0.000309337	159.854	132.335	112.227	102.968
ENSG00000109686.17	ENSG00000109686	SH3D19	4	protein_coding	282.806	0.933131	0.21891	4.26262	2.02048e-05	0.000313408	41.7142	31.1926	21.4366	20.7506
ENSG00000089169.14	ENSG00000089169	RPH3A	12	protein_coding	191.328	1.2378	0.290463	4.26148	2.03078e-05	0.00031455	30.4483	22.2804	15.6361	9.0854
ENSG00000157219.4	ENSG00000157219	HTR5A	7	protein_coding	76.5092	1.67905	0.394023	4.26131	2.03231e-05	0.00031455	13.245	9.63758	4.66561	3.2528
ENSG00000114480.12	ENSG00000114480	GBE1	3	protein_coding	201.247	1.03468	0.24288	4.26005	2.04377e-05	0.000315975	26.4139	26.8401	12.1054	16.4883
ENSG00000198689.11	ENSG00000198689	SLC9A6	X	protein_coding	1622.52	0.50752	0.119184	4.25828	2.06002e-05	0.000318138	195.25	179.28	151.443	138.861
ENSG00000165782.10	ENSG00000165782	PIP4P1	14	protein_coding	161.839	1.11196	0.261155	4.25785	2.06398e-05	0.000318401	21.6944	21.8659	9.83561	12.3382
ENSG00000155511.17	ENSG00000155511	GRIA1	5	protein_coding	402.12	0.819739	0.192652	4.25502	2.09026e-05	0.000322101	57.319	43.5246	32.0288	31.0698
ENSG00000173281.4	ENSG00000173281	PPP1R3B	8	protein_coding	32.8253	3.13021	0.736859	4.24804	2.15644e-05	0.000330496	8.22105	3.31616	1.26098	0.224331
ENSG00000197415.11	ENSG00000197415	VEPH1	3	protein_coding	33.5851	2.99772	0.706873	4.24082	2.22709e-05	0.000340576	8.52553	3.21253	0.378293	1.23382
ENSG00000122012.13	ENSG00000122012	SV2C	5	protein_coding	2572	1.24548	0.294541	4.22855	2.35204e-05	0.000358126	423.612	287.573	152.956	177.894
ENSG00000082781.11	ENSG00000082781	ITGB5	3	protein_coding	25.103	6.51128	1.5408	4.22592	2.37966e-05	0.00036194	6.24191	3.52342	0	0.112165
ENSG00000116574.5	ENSG00000116574	RHOU	1	protein_coding	792.185	0.574784	0.136067	4.22429	2.39698e-05	0.000364181	93.6286	92.8524	66.4534	71.4494
ENSG00000170485.16	ENSG00000170485	NPAS2	2	protein_coding	103.573	1.60292	0.379487	4.2239	2.40112e-05	0.000364416	19.9437	10.6739	4.41342	6.72993
ENSG00000110092.3	ENSG00000110092	CCND1	11	protein_coding	91.9064	3.50991	0.831158	4.22291	2.41164e-05	0.000365618	17.8123	15.4409	0.630488	2.57981
ENSG00000165943.4	ENSG00000165943	MOAP1	14	protein_coding	1872.64	0.482851	0.114396	4.22089	2.43342e-05	0.000368523	219.532	209.747	177.293	161.07
ENSG00000102580.14	ENSG00000102580	DNAJC3	13	protein_coding	343.829	0.907529	0.215065	4.21979	2.44526e-05	0.000369918	47.4233	40.8302	20.68	31.182
ENSG00000067606.16	ENSG00000067606	PRKCZ	1	protein_coding	723.248	0.630738	0.15023	4.1985	2.68695e-05	0.000403874	84.9508	87.8782	66.8317	56.0827
ENSG00000131378.13	ENSG00000131378	RFTN1	3	protein_coding	159.782	1.26152	0.300649	4.19597	2.71706e-05	0.00040753	27.7841	16.4772	10.34	10.0949
ENSG00000177119.15	ENSG00000177119	ANO6	12	protein_coding	490.592	0.701434	0.167262	4.19363	2.74529e-05	0.000411326	64.1699	55.2347	40.8556	40.1552
ENSG00000162909.17	ENSG00000162909	CAPN2	1	protein_coding	606.984	0.630406	0.150346	4.19303	2.7525e-05	0.000411968	75.2835	69.7429	50.439	52.8299
ENSG00000095303.15	ENSG00000095303	PTGS1	9	protein_coding	24.3262	6.4651	1.54244	4.19149	2.77133e-05	0.000414345	5.93742	3.52342	0	0.112165
ENSG00000117519.15	ENSG00000117519	CNN3	1	protein_coding	537.709	0.679639	0.162313	4.18721	2.82405e-05	0.000421778	69.8028	60.3126	45.6473	43.9689
ENSG00000128849.10	ENSG00000128849	CGNL1	15	protein_coding	47.2509	2.13603	0.51078	4.18189	2.89095e-05	0.000430855	9.5151	5.59601	2.01756	1.79465
ENSG00000147224.11	ENSG00000147224	PRPS1	X	protein_coding	412.82	0.733517	0.175446	4.18087	2.90398e-05	0.000432339	51.6099	49.7424	35.5595	31.6307
ENSG00000135824.12	ENSG00000135824	RGS8	1	protein_coding	853.384	0.573098	0.137251	4.17553	2.97288e-05	0.000442129	97.054	103.734	77.6761	70.8886
ENSG00000213694.4	ENSG00000213694	S1PR3	9	protein_coding	26.1221	3.1092	0.745197	4.17232	3.01519e-05	0.000447948	6.08967	3.1089	0.50439	0.672993
ENSG00000137509.10	ENSG00000137509	PRCP	11	protein_coding	201.056	1.07164	0.256996	4.16988	3.04763e-05	0.000450913	31.2095	22.2804	15.1317	13.0112
ENSG00000166794.4	ENSG00000166794	PPIB	15	protein_coding	909.516	0.542549	0.130109	4.16996	3.04657e-05	0.000450913	107.863	104.252	79.6937	80.7592
ENSG00000040731.10	ENSG00000040731	CDH10	5	protein_coding	269.93	0.992993	0.238332	4.16643	3.09412e-05	0.000456781	42.2471	28.291	20.68	18.5073
ENSG00000182168.14	ENSG00000182168	UNC5C	4	protein_coding	1515.63	0.488415	0.117375	4.16115	3.16645e-05	0.000466969	182.385	165.601	134.546	138.861
ENSG00000226549.3	ENSG00000226549	SCDP1	17	processed_pseudogene	86.7758	1.56651	0.377291	4.15199	3.29591e-05	0.000484536	15.148	10.363	3.78293	5.72044
ENSG00000205413.7	ENSG00000205413	SAMD9	7	protein_coding	34.039	2.64029	0.636553	4.14779	3.35698e-05	0.000492485	7.45984	4.04157	1.38707	0.672993
ENSG00000107242.17	ENSG00000107242	PIP5K1B	9	protein_coding	33.9072	2.80452	0.676589	4.14508	3.39695e-05	0.00049783	7.23148	4.45609	0.252195	1.57032
ENSG00000132357.13	ENSG00000132357	CARD6	5	protein_coding	18.6883	5.06925	1.22364	4.14278	3.43126e-05	0.000501292	3.72992	3.41979	0	0.224331
ENSG00000106105.13	ENSG00000106105	GARS	7	protein_coding	1925.74	0.49651	0.120037	4.13631	3.52931e-05	0.000514548	236.431	206.638	180.446	165.668
ENSG00000170743.16	ENSG00000170743	SYT9	11	protein_coding	408.41	0.74118	0.17924	4.13513	3.54755e-05	0.000516672	46.5859	53.9912	34.5507	31.6307
ENSG00000198795.10	ENSG00000198795	ZNF521	18	protein_coding	993.396	0.626073	0.151698	4.1271	3.67365e-05	0.00053283	119.434	117.827	71.2451	98.1448
ENSG00000138944.7	ENSG00000138944	SHISAL1	22	protein_coding	1510.21	0.503577	0.122038	4.12641	3.68469e-05	0.000533882	184.441	163.735	139.464	131.234
ENSG00000090339.8	ENSG00000090339	ICAM1	19	protein_coding	23.6924	6.41836	1.55571	4.12567	3.69652e-05	0.000535044	6.39415	2.79801	0.126098	0
ENSG00000126950.7	ENSG00000126950	TMEM35A	X	protein_coding	713.624	0.637436	0.154574	4.12383	3.72616e-05	0.000538781	77.4149	93.5778	63.5532	57.3166
ENSG00000013016.15	ENSG00000013016	EHD3	2	protein_coding	377.013	0.822833	0.199955	4.1151	3.87017e-05	0.000557884	52.2189	42.3846	32.9115	26.1346
ENSG00000116005.11	ENSG00000116005	PCYOX1	2	protein_coding	1478.36	0.466225	0.113304	4.1148	3.87519e-05	0.000558036	167.466	169.953	132.024	136.954
ENSG00000131711.14	ENSG00000131711	MAP1B	5	protein_coding	162433	0.370348	0.0900573	4.11236	3.91638e-05	0.00056339	18681.4	17344.5	15788.9	14896.5
ENSG00000145901.15	ENSG00000145901	TNIP1	5	protein_coding	91.5831	1.50029	0.365228	4.10783	3.99387e-05	0.000572821	15.9854	10.5702	5.80049	4.59879
ENSG00000134250.19	ENSG00000134250	NOTCH2	1	protein_coding	95.5657	1.37069	0.333715	4.10736	4.0021e-05	0.000573377	14.2346	12.8501	6.17878	5.38394
ENSG00000077549.17	ENSG00000077549	CAPZB	1	protein_coding	1016.8	0.519631	0.126589	4.10486	4.04563e-05	0.000579022	113.953	121.765	89.9076	91.0784
ENSG00000198911.11	ENSG00000198911	SREBF2	22	protein_coding	3194.04	0.404754	0.0986154	4.10437	4.05413e-05	0.000579649	360.737	355.036	301.373	294.098
ENSG00000078269.14	ENSG00000078269	SYNJ2	6	protein_coding	73.7438	1.7324	0.42327	4.09289	4.26039e-05	0.000607288	11.2659	10.9848	5.17	2.24331
ENSG00000197467.14	ENSG00000197467	COL13A1	10	protein_coding	25.3755	3.07283	0.75102	4.09154	4.28519e-05	0.000610206	5.70906	3.21253	0.378293	0.785158
ENSG00000143013.12	ENSG00000143013	LMO4	1	protein_coding	384.037	0.763902	0.186725	4.09106	4.29409e-05	0.00061082	43.0844	52.1258	28.7503	32.8645
ENSG00000162636.15	ENSG00000162636	FAM102B	1	protein_coding	1297.48	0.49725	0.121643	4.08776	4.35549e-05	0.000617716	154.678	144.046	111.092	122.148
ENSG00000183654.8	ENSG00000183654	MARCH11	5	protein_coding	66.1655	1.9927	0.489206	4.07332	4.63469e-05	0.000652707	12.3316	8.49765	1.26098	4.48662
ENSG00000108518.7	ENSG00000108518	PFN1	17	protein_coding	436.241	0.712739	0.175107	4.07031	4.69512e-05	0.000659239	56.6339	49.846	37.5771	34.0983
ENSG00000134871.18	ENSG00000134871	COL4A2	13	protein_coding	373.548	0.789852	0.194103	4.06923	4.71683e-05	0.000661627	48.3367	44.6645	33.4159	25.9102
ENSG00000107262.21	ENSG00000107262	BAG1	9	protein_coding	584.554	0.635969	0.156417	4.06585	4.7857e-05	0.000670317	72.7715	67.0485	52.2044	46.9973
ENSG00000136521.12	ENSG00000136521	NDUFB5	3	protein_coding	427.133	0.750463	0.184583	4.06573	4.78832e-05	0.000670317	48.6412	56.8928	30.2634	38.6971
ENSG00000144827.8	ENSG00000144827	ABHD10	3	protein_coding	534.821	0.64378	0.158453	4.06291	4.84654e-05	0.000677496	61.2773	67.0485	46.53	43.8567
ENSG00000134954.14	ENSG00000134954	ETS1	11	protein_coding	19.0534	4.073	1.00304	4.06068	4.89308e-05	0.000681591	4.18665	2.90164	0	0.448662
ENSG00000277954.1	ENSG00000277954	AC092376.2	16	antisense	652.819	0.672404	0.165696	4.05806	4.94829e-05	0.000688601	85.9404	71.8155	48.1693	61.018
ENSG00000176871.8	ENSG00000176871	WSB2	12	protein_coding	1760.26	0.446632	0.110125	4.05567	4.99902e-05	0.000694972	204.308	195.031	160.648	162.191
ENSG00000259207.7	ENSG00000259207	ITGB3	17	protein_coding	18.6624	4.00775	0.988517	4.05431	5.0283e-05	0.000698352	4.41501	2.48712	0.252195	0.224331
ENSG00000213190.3	ENSG00000213190	MLLT11	1	protein_coding	4370.11	0.430388	0.106366	4.0463	5.20336e-05	0.000719587	515.871	470.687	424.445	381.811
ENSG00000130032.15	ENSG00000130032	PRRG3	X	protein_coding	61.8142	1.9056	0.471026	4.04563	5.21822e-05	0.000720463	12.9405	6.21779	2.52195	3.14063
ENSG00000134202.10	ENSG00000134202	GSTM3	1	protein_coding	433.137	0.756717	0.187249	4.04124	5.3169e-05	0.000731933	57.4712	49.4315	38.9642	30.8455
ENSG00000164070.11	ENSG00000164070	HSPA4L	4	protein_coding	1129.73	0.516757	0.127976	4.03793	5.3924e-05	0.000740876	130.547	130.988	106.426	94.892
ENSG00000118508.4	ENSG00000118508	RAB32	6	protein_coding	21.6446	3.34312	0.828413	4.03558	5.44687e-05	0.000745448	4.41501	3.31616	0.630488	0.224331
ENSG00000160211.17	ENSG00000160211	G6PD	X	protein_coding	286.941	0.860609	0.213246	4.03575	5.44282e-05	0.000745448	40.8769	31.8144	22.5715	21.6479
ENSG00000163931.15	ENSG00000163931	TKT	3	protein_coding	1179.95	0.503657	0.1248	4.03571	5.44367e-05	0.000745448	139.758	132.439	99.6171	111.941
ENSG00000117016.9	ENSG00000117016	RIMS3	1	protein_coding	2794.26	0.424185	0.105126	4.03503	5.45962e-05	0.000746467	329.223	300.423	260.644	256.41
ENSG00000173221.13	ENSG00000173221	GLRX	5	protein_coding	151.217	1.07363	0.26612	4.03439	5.47454e-05	0.00074778	21.2377	19.0679	10.4661	10.6557
ENSG00000179348.11	ENSG00000179348	GATA2	3	protein_coding	21.8282	3.35819	0.834424	4.02456	5.7082e-05	0.000778184	4.79561	3.00527	0.630488	0.224331
ENSG00000166913.12	ENSG00000166913	YWHAB	20	protein_coding	5947.81	0.363607	0.0903725	4.02343	5.73568e-05	0.000780418	649.158	667.584	561.513	565.426
ENSG00000135480.15	ENSG00000135480	KRT7	12	protein_coding	20.9371	6.2325	1.55082	4.01884	5.84861e-05	0.000792718	4.49113	3.62705	0.126098	0
ENSG00000164220.6	ENSG00000164220	F2RL2	5	protein_coding	21.9394	3.60039	0.897778	4.01034	6.06323e-05	0.000819439	5.55682	2.38349	0.630488	0.112165
ENSG00000167553.15	ENSG00000167553	TUBA1C	12	protein_coding	52.5257	1.86603	0.465514	4.00853	6.10971e-05	0.000823348	9.1345	7.04683	2.90024	2.01898
ENSG00000048392.11	ENSG00000048392	RRM2B	8	protein_coding	395.568	0.703971	0.175665	4.00747	6.13733e-05	0.000826279	49.1741	47.2552	30.8939	34.3226
ENSG00000186318.16	ENSG00000186318	BACE1	11	protein_coding	1368.39	0.520126	0.12981	4.00681	6.15447e-05	0.000827794	169.978	146.947	127.863	115.755
ENSG00000253368.3	ENSG00000253368	TRNP1	1	protein_coding	283.984	0.845439	0.211013	4.00657	6.16071e-05	0.000827842	38.5171	33.1616	23.9585	20.0776
ENSG00000121281.12	ENSG00000121281	ADCY7	16	protein_coding	364.524	0.72953	0.182276	4.00233	6.27209e-05	0.000842004	44.1501	45.2863	31.1461	28.2657
ENSG00000110328.5	ENSG00000110328	GALNT18	11	protein_coding	141.055	1.14471	0.286079	4.00136	6.298e-05	0.000843872	19.7914	18.4461	7.81805	11.2165
ENSG00000100401.19	ENSG00000100401	RANGAP1	22	protein_coding	874.546	0.564965	0.141313	3.99797	6.38887e-05	0.000855233	108.548	96.6867	70.7408	82.2173
ENSG00000172115.8	ENSG00000172115	CYCS	7	protein_coding	1377.57	0.478152	0.119653	3.99615	6.43803e-05	0.000860995	160.234	155.134	129.502	119.905
ENSG00000064666.14	ENSG00000064666	CNN2	19	protein_coding	27.711	2.6469	0.663606	3.98866	6.64475e-05	0.000885622	5.25234	4.1452	0.756586	0.897324
ENSG00000112419.14	ENSG00000112419	PHACTR2	6	protein_coding	220.097	0.921253	0.230952	3.98894	6.63685e-05	0.000885622	30.8289	25.8038	15.3839	17.61
ENSG00000166750.9	ENSG00000166750	SLFN5	17	protein_coding	212.977	1.06135	0.266173	3.98746	6.67854e-05	0.000888935	34.8633	21.6586	15.3839	14.5815
ENSG00000178573.6	ENSG00000178573	MAF	16	protein_coding	329.045	0.858084	0.215437	3.98299	6.8054e-05	0.000901555	48.4128	34.9233	23.0759	27.7049
ENSG00000100714.15	ENSG00000100714	MTHFD1	14	protein_coding	530.28	0.66886	0.168008	3.98112	6.85912e-05	0.000907817	66.2251	61.867	39.0903	49.6893
ENSG00000091428.17	ENSG00000091428	RAPGEF4	2	protein_coding	880.194	0.543191	0.136539	3.97828	6.94158e-05	0.000917867	106.265	99.0702	72.6322	82.666
ENSG00000157601.13	ENSG00000157601	MX1	21	protein_coding	28.9657	2.60302	0.655528	3.97087	7.16116e-05	0.00094424	5.93742	3.83431	0.882683	0.897324
ENSG00000177738.3	ENSG00000177738	AC025171.1	5	sense_overlapping	133.433	1.14752	0.289304	3.96649	7.29398e-05	0.000960067	20.172	15.959	8.70073	9.30974
ENSG00000164172.18	ENSG00000164172	MOCS2	5	protein_coding	402.895	0.690859	0.174388	3.96163	7.44411e-05	0.00097515	46.7382	51.1932	32.5332	34.2105
ENSG00000129187.14	ENSG00000129187	DCTD	4	protein_coding	162.975	1.03576	0.261469	3.96133	7.45336e-05	0.000975455	20.2481	22.9022	10.34	12.7869
ENSG00000173692.12	ENSG00000173692	PSMD1	2	protein_coding	1586.63	0.441871	0.111569	3.96052	7.4786e-05	0.000977848	179.341	180.212	142.238	149.292
ENSG00000139116.18	ENSG00000139116	KIF21A	12	protein_coding	5267.64	0.411456	0.103902	3.96002	7.49434e-05	0.000978996	634.163	548.306	488.628	491.061
ENSG00000198513.11	ENSG00000198513	ATL1	14	protein_coding	1070.57	0.51833	0.131101	3.95367	7.69615e-05	0.00100443	125.219	122.698	101.382	89.2837
ENSG00000100897.17	ENSG00000100897	DCAF11	14	protein_coding	610.967	0.597794	0.151373	3.94914	7.84322e-05	0.00102086	72.2387	72.5409	48.9259	56.4192
ENSG00000137076.20	ENSG00000137076	TLN1	9	protein_coding	416.484	0.711747	0.180264	3.94836	7.86879e-05	0.00102316	53.7413	47.9806	30.8939	37.5754
ENSG00000160691.18	ENSG00000160691	SHC1	1	protein_coding	355.473	0.935088	0.236981	3.94583	7.9525e-05	0.00103309	55.8727	35.8559	21.941	31.0698
ENSG00000163754.17	ENSG00000163754	GYG1	3	protein_coding	122.149	1.19176	0.302158	3.94417	8.00755e-05	0.00103928	16.6705	16.788	6.68317	9.4219
ENSG00000064763.10	ENSG00000064763	FAR2	12	protein_coding	44.0178	2.00767	0.509155	3.94314	8.04226e-05	0.00104282	8.14493	5.69964	2.01756	1.79465
ENSG00000180398.12	ENSG00000180398	MCFD2	2	protein_coding	894.195	0.51729	0.131287	3.94014	8.14353e-05	0.00105383	105.58	101.454	80.1981	79.1888
ENSG00000198585.11	ENSG00000198585	NUDT16	3	protein_coding	216.839	0.920674	0.233676	3.93996	8.14959e-05	0.00105383	30.6006	25.1821	15.1317	17.3857
ENSG00000144320.13	ENSG00000144320	LNPK	2	protein_coding	1221.13	0.500361	0.127118	3.9362	8.2781e-05	0.00106848	150.186	131.092	108.318	110.932
ENSG00000198695.2	ENSG00000198695	MT-ND6	MT	protein_coding	366.26	0.723513	0.183837	3.93563	8.29778e-05	0.00106906	46.6621	43.0064	31.3983	28.49
ENSG00000163661.3	ENSG00000163661	PTX3	3	protein_coding	17.7254	4.33582	1.10187	3.93495	8.32127e-05	0.00107111	4.33889	2.27986	0.378293	0
ENSG00000102699.5	ENSG00000102699	PARP4	13	protein_coding	187.816	0.970319	0.246666	3.93374	8.36357e-05	0.00107557	26.4139	22.4877	12.6098	14.918
ENSG00000214944.9	ENSG00000214944	ARHGEF28	5	protein_coding	66.9007	1.69197	0.430391	3.93124	8.45088e-05	0.00108185	11.6465	8.39402	4.41342	2.46764
ENSG00000020129.15	ENSG00000020129	NCDN	1	protein_coding	1181.49	0.507421	0.129318	3.92383	8.71512e-05	0.00111264	130.243	142.802	97.3473	114.072
ENSG00000076641.4	ENSG00000076641	PAG1	8	protein_coding	1143.15	0.478737	0.122018	3.9235	8.72725e-05	0.00111289	131.08	130.781	99.7432	107.23
ENSG00000175832.12	ENSG00000175832	ETV4	17	protein_coding	234.789	2.23474	0.570135	3.91967	8.86714e-05	0.00112846	42.7038	33.4725	5.4222	12.4504
ENSG00000110841.13	ENSG00000110841	PPFIBP1	12	protein_coding	637.662	0.578446	0.14764	3.91795	8.93046e-05	0.00113351	77.9477	72.23	55.2307	55.6341
ENSG00000164465.18	ENSG00000164465	DCBLD1	6	protein_coding	28.6154	2.57335	0.657672	3.91281	9.12292e-05	0.00115527	5.78518	3.83431	1.00878	0.785158
ENSG00000205730.6	ENSG00000205730	ITPRIPL2	16	protein_coding	34.9518	2.40742	0.616104	3.90749	9.32588e-05	0.00117832	7.38372	4.1452	1.63927	0.785158
ENSG00000107521.18	ENSG00000107521	HPS1	10	protein_coding	75.3872	1.48944	0.381551	3.90366	9.47498e-05	0.00119555	11.7226	10.1557	3.53073	5.04745
ENSG00000109917.10	ENSG00000109917	ZPR1	11	protein_coding	1043.38	0.505822	0.129607	3.90275	9.51077e-05	0.00119899	126.513	114.2	94.5732	92.3122
ENSG00000197965.11	ENSG00000197965	MPZL1	1	protein_coding	1352.36	0.486493	0.124823	3.89746	9.72062e-05	0.00122216	166.02	144.253	119.793	124.392
ENSG00000197355.10	ENSG00000197355	UAP1L1	9	protein_coding	96.9441	1.31637	0.338227	3.89196	9.9436e-05	0.00124463	15.3764	11.8138	5.54829	6.5056
ENSG00000095380.10	ENSG00000095380	NANS	9	protein_coding	284.362	0.835246	0.21465	3.8912	9.9749e-05	0.0012459	37.2992	34.3015	25.0934	19.1803
ENSG00000103034.14	ENSG00000103034	NDRG4	16	protein_coding	4290.53	0.39874	0.102476	3.89107	9.9803e-05	0.0012459	502.321	457.215	412.97	388.766
ENSG00000165671.20	ENSG00000165671	NSD1	5	protein_coding	1776.24	0.451469	0.116019	3.89135	9.96897e-05	0.0012459	212.834	190.575	165.314	159.836
ENSG00000097021.19	ENSG00000097021	ACOT7	1	protein_coding	1505.95	0.442731	0.113866	3.88816	0.000101006	0.0012598	171.805	169.539	133.411	143.235
ENSG00000030582.17	ENSG00000030582	GRN	17	protein_coding	236.034	0.881959	0.226857	3.88773	0.000101187	0.00126094	30.9051	29.2236	20.1756	15.8153
ENSG00000170893.3	ENSG00000170893	TRH	3	protein_coding	102.269	1.41589	0.364768	3.88163	0.000103759	0.00128842	18.1929	10.9848	7.18756	4.93528
ENSG00000132196.14	ENSG00000132196	HSD17B7	1	protein_coding	97.2053	1.30977	0.337751	3.87793	0.000105351	0.00130589	14.6152	12.6428	5.0439	7.06643
ENSG00000142166.12	ENSG00000142166	IFNAR1	21	protein_coding	735.717	0.55499	0.143132	3.87747	0.000105548	0.00130718	90.5838	81.5567	62.6705	66.5141
ENSG00000108960.8	ENSG00000108960	MMD	17	protein_coding	839.598	0.54102	0.139587	3.87586	0.000106249	0.00131239	96.7496	98.9666	78.811	69.3183
ENSG00000139354.10	ENSG00000139354	GAS2L3	12	protein_coding	101.245	1.23828	0.31947	3.87603	0.000106173	0.00131239	14.0824	13.8864	6.55708	6.5056
ENSG00000163032.11	ENSG00000163032	VSNL1	2	protein_coding	163.994	1.08803	0.280789	3.8749	0.000106668	0.00131641	24.8154	18.9643	13.2402	9.53407
ENSG00000196083.9	ENSG00000196083	IL1RAP	3	protein_coding	179.268	2.88329	0.744866	3.87088	0.000108443	0.00133598	42.2471	19.7933	2.90024	6.39343
ENSG00000136802.11	ENSG00000136802	LRRC8A	9	protein_coding	731.366	0.582957	0.150908	3.86299	0.000112009	0.00137509	93.4002	78.966	65.6969	61.2424
ENSG00000205269.5	ENSG00000205269	TMEM170B	6	protein_coding	1619.48	0.449832	0.116465	3.86238	0.000112288	0.00137731	193.347	174.305	148.291	148.395
ENSG00000083444.16	ENSG00000083444	PLOD1	1	protein_coding	154.97	1.05233	0.272752	3.85819	0.000114229	0.00139869	23.0646	18.0316	10.2139	11.6652
ENSG00000112697.15	ENSG00000112697	TMEM30A	6	protein_coding	2967.89	0.383356	0.099413	3.85619	0.000115166	0.00140894	334.703	326.123	280.315	277.722
ENSG00000180730.4	ENSG00000180730	SHISA2	13	protein_coding	94.0093	1.32366	0.343398	3.85461	0.000115914	0.00141685	13.3973	13.0574	4.66561	6.95426
ENSG00000111052.7	ENSG00000111052	LIN7A	12	protein_coding	709.767	0.542016	0.140637	3.85401	0.000116199	0.00141909	82.8195	82.6967	63.301	61.9154
ENSG00000144711.15	ENSG00000144711	IQSEC1	3	protein_coding	1464.87	0.436765	0.113486	3.84864	0.000118776	0.00144555	165.03	166.43	132.402	137.291
ENSG00000140057.8	ENSG00000140057	AK7	14	protein_coding	35.2712	2.22889	0.57942	3.84676	0.000119691	0.00145417	6.16579	5.28512	0.882683	1.79465
ENSG00000118680.13	ENSG00000118680	MYL12B	18	protein_coding	1611.09	0.471142	0.122589	3.84327	0.000121405	0.00147246	178.96	189.228	156.739	135.608
ENSG00000233276.4	ENSG00000233276	GPX1	3	polymorphic_pseudogene	110.558	1.1755	0.305891	3.84289	0.000121595	0.00147348	15.2242	14.9227	7.18756	7.51509
ENSG00000170412.16	ENSG00000170412	GPRC5C	17	protein_coding	68.005	1.6498	0.429358	3.84249	0.000121794	0.00147463	11.1136	9.11943	4.79171	2.35548
ENSG00000066279.17	ENSG00000066279	ASPM	1	protein_coding	31.7367	2.34673	0.61123	3.83936	0.000123355	0.00149224	6.16579	4.24883	1.26098	1.00949
ENSG00000144749.13	ENSG00000144749	LRIG1	3	protein_coding	76.8857	1.41209	0.36804	3.83678	0.000124656	0.0015062	11.1136	10.8811	4.16122	4.93528
ENSG00000164604.12	ENSG00000164604	GPR85	7	protein_coding	284.295	0.770278	0.200873	3.83464	0.000125747	0.00151727	35.7007	34.8196	21.3105	24.2277
ENSG00000103035.10	ENSG00000103035	PSMD7	16	protein_coding	927.778	0.503976	0.131549	3.83109	0.000127576	0.00153802	105.427	108.708	78.4327	87.8256
ENSG00000162981.13	ENSG00000162981	FAM84A	2	protein_coding	237.348	0.933175	0.244314	3.81957	0.000133684	0.00160204	35.2439	25.9075	19.9234	15.4788
ENSG00000175606.10	ENSG00000175606	TMEM70	8	protein_coding	173.719	0.996035	0.260937	3.81715	0.000135001	0.00161645	20.8571	24.6639	14.1229	10.9922
ENSG00000066855.15	ENSG00000066855	MTFR1	8	protein_coding	130.242	1.10468	0.289443	3.81657	0.000135317	0.00161886	19.1824	15.7517	9.07903	8.86107
ENSG00000227115.7	ENSG00000227115	LINC01630	18	lincRNA	141.433	1.25913	0.330029	3.8152	0.000136072	0.00162513	25.196	13.99	7.56586	10.5436
ENSG00000100311.16	ENSG00000100311	PDGFB	22	protein_coding	87.2702	1.40224	0.368959	3.80054	0.000144384	0.00171648	14.6913	10.1557	5.92659	4.48662
ENSG00000167600.13	ENSG00000167600	CYP2S1	19	protein_coding	26.9508	2.819	0.741762	3.80042	0.000144453	0.00171648	6.24191	3.00527	1.13488	0.336496
ENSG00000135624.15	ENSG00000135624	CCT7	2	protein_coding	1000.79	0.515956	0.135946	3.79531	0.000147461	0.00174927	109.157	122.594	94.1949	84.1241
ENSG00000154478.3	ENSG00000154478	GPR26	10	protein_coding	122.631	1.30478	0.34396	3.79342	0.000148589	0.00175968	19.9437	14.3009	9.96171	5.38394
ENSG00000081181.7	ENSG00000081181	ARG2	14	protein_coding	561.307	0.581369	0.153281	3.79283	0.000148941	0.00176237	67.9759	64.3542	47.6649	49.8015
ENSG00000123119.11	ENSG00000123119	NECAB1	8	protein_coding	2268.28	0.525144	0.13859	3.7892	0.000151136	0.00178384	241.76	284.879	226.85	175.539
ENSG00000114450.9	ENSG00000114450	GNB4	3	protein_coding	506.624	0.600677	0.158759	3.78359	0.000154585	0.00181996	61.4295	58.6545	42.621	44.6419
ENSG00000163297.16	ENSG00000163297	ANTXR2	4	protein_coding	154.851	1.12861	0.298546	3.78036	0.0001566	0.00184061	25.5766	16.1663	9.33122	11.7774
ENSG00000137393.9	ENSG00000137393	RNF144B	6	protein_coding	27.5202	2.7818	0.73594	3.77993	0.000156875	0.00184133	6.85087	2.59075	0.50439	1.00949
ENSG00000162188.5	ENSG00000162188	GNG3	11	protein_coding	599.065	0.640897	0.169747	3.77561	0.000159619	0.00186828	68.4326	75.1317	57.2483	44.081
ENSG00000163191.5	ENSG00000163191	S100A11	1	protein_coding	20.3286	3.06283	0.81136	3.77494	0.000160049	0.00187176	4.0344	3.1089	0.378293	0.560827
ENSG00000136869.14	ENSG00000136869	TLR4	9	protein_coding	17.5936	5.98052	1.58436	3.77472	0.000160186	0.00187181	4.41501	2.38349	0.126098	0
ENSG00000196305.17	ENSG00000196305	IARS	9	protein_coding	1439.46	0.486263	0.129108	3.76634	0.000165658	0.00192934	177.742	152.543	120.928	139.085
ENSG00000115594.11	ENSG00000115594	IL1R1	2	protein_coding	22.5192	2.84018	0.754402	3.76481	0.000166674	0.00193957	4.33889	3.41979	0.756586	0.448662
ENSG00000117791.15	ENSG00000117791	MARC2	1	protein_coding	26.0734	2.63414	0.700097	3.76253	0.000168202	0.00195251	4.87173	3.93794	1.13488	0.448662
ENSG00000160326.13	ENSG00000160326	SLC2A6	9	protein_coding	270.585	0.887561	0.236031	3.76036	0.000169668	0.0019679	41.0291	27.9801	18.7885	22.4331
ENSG00000111540.15	ENSG00000111540	RAB5B	12	protein_coding	1474.97	0.445484	0.118483	3.75991	0.000169976	0.00196985	174.926	159.486	137.068	133.589
ENSG00000145050.16	ENSG00000145050	MANF	3	protein_coding	215.615	0.881621	0.234824	3.75439	0.000173763	0.00200876	29.3826	25.5966	14.5012	18.3951
ENSG00000060140.8	ENSG00000060140	STYK1	12	protein_coding	47.3656	1.78865	0.476542	3.75339	0.000174456	0.00201347	7.91657	6.52868	2.14366	2.46764
ENSG00000136848.17	ENSG00000136848	DAB2IP	9	protein_coding	1650.76	0.467031	0.124427	3.75346	0.000174411	0.00201347	201.416	175.135	157.244	143.011
ENSG00000128567.16	ENSG00000128567	PODXL	7	protein_coding	651.954	0.554078	0.147652	3.7526	0.000175008	0.00201807	79.1657	73.37	54.7264	59.7842
ENSG00000168874.12	ENSG00000168874	ATOH8	2	protein_coding	17.2534	3.8442	1.02446	3.75241	0.000175141	0.00201807	3.72992	2.59075	0.50439	0
ENSG00000136720.6	ENSG00000136720	HS6ST1	2	protein_coding	783.041	0.53103	0.141779	3.74547	0.000180054	0.0020679	92.9435	89.0181	73.2627	65.5046
ENSG00000080824.18	ENSG00000080824	HSP90AA1	14	protein_coding	13438.3	0.350796	0.0937309	3.74259	0.000182134	0.00208838	1497.45	1465.53	1338.15	1219.58
ENSG00000047597.6	ENSG00000047597	XK	X	protein_coding	127.148	1.18433	0.31671	3.73947	0.000184412	0.00210763	21.0093	13.6791	7.56586	9.30974
ENSG00000175352.10	ENSG00000175352	NRIP3	11	protein_coding	59.5218	1.56021	0.417218	3.73956	0.000184341	0.00210763	8.67777	8.80854	3.27854	3.2528
ENSG00000144278.14	ENSG00000144278	GALNT13	2	protein_coding	960.05	0.493194	0.132005	3.73618	0.000186835	0.00213186	104.133	116.791	86.8812	85.8066
ENSG00000137409.19	ENSG00000137409	MTCH1	6	protein_coding	1029.13	0.475745	0.127361	3.7354	0.000187419	0.00213678	113.496	122.076	94.6993	91.7514
ENSG00000122254.6	ENSG00000122254	HS3ST2	16	protein_coding	474.497	0.615413	0.164773	3.73491	0.000187782	0.0021392	56.3294	56.5819	42.4949	38.6971
ENSG00000026950.16	ENSG00000026950	BTN3A1	6	protein_coding	102.966	1.19323	0.319634	3.73313	0.000189113	0.00215261	14.0062	14.1973	6.05268	7.51509
ENSG00000110651.11	ENSG00000110651	CD81	11	protein_coding	876.463	0.501536	0.13448	3.72945	0.000191902	0.00218083	102.306	99.692	81.7112	75.4874
ENSG00000116147.16	ENSG00000116147	TNR	1	protein_coding	723.299	0.522239	0.140444	3.7185	0.000200413	0.00227022	82.9717	84.7693	65.6969	62.9248
ENSG00000152952.11	ENSG00000152952	PLOD2	3	protein_coding	59.852	1.58884	0.427358	3.71782	0.000200946	0.00227442	9.89571	7.77224	2.77415	3.70146
ENSG00000111961.17	ENSG00000111961	SASH1	6	protein_coding	286.269	0.744895	0.200846	3.70879	0.000208248	0.00234763	33.2648	37.3068	23.3281	22.9939
ENSG00000101290.13	ENSG00000101290	CDS2	20	protein_coding	3091.65	0.366603	0.0989791	3.70384	0.000212358	0.00239013	347.035	337.937	284.224	301.052
ENSG00000050628.20	ENSG00000050628	PTGER3	1	protein_coding	72.5193	1.3935	0.376388	3.70231	0.000213646	0.00240271	10.2002	10.4666	4.28732	4.37445
ENSG00000111602.11	ENSG00000111602	TIMELESS	12	protein_coding	83.3823	1.30823	0.353435	3.70148	0.000214343	0.00240862	11.5704	11.8138	4.66561	5.72044
ENSG00000162728.4	ENSG00000162728	KCNJ9	1	protein_coding	276.614	0.867505	0.234417	3.70069	0.00021501	0.00241419	36.6141	33.5761	25.7239	16.7127
ENSG00000148842.17	ENSG00000148842	CNNM2	10	protein_coding	987.768	0.518442	0.140151	3.69917	0.000216304	0.00242678	124.686	103.941	89.9076	86.1431
ENSG00000071073.12	ENSG00000071073	MGAT4A	2	protein_coding	816.208	0.507733	0.137281	3.69851	0.00021687	0.00242926	97.7391	90.6762	74.3976	71.6737
ENSG00000091664.8	ENSG00000091664	SLC17A6	11	protein_coding	2282.14	0.436901	0.118193	3.6965	0.000218596	0.00244664	259.953	256.277	227.48	192.364
ENSG00000138688.15	ENSG00000138688	KIAA1109	4	protein_coding	5497.6	0.343584	0.0929655	3.69582	0.000219179	0.00245122	619.471	589.965	513.469	536.6
ENSG00000103512.14	ENSG00000103512	NOMO1	16	protein_coding	370.866	0.667001	0.180552	3.69423	0.000220555	0.00246464	44.074	45.4935	29.0024	33.0888
ENSG00000128590.4	ENSG00000128590	DNAJB9	7	protein_coding	231.216	0.800581	0.216972	3.68978	0.000224446	0.00250415	28.7737	29.0164	18.032	18.5073
ENSG00000115306.15	ENSG00000115306	SPTBN1	2	protein_coding	27844.5	0.320546	0.0869698	3.68572	0.000228059	0.00254043	3135.34	2947.13	2694.96	2669.31
ENSG00000101695.8	ENSG00000101695	RNF125	18	protein_coding	177.18	0.968417	0.26289	3.68373	0.000229841	0.00255826	26.49	19.5861	12.1054	13.9085
ENSG00000184357.4	ENSG00000184357	HIST1H1B	6	protein_coding	16.0612	5.8408	1.58618	3.6823	0.000231138	0.00256863	3.19707	3.00527	0.126098	0
ENSG00000129355.6	ENSG00000129355	CDKN2D	19	protein_coding	652.86	0.537813	0.146197	3.67869	0.000234432	0.00259907	78.0238	73.9917	58.7615	56.6436
ENSG00000092841.18	ENSG00000092841	MYL6	12	protein_coding	1585.52	0.440429	0.119741	3.67818	0.000234906	0.00260228	179.036	180.005	154.722	136.618
ENSG00000153130.17	ENSG00000153130	SCOC	4	protein_coding	931.785	0.511787	0.13921	3.67637	0.000236576	0.00261666	109.538	105.806	89.7815	76.609
ENSG00000131979.18	ENSG00000131979	GCH1	14	protein_coding	95.2181	1.25202	0.340663	3.67524	0.000237622	0.00261794	14.0062	12.332	7.06147	5.15961
ENSG00000141753.6	ENSG00000141753	IGFBP4	17	protein_coding	40.6632	2.02927	0.552063	3.67579	0.00023711	0.00261794	8.14493	4.66335	2.14366	1.34599
ENSG00000136383.6	ENSG00000136383	ALPK3	15	protein_coding	97.6512	1.40696	0.382922	3.67427	0.000238531	0.0026259	18.1168	9.74121	4.66561	6.95426
ENSG00000120137.6	ENSG00000120137	PANK3	5	protein_coding	3671.28	0.362487	0.0986855	3.67316	0.000239571	0.00263424	420.111	392.136	341.346	354.779
ENSG00000184887.13	ENSG00000184887	BTBD6	14	protein_coding	394.182	0.642041	0.174839	3.67217	0.000240495	0.00263925	48.5651	45.908	33.4159	33.3132
ENSG00000188042.7	ENSG00000188042	ARL4C	2	protein_coding	981.676	0.503833	0.137201	3.67223	0.000240446	0.00263925	119.357	106.946	92.9339	83.0025
ENSG00000174453.9	ENSG00000174453	VWC2L	2	protein_coding	160.26	1.03992	0.283421	3.66918	0.000243329	0.0026662	25.1199	17.2026	12.2315	10.5436
ENSG00000155506.16	ENSG00000155506	LARP1	5	protein_coding	4579.63	0.360586	0.0982806	3.66895	0.000243552	0.00266656	529.116	483.433	433.902	434.978
ENSG00000096384.19	ENSG00000096384	HSP90AB1	6	protein_coding	8166.06	0.330336	0.0901133	3.66579	0.000246579	0.00269551	915.277	873.911	787.353	779.999
ENSG00000109854.13	ENSG00000109854	HTATIP2	11	protein_coding	50.5172	1.74175	0.475552	3.66259	0.000249678	0.00272304	8.52553	6.73594	3.15244	1.90681
ENSG00000122863.5	ENSG00000122863	CHST3	10	protein_coding	26.4011	2.68174	0.733407	3.65655	0.000255635	0.00278154	6.47027	2.48712	0.882683	0.672993
ENSG00000143420.18	ENSG00000143420	ENSA	1	protein_coding	1042.88	0.495577	0.13563	3.65388	0.000258307	0.00280758	125.143	114.718	100.121	87.3769
ENSG00000162433.14	ENSG00000162433	AK4	1	protein_coding	111.926	1.12198	0.307383	3.65012	0.000262122	0.00284333	15.2242	14.9227	8.32244	6.95426
ENSG00000125648.14	ENSG00000125648	SLC25A23	19	protein_coding	632.917	0.552808	0.152184	3.6325	0.000280686	0.003033	75.7402	72.23	59.0137	52.157
ENSG00000133835.15	ENSG00000133835	HSD17B4	5	protein_coding	580.868	0.551042	0.151783	3.63047	0.000282909	0.00305234	69.955	65.805	51.3217	50.811
ENSG00000165105.9	ENSG00000165105	RASEF	9	protein_coding	21.7059	2.77219	0.76376	3.62967	0.000283787	0.00305946	3.19707	4.24883	0.756586	0.448662
ENSG00000130147.15	ENSG00000130147	SH3BP4	2	protein_coding	205.842	0.955314	0.263237	3.6291	0.000284409	0.00306382	29.9916	23.3167	18.1581	12.226
ENSG00000130294.16	ENSG00000130294	KIF1A	2	protein_coding	24088.1	0.302269	0.0833481	3.62659	0.000287194	0.00309146	2612.16	2620.8	2329.4	2344.15
ENSG00000111321.10	ENSG00000111321	LTBR	12	protein_coding	15.304	5.78443	1.59609	3.62411	0.000289954	0.00311878	3.12095	2.79801	0	0.112165
ENSG00000159307.18	ENSG00000159307	SCUBE1	22	protein_coding	1962.07	0.466452	0.128767	3.62245	0.000291822	0.00313647	234.072	213.478	196.334	160.397
ENSG00000126524.9	ENSG00000126524	SBDS	7	protein_coding	660.752	0.522861	0.1444	3.62092	0.000293554	0.00315268	74.6745	78.6551	57.1222	60.345
ENSG00000143870.12	ENSG00000143870	PDIA6	2	protein_coding	632.598	0.580381	0.160437	3.61751	0.000297456	0.00319215	82.4389	66.5304	55.1047	54.8489
ENSG00000115129.13	ENSG00000115129	TP53I3	2	protein_coding	15.9252	3.80283	1.05195	3.61504	0.000300305	0.00321782	3.57768	2.27986	0	0.448662
ENSG00000102144.14	ENSG00000102144	PGK1	X	protein_coding	1573.58	0.420621	0.116373	3.61443	0.000301004	0.00322285	185.05	169.124	147.156	144.469
ENSG00000176956.12	ENSG00000176956	LY6H	8	protein_coding	457.304	0.657927	0.182272	3.6096	0.000306675	0.00327858	53.5891	56.4783	43.5037	33.3132
ENSG00000135404.11	ENSG00000135404	CD63	12	protein_coding	514.207	0.580674	0.160949	3.60783	0.000308772	0.00329599	61.8862	59.2763	46.7822	42.5107
ENSG00000175215.10	ENSG00000175215	CTDSP2	12	protein_coding	153.433	1.01232	0.280621	3.60745	0.000309226	0.00329833	23.2169	17.0989	9.96171	12.1139
ENSG00000144550.12	ENSG00000144550	CPNE9	3	protein_coding	84.3425	1.35584	0.375882	3.60709	0.00030965	0.00330035	14.1585	9.63758	5.92659	4.37445
ENSG00000004864.13	ENSG00000004864	SLC25A13	7	protein_coding	390.794	0.634245	0.176172	3.60014	0.000318042	0.00337446	47.6516	45.8044	34.1724	32.1915
ENSG00000188191.14	ENSG00000188191	PRKAR1B	7	protein_coding	1046.1	0.463458	0.128753	3.59958	0.00031873	0.00337864	117.378	121.143	99.6171	90.854
ENSG00000196262.13	ENSG00000196262	PPIA	7	protein_coding	802.223	0.490954	0.136398	3.59943	0.000318916	0.00337864	90.8121	93.5778	74.1454	70.3278
ENSG00000137575.11	ENSG00000137575	SDCBP	8	protein_coding	396.383	0.649434	0.180449	3.599	0.000319448	0.00338173	50.4681	44.6645	35.0551	31.855
ENSG00000172936.13	ENSG00000172936	MYD88	3	protein_coding	57.198	1.61095	0.44765	3.59869	0.00031982	0.00338312	10.2002	6.73594	2.64805	3.47713
ENSG00000102384.13	ENSG00000102384	CENPI	X	protein_coding	22.5939	2.83672	0.788496	3.59763	0.000321135	0.00339193	5.17622	2.59075	0.882683	0.336496
ENSG00000162722.8	ENSG00000162722	TRIM58	1	protein_coding	208.709	0.823264	0.228939	3.596	0.000323143	0.00340802	25.6527	26.8401	15.2578	17.3857
ENSG00000055332.17	ENSG00000055332	EIF2AK2	2	protein_coding	522.543	0.63136	0.175713	3.59313	0.000326724	0.00344063	70.564	54.1984	44.5125	44.4175
ENSG00000150768.15	ENSG00000150768	DLAT	11	protein_coding	508.947	0.58276	0.162504	3.58613	0.000335622	0.00352379	63.7131	56.271	43.3776	44.9784
ENSG00000111962.7	ENSG00000111962	UST	6	protein_coding	231.295	1.85654	0.517831	3.58522	0.000336791	0.00352816	46.3576	24.8712	8.82683	12.899
ENSG00000146085.7	ENSG00000146085	MUT	6	protein_coding	467.138	0.591074	0.164989	3.5825	0.00034032	0.00355453	57.5473	52.8512	39.9729	40.8282
ENSG00000167971.15	ENSG00000167971	CASKIN1	16	protein_coding	1181.4	0.459044	0.128133	3.58256	0.000340237	0.00355453	132.222	136.791	114.623	100.837
ENSG00000168481.8	ENSG00000168481	LGI3	8	protein_coding	241.334	0.795294	0.222292	3.5777	0.00034663	0.00361776	27.0229	33.2652	19.6712	18.5073
ENSG00000174238.14	ENSG00000174238	PITPNA	17	protein_coding	1906.07	0.386621	0.108085	3.57703	0.000347524	0.0036244	213.519	211.301	181.581	176.324
ENSG00000014641.17	ENSG00000014641	MDH1	2	protein_coding	1247	0.435627	0.121805	3.57642	0.000348335	0.00363017	137.703	144.356	118.658	110.932
ENSG00000173705.8	ENSG00000173705	SUSD5	3	protein_coding	193.375	0.85106	0.238181	3.57316	0.000352698	0.00367292	24.5109	24.4567	13.6185	16.264
ENSG00000198786.2	ENSG00000198786	MT-ND5	MT	protein_coding	11464.8	0.37624	0.105347	3.57142	0.000355045	0.00369462	1316.21	1230.92	1164.01	995.917
ENSG00000170113.15	ENSG00000170113	NIPA1	15	protein_coding	1332.72	0.454299	0.127227	3.57077	0.000355933	0.00370113	159.093	143.942	112.479	131.346
ENSG00000170776.21	ENSG00000170776	AKAP13	15	protein_coding	810.185	0.627586	0.17579	3.57008	0.000356867	0.00370809	114.105	79.1732	63.5532	74.5901
ENSG00000114019.14	ENSG00000114019	AMOTL2	3	protein_coding	626.831	0.532647	0.149256	3.56868	0.000358782	0.00371975	75.3596	70.3647	56.87	54.1759
ENSG00000131943.17	ENSG00000131943	C19orf12	19	protein_coding	565.924	0.558911	0.156758	3.56544	0.000363245	0.00376325	68.5849	63.9396	51.9522	47.2217
ENSG00000253676.1	ENSG00000253676	TAGLN2P1	8	processed_pseudogene	13.7415	4.56546	1.28101	3.56396	0.000365308	0.00377906	2.89259	2.27986	0.252195	0
ENSG00000068615.18	ENSG00000068615	REEP1	2	protein_coding	3038.51	0.3621	0.101613	3.56353	0.000365894	0.00378234	332.496	339.802	296.834	279.068
ENSG00000104805.15	ENSG00000104805	NUCB1	19	protein_coding	548.382	0.547589	0.153678	3.56323	0.000366323	0.00378399	64.8549	63.2142	48.4215	48.119
ENSG00000251593.1	ENSG00000251593	MSNP1	5	processed_pseudogene	16.2194	3.46929	0.973779	3.56271	0.000367045	0.00378867	3.57768	2.27986	0.126098	0.448662
ENSG00000109572.13	ENSG00000109572	CLCN3	4	protein_coding	2446.45	0.38116	0.10703	3.56125	0.000369098	0.00380707	285.072	259.178	226.345	234.202
ENSG00000197879.16	ENSG00000197879	MYO1C	17	protein_coding	294.546	0.721141	0.202511	3.561	0.00036944	0.0038078	38.3649	33.6797	25.3456	22.8818
ENSG00000008277.14	ENSG00000008277	ADAM22	7	protein_coding	1703.73	0.40995	0.115229	3.55769	0.000374124	0.00384481	193.042	189.435	147.786	169.37
ENSG00000067798.15	ENSG00000067798	NAV3	12	protein_coding	2201.04	0.433969	0.122208	3.55107	0.000383664	0.00392032	269.087	228.297	188.516	217.489
ENSG00000168077.13	ENSG00000168077	SCARA3	8	protein_coding	44.6015	1.80686	0.508825	3.55105	0.0003837	0.00392032	8.22105	5.38875	2.52195	1.79465
ENSG00000166333.13	ENSG00000166333	ILK	11	protein_coding	309.364	0.756575	0.213097	3.55037	0.000384686	0.00392754	41.7142	34.6124	28.1198	21.7601
ENSG00000135447.16	ENSG00000135447	PPP1R1A	12	protein_coding	1216.68	0.53596	0.150976	3.54998	0.000385265	0.0039306	155.515	127.465	119.667	95.4528
ENSG00000171130.18	ENSG00000171130	ATP6V0E2	7	protein_coding	983.496	0.459561	0.129479	3.5493	0.000386252	0.00393496	116.236	107.671	90.412	89.0594
ENSG00000233670.6	ENSG00000233670	PIRT	17	protein_coding	214.453	0.79801	0.225176	3.54394	0.000394194	0.00401006	27.6319	25.9075	16.8971	17.0492
ENSG00000185090.14	ENSG00000185090	MANEAL	1	protein_coding	534.061	0.610556	0.172417	3.54115	0.000398385	0.00404392	65.9968	60.8307	51.1956	40.3796
ENSG00000109919.9	ENSG00000109919	MTCH2	11	protein_coding	802.948	0.490107	0.138605	3.53599	0.000406246	0.004103	96.369	88.0854	69.732	75.0387
ENSG00000136010.13	ENSG00000136010	ALDH1L2	12	protein_coding	473.188	0.608744	0.17246	3.52978	0.000415913	0.00418607	60.0593	52.3331	37.1988	44.081
ENSG00000107731.12	ENSG00000107731	UNC5B	10	protein_coding	44.3771	1.77793	0.503876	3.5285	0.000417916	0.00420224	7.91657	5.59601	1.76537	2.57981
ENSG00000183798.4	ENSG00000183798	EMILIN3	20	protein_coding	27.9481	2.38603	0.676247	3.52835	0.000418163	0.00420224	4.64337	4.55972	1.51317	0.448662
ENSG00000266094.7	ENSG00000266094	RASSF5	1	protein_coding	269.772	0.879069	0.249235	3.52707	0.000420193	0.00421963	42.7038	25.9075	20.1756	21.0871
ENSG00000134684.10	ENSG00000134684	YARS	1	protein_coding	888.988	0.492357	0.139605	3.5268	0.000420615	0.00422085	110.071	94.1996	79.0632	81.0957
ENSG00000133069.16	ENSG00000133069	TMCC2	1	protein_coding	916.695	0.513847	0.145757	3.52537	0.000422888	0.00424063	116.845	95.0286	83.7288	79.974
ENSG00000140836.16	ENSG00000140836	ZFHX3	16	protein_coding	2459.75	0.442369	0.125511	3.52454	0.000424211	0.00424482	304.559	252.65	207.178	245.082
ENSG00000141429.13	ENSG00000141429	GALNT1	18	protein_coding	731.389	0.519978	0.147529	3.52457	0.000424171	0.00424482	89.6703	79.795	60.6529	69.6548
ENSG00000084093.16	ENSG00000084093	REST	4	protein_coding	59.6251	3.50111	0.993636	3.52353	0.000425831	0.00425801	12.7122	8.80854	1.76537	0.336496
ENSG00000177181.14	ENSG00000177181	RIMKLA	1	protein_coding	819.645	0.475961	0.135154	3.52162	0.000428918	0.00428279	96.4451	91.0907	72.8844	75.7117
ENSG00000107771.16	ENSG00000107771	CCSER2	10	protein_coding	1817.17	0.387058	0.109943	3.52052	0.000430702	0.0042945	207.734	197.311	166.197	175.09
ENSG00000173706.13	ENSG00000173706	HEG1	3	protein_coding	263.145	0.822952	0.234168	3.51436	0.000440807	0.00437974	38.7455	27.2547	22.0671	19.1803
ENSG00000092531.9	ENSG00000092531	SNAP23	15	protein_coding	67.593	1.41896	0.403809	3.51393	0.000441532	0.00438384	9.74347	9.63758	3.02634	4.93528
ENSG00000108679.12	ENSG00000108679	LGALS3BP	17	protein_coding	519.564	0.54952	0.156485	3.51166	0.00044532	0.00441523	60.5161	60.9344	44.3864	46.9973
ENSG00000049130.15	ENSG00000049130	KITLG	12	protein_coding	889.366	0.540983	0.15412	3.51015	0.000447849	0.00443717	91.6495	115.858	83.981	72.7954
ENSG00000100116.16	ENSG00000100116	GCAT	22	protein_coding	76.4588	1.30117	0.370937	3.50779	0.00045184	0.00447356	11.6465	9.74121	4.41342	5.15961
ENSG00000171867.16	ENSG00000171867	PRNP	20	protein_coding	1370.72	0.414663	0.118264	3.50625	0.000454462	0.00448792	154.982	153.061	131.268	123.27
ENSG00000136193.16	ENSG00000136193	SCRN1	7	protein_coding	4961.23	0.324057	0.0924344	3.5058	0.000455231	0.00449134	545.862	539.186	465.174	489.602
ENSG00000100412.15	ENSG00000100412	ACO2	22	protein_coding	1070.3	0.433048	0.12356	3.50476	0.000457011	0.0045007	122.174	119.693	97.9778	99.3786
ENSG00000161013.16	ENSG00000161013	MGAT4B	5	protein_coding	779.374	0.516384	0.147443	3.50227	0.000461317	0.00453865	93.7809	86.531	74.902	64.0465
ENSG00000139428.11	ENSG00000139428	MMAB	12	protein_coding	252.614	0.755717	0.215805	3.50185	0.000462031	0.0045425	30.3722	32.0216	22.1932	18.5073
ENSG00000165028.11	ENSG00000165028	NIPSNAP3B	9	protein_coding	35.6807	1.92457	0.550592	3.49546	0.000473253	0.00464958	5.1001	6.01053	1.76537	1.45815
ENSG00000142686.7	ENSG00000142686	C1orf216	1	protein_coding	647.898	0.544587	0.155891	3.49338	0.000476953	0.00468266	79.7746	71.2974	61.1573	53.0543
ENSG00000100596.6	ENSG00000100596	SPTLC2	14	protein_coding	1080.48	0.458334	0.131437	3.4871	0.000488284	0.00478057	126.741	119.278	90.6642	106.669
ENSG00000115685.14	ENSG00000115685	PPP1R7	2	protein_coding	494.544	0.561153	0.160932	3.4869	0.000488662	0.00478093	60.0593	55.8565	42.7471	43.8567
ENSG00000145882.10	ENSG00000145882	PCYOX1L	5	protein_coding	337.305	0.664724	0.190696	3.48579	0.000490689	0.0047941	43.465	37.8249	28.8764	27.7049
ENSG00000089220.4	ENSG00000089220	PEBP1	12	protein_coding	1750.46	0.405705	0.11647	3.48333	0.00049522	0.00483501	205.374	186.845	168.34	157.929
ENSG00000181789.14	ENSG00000181789	COPG1	3	protein_coding	1085.68	0.432454	0.124302	3.47906	0.000503182	0.00489237	124.534	120.729	101.635	98.5935
ENSG00000126432.13	ENSG00000126432	PRDX5	11	protein_coding	474.503	0.592059	0.170203	3.47854	0.000504159	0.00489511	55.7966	56.3747	44.5125	37.4633
ENSG00000254858.9	ENSG00000254858	MPV17L2	19	protein_coding	74.1693	1.33941	0.385034	3.47869	0.00050387	0.00489511	12.1793	8.70491	4.41342	4.71095
ENSG00000243701.5	ENSG00000243701	DUBR	3	lincRNA	310.782	0.76028	0.218699	3.47637	0.000508241	0.00492794	45.1396	31.6071	24.8412	25.2372
ENSG00000169126.15	ENSG00000169126	ARMC4	10	protein_coding	48.6182	1.71334	0.492981	3.47547	0.000509964	0.00493973	8.60165	6.01053	3.15244	1.79465
ENSG00000179222.17	ENSG00000179222	MAGED1	X	protein_coding	3144.07	0.350684	0.100906	3.47536	0.000510159	0.00493973	342.468	350.787	308.056	290.509
ENSG00000105220.15	ENSG00000105220	GPI	19	protein_coding	2079.57	0.365699	0.10528	3.4736	0.000513517	0.00496858	232.016	228.608	192.677	201.113
ENSG00000135525.18	ENSG00000135525	MAP7	6	protein_coding	330.298	0.665018	0.191458	3.47343	0.000513845	0.00496858	37.0708	42.6955	26.4805	28.8265
ENSG00000158806.13	ENSG00000158806	NPM2	8	protein_coding	164.255	0.888893	0.256042	3.47166	0.000517243	0.00499801	22.1512	19.7933	11.8532	13.1234
ENSG00000205542.10	ENSG00000205542	TMSB4X	X	protein_coding	678.998	0.595643	0.171698	3.46914	0.000522131	0.00504177	85.3314	75.2353	67.21	49.9136
ENSG00000117859.18	ENSG00000117859	OSBPL9	1	protein_coding	920.829	0.45407	0.130928	3.46809	0.000524163	0.00505792	106.798	102.594	80.7025	87.7134
ENSG00000105856.13	ENSG00000105856	HBP1	7	protein_coding	79.4166	1.24545	0.359466	3.46474	0.000530751	0.00511447	11.4942	10.4666	5.17	5.04745
ENSG00000004478.7	ENSG00000004478	FKBP4	12	protein_coding	1513.15	0.39654	0.114543	3.46193	0.000536316	0.00516103	168.912	169.435	135.051	148.058
ENSG00000157542.10	ENSG00000157542	KCNJ6	21	protein_coding	1841.85	0.387223	0.112025	3.45656	0.00054711	0.00525054	196.316	214.514	166.197	179.577
ENSG00000172331.11	ENSG00000172331	BPGM	7	protein_coding	231.079	0.773503	0.223864	3.45524	0.000549812	0.00527288	30.6006	26.7365	17.0232	19.9655
ENSG00000100867.14	ENSG00000100867	DHRS2	14	protein_coding	26.4571	2.40918	0.697444	3.45431	0.000551709	0.00528746	5.1001	3.62705	1.38707	0.448662
ENSG00000140406.3	ENSG00000140406	TLNRD1	15	protein_coding	416.703	0.609725	0.176769	3.44927	0.000562095	0.00538333	52.3711	46.6335	33.2898	38.2484
ENSG00000159387.7	ENSG00000159387	IRX6	16	protein_coding	23.4067	2.59456	0.75242	3.44829	0.000564145	0.00539929	5.17622	2.69438	1.00878	0.448662
ENSG00000134138.19	ENSG00000134138	MEIS2	15	protein_coding	569.981	0.559165	0.162175	3.44791	0.000564933	0.00539995	66.3012	67.3594	44.1342	55.7462
ENSG00000178385.14	ENSG00000178385	PLEKHM3	2	protein_coding	695.945	0.506431	0.146941	3.44649	0.000567922	0.00542264	83.6568	76.997	58.2571	66.402
ENSG00000198668.10	ENSG00000198668	CALM1	14	protein_coding	12156.2	0.305328	0.0885937	3.44639	0.000568127	0.00542264	1278.91	1364.81	1186.33	1169.1
ENSG00000163930.9	ENSG00000163930	BAP1	3	protein_coding	780.363	0.482895	0.140306	3.44173	0.000578009	0.00551323	88.1479	90.7798	74.0193	66.9628
ENSG00000203772.7	ENSG00000203772	SPRN	10	protein_coding	102.533	1.17023	0.340136	3.44048	0.000580685	0.00553125	16.6705	11.192	7.31366	6.39343
ENSG00000165731.18	ENSG00000165731	RET	10	protein_coding	1519.86	0.400292	0.116354	3.44029	0.000581089	0.00553136	174.545	165.601	135.051	148.956
ENSG00000182481.8	ENSG00000182481	KPNA2	17	protein_coding	1008.36	0.449389	0.130688	3.43864	0.000584637	0.00556137	117.683	111.195	96.2125	88.4986
ENSG00000187634.11	ENSG00000187634	SAMD11	1	protein_coding	979.607	0.439386	0.127794	3.43825	0.000585494	0.00556575	109.233	112.646	86.503	93.6582
ENSG00000167004.12	ENSG00000167004	PDIA3	15	protein_coding	766.7	0.470741	0.136992	3.43628	0.000589765	0.00559502	87.3106	87.8782	70.3625	68.8696
ENSG00000100580.7	ENSG00000100580	TMED8	14	protein_coding	1417.67	0.396788	0.115549	3.43393	0.000594908	0.0056362	161.985	154.927	130.511	134.711
ENSG00000151552.11	ENSG00000151552	QDPR	4	protein_coding	342.563	0.694863	0.202403	3.43306	0.000596802	0.00564655	36.2335	47.1516	30.0112	26.5832
ENSG00000117691.9	ENSG00000117691	NENF	1	protein_coding	38.1784	1.89789	0.553651	3.42795	0.000608148	0.00573845	6.31803	5.49238	2.39585	1.12165
ENSG00000092096.16	ENSG00000092096	SLC22A17	14	protein_coding	1017.85	0.475526	0.138728	3.42776	0.000608574	0.00573863	120.423	112.335	99.9954	84.4606
ENSG00000254986.7	ENSG00000254986	DPP3	11	protein_coding	338.084	0.632835	0.18469	3.42647	0.000611482	0.00575833	39.7351	41.1411	28.372	29.0509
ENSG00000150722.10	ENSG00000150722	PPP1R1C	2	protein_coding	699.04	0.66121	0.193057	3.42494	0.000614931	0.00578307	100.632	67.6703	50.8173	66.7385
ENSG00000155254.12	ENSG00000155254	MARVELD1	10	protein_coding	91.4442	1.15186	0.336348	3.42461	0.000615679	0.00578623	13.0928	11.7102	5.80049	6.5056
ENSG00000078668.13	ENSG00000078668	VDAC3	8	protein_coding	948.19	0.447602	0.130732	3.42381	0.000617492	0.00579166	104.362	110.884	89.2771	84.4606
ENSG00000118369.12	ENSG00000118369	USP35	11	protein_coding	245.438	0.732566	0.21396	3.42385	0.000617417	0.00579166	31.7424	28.4982	19.7973	20.1898
ENSG00000116962.14	ENSG00000116962	NID1	1	protein_coding	22.9949	2.44317	0.716219	3.41121	0.000646751	0.00604193	4.41501	3.21253	0.882683	0.672993
ENSG00000145354.11	ENSG00000145354	CISD2	4	protein_coding	297.447	0.676173	0.198234	3.41098	0.000647295	0.006043	33.8738	38.1358	25.3456	24.2277
ENSG00000136485.14	ENSG00000136485	DCAF7	17	protein_coding	2673.43	0.340783	0.0999953	3.40799	0.000654436	0.00610157	292.076	295.656	253.33	257.756
ENSG00000101347.9	ENSG00000101347	SAMHD1	20	protein_coding	565.411	0.527407	0.154866	3.40557	0.000660272	0.00614376	67.8237	63.4215	51.7	48.6798
ENSG00000136999.4	ENSG00000136999	NOV	8	protein_coding	40.9181	1.74504	0.512637	3.40404	0.000663959	0.00617398	5.8613	6.52868	2.39585	1.68248
ENSG00000170832.12	ENSG00000170832	USP32	17	protein_coding	1721.29	0.385421	0.113235	3.40373	0.000664717	0.00617695	196.468	187.052	153.713	169.819
ENSG00000005059.15	ENSG00000005059	MCUB	4	protein_coding	23.4807	2.45342	0.721098	3.40235	0.000668101	0.00619612	3.95828	3.83431	1.13488	0.448662
ENSG00000228203.6	ENSG00000228203	RNF144A-AS1	2	processed_transcript	109.492	1.30185	0.382617	3.40248	0.000667761	0.00619612	20.172	10.363	8.57464	5.15961
ENSG00000174307.6	ENSG00000174307	PHLDA3	1	protein_coding	147.31	0.99743	0.293274	3.40102	0.000671342	0.00622094	17.9645	20.6223	12.9881	8.30025
ENSG00000005893.15	ENSG00000005893	LAMP2	X	protein_coding	406.826	0.588158	0.173034	3.39908	0.000676126	0.00624994	47.6516	48.4988	33.2898	37.1268
ENSG00000131089.15	ENSG00000131089	ARHGEF9	X	protein_coding	1965.09	0.368509	0.108539	3.39518	0.000685823	0.00632711	220.522	215.032	189.903	181.708
ENSG00000008283.15	ENSG00000008283	CYB561	17	protein_coding	333.53	0.648541	0.19136	3.38912	0.000701175	0.00646027	40.2679	39.7939	30.2634	26.0224
ENSG00000282164.3	ENSG00000282164	PEG13	8	sense_intronic	284.649	0.68355	0.201687	3.38916	0.000701084	0.00646027	33.1126	35.9596	22.0671	25.2372
ENSG00000164823.10	ENSG00000164823	OSGIN2	8	protein_coding	140.107	0.95783	0.282924	3.38547	0.000710561	0.00653391	20.0959	16.2699	9.33122	11.3287
ENSG00000065609.14	ENSG00000065609	SNAP91	6	protein_coding	2185.18	0.35195	0.10404	3.38284	0.000717407	0.00658825	239.933	242.079	208.187	207.73
ENSG00000011426.10	ENSG00000011426	ANLN	7	protein_coding	48.7717	1.71523	0.507352	3.38075	0.000722875	0.00663413	9.05838	5.59601	3.27854	1.68248
ENSG00000127022.14	ENSG00000127022	CANX	5	protein_coding	4624.86	0.314512	0.0930671	3.37941	0.000726414	0.00666226	508.944	499.496	446.386	446.755
ENSG00000109079.9	ENSG00000109079	TNFAIP1	17	protein_coding	553.427	0.525116	0.155417	3.37875	0.000728165	0.00667398	64.1699	64.2505	51.1956	47.1095
ENSG00000122642.10	ENSG00000122642	FKBP9	7	protein_coding	277.739	0.796067	0.235697	3.37749	0.000731496	0.00670014	40.2679	28.9127	24.9673	19.0681
ENSG00000171951.4	ENSG00000171951	SCG2	2	protein_coding	4748.88	0.978564	0.289825	3.3764	0.000734406	0.00672022	642.84	596.286	410.195	281.087
ENSG00000057935.13	ENSG00000057935	MTA3	2	protein_coding	586.726	0.525208	0.155655	3.37418	0.000740358	0.0067637	72.0864	64.0433	49.6825	54.6246
ENSG00000163902.11	ENSG00000163902	RPN1	3	protein_coding	1970.05	0.362795	0.107687	3.36898	0.000754468	0.00687475	212.225	223.841	188.138	185.185
ENSG00000173269.13	ENSG00000173269	MMRN2	10	protein_coding	120.7	1.02688	0.305002	3.36679	0.000760487	0.0069251	18.1168	13.6791	8.95293	8.30025
ENSG00000136111.13	ENSG00000136111	TBC1D4	13	protein_coding	288.518	0.698596	0.207517	3.36645	0.000761416	0.00692908	38.7455	31.3999	23.8324	23.8912
ENSG00000006282.20	ENSG00000006282	SPATA20	17	protein_coding	121.666	0.983937	0.292619	3.36252	0.00077234	0.0069972	14.9197	16.8917	8.82683	8.86107
ENSG00000197555.9	ENSG00000197555	SIPA1L1	14	protein_coding	118.167	1.05006	0.312236	3.36303	0.000770909	0.0069972	17.3555	13.99	6.93537	9.7584
ENSG00000170854.17	ENSG00000170854	RIOX2	3	protein_coding	142.893	0.938278	0.279083	3.362	0.000773793	0.00700547	17.2033	19.7933	9.20512	12.0017
ENSG00000206337.10	ENSG00000206337	HCP5	6	sense_overlapping	31.5843	1.9925	0.59351	3.35714	0.000787534	0.00711893	5.55682	4.35246	1.63927	1.12165
ENSG00000120708.16	ENSG00000120708	TGFBI	5	protein_coding	33.5457	2.08563	0.621325	3.35674	0.00078867	0.00712182	6.24191	4.45609	0.630488	2.13114
ENSG00000111667.13	ENSG00000111667	USP5	12	protein_coding	909.768	0.443521	0.132147	3.35627	0.000790015	0.0071294	103.905	102.283	86.3769	80.647
ENSG00000107147.12	ENSG00000107147	KCNT1	9	protein_coding	88.0616	1.16846	0.348966	3.34835	0.000812936	0.00732684	13.4734	10.4666	6.05268	5.72044
ENSG00000087053.18	ENSG00000087053	MTMR2	11	protein_coding	785.624	0.467306	0.139578	3.348	0.000813984	0.00733159	92.4868	86.8419	67.4622	75.4874
ENSG00000228499.1	ENSG00000228499	TMSB10P1	2	processed_pseudogene	563.386	0.525656	0.157118	3.3456	0.00082104	0.00738097	62.4191	68.3957	52.3305	47.6703
ENSG00000165617.14	ENSG00000165617	DACT1	14	protein_coding	231.246	0.738833	0.221154	3.34081	0.00083535	0.00750002	26.2617	30.6744	18.6624	18.8438
ENSG00000185920.15	ENSG00000185920	PTCH1	9	protein_coding	316.316	0.675804	0.202325	3.34019	0.000837205	0.00751188	40.5724	35.9596	23.202	29.6117
ENSG00000010256.10	ENSG00000010256	UQCRC1	3	protein_coding	548.054	0.523178	0.156791	3.33678	0.000847555	0.00759507	66.2251	60.8307	49.8086	47.6703
ENSG00000132256.18	ENSG00000132256	TRIM5	11	protein_coding	17.7083	2.8481	0.853665	3.33632	0.000848964	0.00759801	2.81647	3.31616	0.252195	0.672993
ENSG00000128591.15	ENSG00000128591	FLNC	7	protein_coding	138.183	2.51192	0.753563	3.33339	0.000857944	0.00766375	28.4692	17.7207	6.55708	2.35548
ENSG00000108622.10	ENSG00000108622	ICAM2	17	protein_coding	12.2821	5.44394	1.63341	3.33287	0.000859559	0.00766844	2.43587	2.27986	0.126098	0
ENSG00000175183.9	ENSG00000175183	CSRP2	12	protein_coding	29.0196	2.08602	0.626144	3.33153	0.000863691	0.00769555	5.17622	4.04157	1.51317	0.897324
ENSG00000145247.11	ENSG00000145247	OCIAD2	4	protein_coding	241.59	0.714458	0.214621	3.32893	0.000871801	0.00775798	30.8289	28.1873	19.9234	19.7411
ENSG00000136546.14	ENSG00000136546	SCN7A	2	protein_coding	644.802	0.545084	0.163793	3.32789	0.000875068	0.00777512	83.6568	66.7377	52.961	60.7937
ENSG00000155366.16	ENSG00000155366	RHOC	1	protein_coding	116.168	1.02666	0.308513	3.32779	0.000875384	0.00777512	15.4525	15.2336	6.80927	9.7584
ENSG00000085063.15	ENSG00000085063	CD59	11	protein_coding	556.253	0.510575	0.153627	3.32347	0.000889043	0.00786664	66.149	62.3852	49.3042	50.138
ENSG00000124006.14	ENSG00000124006	OBSL1	2	protein_coding	854.369	0.448921	0.135119	3.32241	0.000892428	0.00789162	95.8361	98.1375	81.333	75.1509
ENSG00000165757.8	ENSG00000165757	JCAD	10	protein_coding	76.0166	1.37538	0.414283	3.31989	0.000900522	0.00795819	14.0824	7.46135	4.03512	5.15961
ENSG00000008394.12	ENSG00000008394	MGST1	12	protein_coding	11.8493	4.39447	1.3245	3.31784	0.000907172	0.00801193	2.28362	2.17623	0	0.224331
ENSG00000177697.18	ENSG00000177697	CD151	11	protein_coding	283.668	0.660865	0.199216	3.31733	0.000908835	0.00801714	33.5693	34.8196	22.8237	24.7886
ENSG00000147434.8	ENSG00000147434	CHRNA6	8	protein_coding	509.006	1.36215	0.410689	3.31675	0.000910714	0.00802645	91.0405	52.9549	33.0376	28.7144
ENSG00000181652.19	ENSG00000181652	ATG9B	7	protein_coding	71.7929	1.28065	0.386129	3.31663	0.000911098	0.00802645	11.1898	8.80854	4.03512	5.04745
ENSG00000132825.6	ENSG00000132825	PPP1R3D	20	protein_coding	75.1592	1.22279	0.368782	3.31574	0.000914016	0.00804712	10.1241	10.5702	5.17	4.59879
ENSG00000111652.9	ENSG00000111652	COPS7A	12	protein_coding	192.753	0.783698	0.236574	3.3127	0.000924006	0.00812998	25.0438	22.9022	15.0056	15.7032
ENSG00000111726.12	ENSG00000111726	CMAS	12	protein_coding	390.974	0.585511	0.176802	3.31168	0.000927363	0.00814932	45.7486	46.5298	35.4334	32.3037
ENSG00000125430.8	ENSG00000125430	HS3ST3B1	17	protein_coding	394.814	0.681363	0.206244	3.30367	0.000954282	0.0083702	54.6548	40.8302	36.8205	28.9387
ENSG00000102265.11	ENSG00000102265	TIMP1	X	protein_coding	17.5491	3.08622	0.934843	3.30133	0.000962274	0.00842454	3.50156	2.69438	0	0.785158
ENSG00000111412.5	ENSG00000111412	C12orf49	12	protein_coding	1098.01	0.424871	0.12874	3.30022	0.000966102	0.00845279	127.426	120.003	106.3	96.7988
ENSG00000168785.7	ENSG00000168785	TSPAN5	4	protein_coding	589.414	0.508224	0.154024	3.29964	0.000968082	0.00846485	65.9968	70.1574	55.3568	50.0258
ENSG00000154277.12	ENSG00000154277	UCHL1	4	protein_coding	5537.87	0.318531	0.0965517	3.29907	0.000970062	0.0084769	607.216	601.779	554.577	512.821
ENSG00000117533.14	ENSG00000117533	VAMP4	1	protein_coding	283.578	0.664131	0.201616	3.29403	0.000987614	0.00861957	35.7007	32.6434	24.4629	23.1061
ENSG00000114948.12	ENSG00000114948	ADAM23	2	protein_coding	1268.75	0.440188	0.133759	3.29091	0.000998631	0.00869953	156.504	130.677	110.083	123.382
ENSG00000135002.11	ENSG00000135002	RFK	9	protein_coding	491.756	0.553761	0.168313	3.29006	0.00100165	0.00872042	52.3711	62.7997	43.6298	42.6229
ENSG00000117298.15	ENSG00000117298	ECE1	1	protein_coding	622.491	0.53491	0.162611	3.28951	0.00100362	0.0087268	78.4044	66.4268	49.8086	60.4572
ENSG00000168490.13	ENSG00000168490	PHYHIP	8	protein_coding	101.691	1.09654	0.333337	3.2896	0.00100331	0.0087268	12.3316	14.9227	8.19634	5.83261
ENSG00000065000.17	ENSG00000065000	AP3D1	19	protein_coding	2802.97	0.330712	0.100762	3.28211	0.00103032	0.00892033	312.095	302.081	270.984	266.954
ENSG00000105810.9	ENSG00000105810	CDK6	7	protein_coding	34.3632	1.90168	0.579644	3.28077	0.00103525	0.008952	4.94785	5.69964	2.14366	1.00949
ENSG00000141458.12	ENSG00000141458	NPC1	18	protein_coding	317.024	0.641399	0.195579	3.27949	0.00103996	0.0089856	40.4202	35.5451	25.2195	28.49
ENSG00000188229.5	ENSG00000188229	TUBB4B	9	protein_coding	1678.72	0.422588	0.128863	3.27936	0.00104041	0.0089856	197.99	180.005	169.223	141.441
ENSG00000104332.11	ENSG00000104332	SFRP1	8	protein_coding	133.252	1.00093	0.305294	3.27858	0.00104331	0.00900514	21.0093	13.8864	9.07903	10.2071
ENSG00000163638.13	ENSG00000163638	ADAMTS9	3	protein_coding	45.8214	1.87059	0.570977	3.27612	0.00105242	0.00907819	10.5808	3.52342	2.26976	2.01898
ENSG00000133101.9	ENSG00000133101	CCNA1	13	protein_coding	255.86	0.790369	0.241327	3.2751	0.00105624	0.00909438	37.832	25.8038	22.0671	18.6195
ENSG00000158301.18	ENSG00000158301	GPRASP2	X	protein_coding	590.563	0.532403	0.162556	3.27519	0.00105592	0.00909438	71.0207	66.2195	57.3744	47.2217
ENSG00000171189.17	ENSG00000171189	GRIK1	21	protein_coding	440.493	0.570913	0.174351	3.27451	0.00105845	0.00910787	51.6099	52.0222	34.2985	42.5107
ENSG00000091039.16	ENSG00000091039	OSBPL8	12	protein_coding	3307.16	0.336923	0.10291	3.27395	0.00106055	0.00912036	378.32	347.678	304.147	329.318
ENSG00000118705.16	ENSG00000118705	RPN2	20	protein_coding	1059.76	0.407239	0.124585	3.26877	0.00108015	0.00926626	116.922	120.832	95.3298	102.071
ENSG00000155368.16	ENSG00000155368	DBI	2	protein_coding	160.26	0.914313	0.279804	3.26769	0.00108429	0.00929043	22.7601	18.3425	14.1229	9.98273
ENSG00000105223.19	ENSG00000105223	PLD3	19	protein_coding	2415.8	0.362504	0.111022	3.26515	0.00109405	0.00936173	279.211	255.137	237.946	219.957
ENSG00000109991.8	ENSG00000109991	P2RX3	11	protein_coding	3811.08	0.366323	0.112217	3.2644	0.00109696	0.00937041	446.829	397.317	330.754	391.233
ENSG00000102109.8	ENSG00000102109	PCSK1N	X	protein_coding	686.502	0.567424	0.173857	3.26374	0.00109951	0.00938651	89.2136	71.8155	67.5883	52.2691
ENSG00000151320.10	ENSG00000151320	AKAP6	14	protein_coding	10772.7	0.293974	0.0901129	3.26229	0.00110516	0.00942387	1191.44	1142.62	1005.12	1092.49
ENSG00000099341.11	ENSG00000099341	PSMD8	19	protein_coding	1005.71	0.416122	0.127675	3.25923	0.00111714	0.00950819	114.486	111.609	95.7081	90.9662
ENSG00000079739.16	ENSG00000079739	PGM1	1	protein_coding	119.062	1.00627	0.308865	3.25797	0.00112213	0.00953336	17.7362	13.4719	9.33122	7.85158
ENSG00000125637.15	ENSG00000125637	PSD4	2	protein_coding	50.548	1.58758	0.487267	3.25814	0.00112146	0.00953336	9.59122	5.28512	3.02634	2.46764
ENSG00000158109.14	ENSG00000158109	TPRG1L	1	protein_coding	273.852	0.69305	0.212843	3.25616	0.00112928	0.00957452	36.3096	30.1563	24.0846	21.3114
ENSG00000088986.10	ENSG00000088986	DYNLL1	12	protein_coding	975.417	0.4222	0.129753	3.25387	0.00113844	0.00963701	105.503	114.304	91.9252	88.6107
ENSG00000061918.12	ENSG00000061918	GUCY1B1	4	protein_coding	206.279	0.914085	0.281014	3.25281	0.0011427	0.00965059	19.3347	33.7833	16.771	14.1329
ENSG00000138760.9	ENSG00000138760	SCARB2	4	protein_coding	3251.25	0.325254	0.0999923	3.25279	0.00114279	0.00965059	358.986	352.238	320.414	304.754
ENSG00000196544.7	ENSG00000196544	BORCS6	17	protein_coding	74.5874	1.27951	0.393924	3.24811	0.00116176	0.00978269	12.3316	8.39402	5.4222	4.03796
ENSG00000064989.12	ENSG00000064989	CALCRL	2	protein_coding	60.3797	1.43081	0.440549	3.24778	0.00116309	0.0097868	10.1241	7.15046	4.41342	2.69197
ENSG00000078804.12	ENSG00000078804	TP53INP2	20	protein_coding	768.752	0.554651	0.170896	3.24554	0.00117227	0.00984636	105.275	74.4063	67.21	67.8601
ENSG00000124570.19	ENSG00000124570	SERPINB6	6	protein_coding	78.3985	1.18889	0.366347	3.24525	0.00117346	0.0098505	11.1898	10.2594	4.41342	5.94477
ENSG00000119729.11	ENSG00000119729	RHOQ	2	protein_coding	380.151	0.596362	0.183852	3.2437	0.00117988	0.00989641	48.1084	41.8665	30.6417	34.9956
ENSG00000165410.14	ENSG00000165410	CFL2	14	protein_coding	446.449	0.54123	0.167042	3.24008	0.00119497	0.00998935	53.8935	50.1569	39.3425	39.4823
ENSG00000117500.12	ENSG00000117500	TMED5	1	protein_coding	325.578	0.6318	0.195011	3.23982	0.00119605	0.00999243	41.4858	36.2705	29.1285	26.2467
ENSG00000157184.6	ENSG00000157184	CPT2	1	protein_coding	62.4491	1.33934	0.414692	3.22971	0.00123915	0.0103219	9.28674	8.29039	4.53951	3.14063
ENSG00000143158.10	ENSG00000143158	MPC2	1	protein_coding	203.495	0.769413	0.238617	3.22446	0.0012621	0.0104925	27.4796	22.9022	17.2754	15.3667
ENSG00000160785.13	ENSG00000160785	SLC25A44	1	protein_coding	761.191	0.441085	0.136798	3.22434	0.00126262	0.0104925	86.6255	85.8056	69.3537	70.5521
ENSG00000104833.11	ENSG00000104833	TUBB4A	19	protein_coding	2611.4	0.332625	0.103176	3.22388	0.00126468	0.0105028	293.826	278.661	252.826	247.998
ENSG00000151917.17	ENSG00000151917	BEND6	6	protein_coding	227.751	0.710128	0.22029	3.2236	0.00126589	0.0105028	29.1543	26.4256	18.2842	19.1803
ENSG00000162852.13	ENSG00000162852	CNST	1	protein_coding	868.687	0.423862	0.131504	3.22319	0.00126773	0.0105028	99.1854	96.5831	79.5676	81.2078
ENSG00000167306.19	ENSG00000167306	MYO5B	18	protein_coding	47.3004	1.50679	0.467467	3.2233	0.00126724	0.0105028	6.31803	7.46135	2.52195	2.80414
ENSG00000116171.17	ENSG00000116171	SCP2	1	protein_coding	223.955	0.746434	0.231678	3.22187	0.00127358	0.0105315	27.7841	27.4619	15.3839	20.8628
ENSG00000147044.21	ENSG00000147044	CASK	X	protein_coding	4647.98	0.327856	0.101799	3.22064	0.00127905	0.0105667	539.849	477.527	439.324	453.934
ENSG00000143341.11	ENSG00000143341	HMCN1	1	protein_coding	28.4725	1.99996	0.622036	3.21518	0.00130362	0.0107507	5.02397	3.93794	1.00878	1.45815
ENSG00000065911.11	ENSG00000065911	MTHFD2	2	protein_coding	611.163	0.474544	0.147632	3.21438	0.00130725	0.0107554	69.0416	70.7792	55.7351	55.0733
ENSG00000109756.9	ENSG00000109756	RAPGEF2	4	protein_coding	1599.6	0.362916	0.112893	3.21469	0.00130587	0.0107554	181.168	172.751	152.578	150.638
ENSG00000119383.19	ENSG00000119383	PTPA	9	protein_coding	565.584	0.524661	0.163296	3.21294	0.00131384	0.0108033	71.6297	59.4836	51.4478	49.1285
ENSG00000072042.12	ENSG00000072042	RDH11	14	protein_coding	755.089	0.449297	0.139876	3.2121	0.00131767	0.0108285	89.2136	82.1785	68.7232	69.6548
ENSG00000112679.14	ENSG00000112679	DUSP22	6	protein_coding	308.894	0.632583	0.196991	3.21123	0.00132167	0.010855	35.929	37.9285	28.1198	24.3399
ENSG00000095739.10	ENSG00000095739	BAMBI	10	protein_coding	71.4139	1.25271	0.390491	3.20804	0.00133641	0.0109169	9.97183	9.84484	3.53073	5.60827
ENSG00000116688.16	ENSG00000116688	MFN2	1	protein_coding	1696.23	0.351645	0.109618	3.20792	0.00133696	0.0109169	185.659	188.503	158.379	164.547
ENSG00000198856.12	ENSG00000198856	OSTC	4	protein_coding	181.484	0.791604	0.246884	3.20638	0.00134414	0.0109627	20.6287	24.6639	14.6273	14.1329
ENSG00000132718.8	ENSG00000132718	SYT11	1	protein_coding	6771.46	0.294223	0.0917742	3.20595	0.00134619	0.0109731	744.157	723.026	670.461	647.195
ENSG00000158882.14	ENSG00000158882	TOMM40L	1	protein_coding	272.997	0.649817	0.202724	3.20542	0.00134866	0.0109868	33.2648	32.3325	21.941	24.1156
ENSG00000122786.19	ENSG00000122786	CALD1	7	protein_coding	367.091	0.650573	0.203069	3.20371	0.00135671	0.0110269	51.0771	36.9959	31.1461	30.8455
ENSG00000274588.1	ENSG00000274588	DGKK	X	protein_coding	33.887	1.78104	0.556086	3.20281	0.00136095	0.0110549	5.25234	5.07786	1.51317	1.79465
ENSG00000136158.11	ENSG00000136158	SPRY2	13	protein_coding	541.355	0.535331	0.167238	3.20102	0.00136941	0.0111173	68.661	57.2037	50.1868	45.6514
ENSG00000128731.16	ENSG00000128731	HERC2	15	protein_coding	3208.68	0.322626	0.100853	3.19897	0.00137919	0.0111709	355.941	345.502	293.934	324.046
ENSG00000123104.11	ENSG00000123104	ITPR2	12	protein_coding	96.6342	1.12281	0.351387	3.19536	0.00139656	0.0112986	15.8331	10.1557	6.93537	6.28127
ENSG00000168830.7	ENSG00000168830	HTR1E	6	protein_coding	32.2292	1.82634	0.571731	3.19441	0.00140117	0.0113228	5.02397	4.87061	1.38707	1.68248
ENSG00000172354.9	ENSG00000172354	GNB2	7	protein_coding	674.68	0.477885	0.149685	3.19261	0.00140992	0.011387	80.3836	73.9917	64.4359	57.7652
ENSG00000240694.8	ENSG00000240694	PNMA2	8	protein_coding	3616.82	0.310127	0.0971845	3.19112	0.00141721	0.0114382	386.846	400.84	354.586	344.909
ENSG00000109944.10	ENSG00000109944	JHY	11	protein_coding	136.014	0.951001	0.298723	3.18356	0.00145476	0.0116755	20.781	14.4046	10.7183	9.4219
ENSG00000198960.10	ENSG00000198960	ARMCX6	X	protein_coding	131.434	0.906329	0.284686	3.18361	0.0014545	0.0116755	17.3555	16.3735	8.82683	10.9922
ENSG00000120156.20	ENSG00000120156	TEK	9	protein_coding	40.4468	5.09429	1.60141	3.18112	0.00146709	0.011756	10.3524	5.07786	0.50439	0
ENSG00000133134.11	ENSG00000133134	BEX2	X	protein_coding	718.005	0.491996	0.154675	3.18084	0.00146847	0.0117586	77.9477	87.1527	70.6147	58.5504
ENSG00000153179.12	ENSG00000153179	RASSF3	12	protein_coding	34.0801	1.77024	0.557537	3.17512	0.00149776	0.0119592	4.87173	5.49238	1.89146	1.45815
ENSG00000131100.12	ENSG00000131100	ATP6V1E1	22	protein_coding	395.238	0.574571	0.181063	3.17332	0.00150708	0.0120131	48.5651	44.4572	31.2722	37.5754
ENSG00000189195.12	ENSG00000189195	BTBD8	1	protein_coding	1216.16	0.471694	0.14866	3.17298	0.00150882	0.0120201	153.536	124.149	120.928	99.8273
ENSG00000165152.8	ENSG00000165152	TMEM246	9	protein_coding	990.312	0.473876	0.149427	3.17128	0.0015177	0.0120704	106.417	120.107	100.121	79.301
ENSG00000179403.11	ENSG00000179403	VWA1	1	protein_coding	103.817	1.02469	0.323306	3.16939	0.00152757	0.0121352	14.3868	12.9537	8.44854	6.39343
ENSG00000088280.18	ENSG00000088280	ASAP3	1	protein_coding	158.258	0.853141	0.269614	3.1643	0.00155456	0.0123245	22.075	17.928	13.3663	11.1044
ENSG00000278952.1	ENSG00000278952	AP003068.4	11	TEC	23.1569	2.20729	0.697668	3.16382	0.00155715	0.0123284	4.26277	3.21253	1.00878	0.785158
ENSG00000196372.12	ENSG00000196372	ASB13	10	protein_coding	141.446	0.85578	0.270766	3.16059	0.00157448	0.0124549	18.4212	17.4098	10.7183	11.1044
ENSG00000144567.10	ENSG00000144567	RETREG2	2	protein_coding	877.06	0.430156	0.136131	3.15986	0.00157845	0.0124689	104.666	93.2669	80.3242	81.6565
ENSG00000014216.15	ENSG00000014216	CAPN1	11	protein_coding	995.095	0.413589	0.130923	3.15902	0.001583	0.0124979	114.486	109.122	86.503	98.4813
ENSG00000138653.9	ENSG00000138653	NDST4	4	protein_coding	524.416	0.505322	0.159983	3.1586	0.00158528	0.0125089	63.1803	57.8255	44.5125	49.465
ENSG00000087253.12	ENSG00000087253	LPCAT2	16	protein_coding	32.3188	2.01619	0.639856	3.151	0.00162713	0.0128103	6.77475	3.41979	0.756586	2.01898
ENSG00000140534.13	ENSG00000140534	TICRR	15	protein_coding	23.2055	2.19852	0.69796	3.14992	0.00163315	0.0128505	3.95828	3.52342	1.13488	0.672993
ENSG00000197535.14	ENSG00000197535	MYO5A	15	protein_coding	11537.6	0.271586	0.0862786	3.14778	0.00164518	0.012938	1219.61	1263.14	1126.68	1138.14
ENSG00000175471.19	ENSG00000175471	MCTP1	5	protein_coding	223.059	0.775401	0.246513	3.14547	0.00165819	0.013033	32.5797	22.6949	18.6624	17.0492
ENSG00000178718.6	ENSG00000178718	RPP25	15	protein_coding	90.4512	1.14927	0.365604	3.14347	0.00166955	0.0131149	12.5599	11.9174	7.81805	4.37445
ENSG00000106211.8	ENSG00000106211	HSPB1	7	protein_coding	96.5656	1.15357	0.367093	3.14245	0.0016754	0.0131389	16.5943	9.53395	7.18756	5.83261
ENSG00000087842.10	ENSG00000087842	PIR	X	protein_coding	23.9273	2.15759	0.686873	3.14117	0.00168273	0.0131817	4.56725	3.1089	1.00878	0.897324
ENSG00000163344.5	ENSG00000163344	PMVK	1	protein_coding	126.29	0.911728	0.290726	3.13604	0.00171244	0.0133846	17.2033	15.2336	8.57464	10.4314
ENSG00000106789.12	ENSG00000106789	CORO2A	9	protein_coding	564.673	0.549573	0.175346	3.13422	0.0017231	0.013453	72.2387	59.6908	43.2515	56.1949
ENSG00000163820.14	ENSG00000163820	FYCO1	3	protein_coding	28.0639	2.09236	0.667941	3.13256	0.00173291	0.0135071	5.02397	3.93794	0.50439	1.79465
ENSG00000110958.15	ENSG00000110958	PTGES3	12	protein_coding	946.045	0.409371	0.131019	3.12451	0.00178099	0.0138665	102.611	109.744	90.412	85.5823
ENSG00000140564.11	ENSG00000140564	FURIN	15	protein_coding	181.332	0.875119	0.280244	3.1227	0.00179198	0.0139444	28.5453	17.5135	13.9968	13.7964
ENSG00000115504.14	ENSG00000115504	EHBP1	2	protein_coding	1837.24	0.344862	0.110546	3.11963	0.00181076	0.0140732	194.641	209.851	177.041	173.52
ENSG00000187699.10	ENSG00000187699	C2orf88	2	protein_coding	23.9389	2.18852	0.702412	3.11573	0.00183492	0.0142391	4.71949	3.00527	0.630488	1.23382
ENSG00000165507.8	ENSG00000165507	DEPP1	10	protein_coding	27.5815	1.99536	0.64053	3.11517	0.0018384	0.0142504	5.02397	3.62705	1.51317	0.897324
ENSG00000204789.4	ENSG00000204789	ZNF204P	6	processed_pseudogene	36.3116	1.69299	0.544001	3.11211	0.00185753	0.01437	5.70906	5.18149	2.26976	1.45815
ENSG00000215474.7	ENSG00000215474	SKOR2	18	protein_coding	488.436	0.672328	0.21604	3.11205	0.00185791	0.01437	72.3148	45.5972	35.5595	46.2122
ENSG00000166670.9	ENSG00000166670	MMP10	11	protein_coding	18.8333	2.67599	0.859985	3.11168	0.00186028	0.0143804	3.2732	3.1089	1.00878	0.112165
ENSG00000143401.14	ENSG00000143401	ANP32E	1	protein_coding	134.644	0.871241	0.280089	3.11059	0.00186714	0.0144176	17.4317	16.788	11.0966	9.53407
ENSG00000117724.12	ENSG00000117724	CENPF	1	protein_coding	44.6295	1.54382	0.496414	3.10995	0.00187121	0.0144332	6.31803	6.73594	3.15244	1.79465
ENSG00000126947.12	ENSG00000126947	ARMCX1	X	protein_coding	487.532	0.522025	0.167856	3.10995	0.00187119	0.0144332	61.0489	51.9186	42.4949	44.3054
ENSG00000203288.3	ENSG00000203288	TDRKH-AS1	1	antisense	46.9121	1.44934	0.466118	3.10938	0.00187481	0.014453	7.07924	6.42505	2.64805	2.80414
ENSG00000092445.11	ENSG00000092445	TYRO3	15	protein_coding	347.062	0.670196	0.215629	3.1081	0.00188296	0.0145014	48.3367	35.3378	32.4071	25.6859
ENSG00000164405.10	ENSG00000164405	UQCRQ	5	protein_coding	610.498	0.467328	0.15036	3.10807	0.00188315	0.0145014	67.3669	72.0228	57.2483	53.7273
ENSG00000067704.9	ENSG00000067704	IARS2	1	protein_coding	751.283	0.444085	0.142953	3.10651	0.00189308	0.014554	89.2897	80.9349	70.9929	66.9628
ENSG00000130707.17	ENSG00000130707	ASS1	9	protein_coding	55.8275	1.325	0.427404	3.10012	0.00193444	0.0148233	8.22105	7.46135	3.65683	3.2528
ENSG00000134287.9	ENSG00000134287	ARF3	12	protein_coding	964.296	0.406572	0.131217	3.09848	0.00194518	0.0148894	111.136	105.081	84.8637	94.892
ENSG00000168394.11	ENSG00000168394	TAP1	6	protein_coding	12.1753	3.33671	1.07716	3.09768	0.00195044	0.0149216	2.28362	2.0726	0.252195	0.224331
ENSG00000069329.17	ENSG00000069329	VPS35	16	protein_coding	1746.89	0.340172	0.10989	3.09557	0.00196433	0.014987	194.032	189.85	168.592	165.444
ENSG00000182013.17	ENSG00000182013	PNMA8A	19	protein_coding	1537.24	0.369541	0.119437	3.09402	0.00197467	0.0150415	160.31	180.731	148.669	141.777
ENSG00000161544.9	ENSG00000161544	CYGB	17	protein_coding	259.087	0.685771	0.221673	3.09362	0.00197731	0.0150534	34.5589	28.1873	23.4542	19.629
ENSG00000164062.12	ENSG00000164062	APEH	3	protein_coding	377.581	0.550536	0.178002	3.09287	0.00198233	0.0150672	44.4546	43.8354	31.3983	34.9956
ENSG00000197705.9	ENSG00000197705	KLHL14	18	protein_coding	16.8581	2.71166	0.876729	3.09293	0.0019819	0.0150672	3.34932	2.38349	0.756586	0.224331
ENSG00000099810.19	ENSG00000099810	MTAP	9	protein_coding	131.78	0.941903	0.304945	3.08877	0.00200989	0.0152586	20.0198	13.99	10.8444	8.74891
ENSG00000106771.12	ENSG00000106771	TMEM245	9	protein_coding	1077.69	0.389386	0.12608	3.08841	0.0020123	0.0152586	116.084	124.46	96.5908	105.548
ENSG00000139505.11	ENSG00000139505	MTMR6	13	protein_coding	705.163	0.436168	0.141239	3.08816	0.00201402	0.0152586	78.3283	81.2458	62.5444	67.2993
ENSG00000236714.1	ENSG00000236714	LINC01844	5	lincRNA	22.7726	2.17782	0.706154	3.08406	0.00204197	0.0154325	2.89259	4.45609	0.882683	0.897324
ENSG00000214193.10	ENSG00000214193	SH3D21	1	protein_coding	179.911	0.803443	0.260799	3.0807	0.00206518	0.0155791	23.3691	21.6586	11.4749	16.937
ENSG00000100949.14	ENSG00000100949	RABGGTA	14	protein_coding	131.159	0.896704	0.29126	3.07871	0.00207898	0.0156748	17.3555	16.1663	11.3488	8.52458
ENSG00000105701.15	ENSG00000105701	FKBP8	19	protein_coding	1163.94	0.400318	0.130129	3.07631	0.00209578	0.0157846	125.295	135.237	115.631	101.622
ENSG00000146701.11	ENSG00000146701	MDH2	7	protein_coding	639.331	0.451177	0.146761	3.07424	0.0021104	0.0158692	75.0551	70.1574	57.6266	59.4477
ENSG00000177432.7	ENSG00000177432	NAP1L5	4	protein_coding	1221.85	0.410788	0.133622	3.07426	0.00211025	0.0158692	132.146	142.18	123.45	103.641
ENSG00000178947.8	ENSG00000178947	SMIM10L2A	X	protein_coding	336.808	0.569638	0.185313	3.07392	0.00211264	0.0158775	38.3649	40.8302	29.0024	29.7239
ENSG00000087085.14	ENSG00000087085	ACHE	7	protein_coding	829.494	0.438901	0.142791	3.07374	0.00211391	0.0158786	100.784	86.8419	78.1805	74.4779
ENSG00000174460.3	ENSG00000174460	ZCCHC12	X	protein_coding	973.239	0.415438	0.1353	3.07049	0.00213711	0.0160272	101.926	116.998	93.1861	87.3769
ENSG00000116396.14	ENSG00000116396	KCNC4	1	protein_coding	427.716	0.525715	0.17134	3.06825	0.00215316	0.0161218	47.0427	52.3331	36.4422	39.4823
ENSG00000108219.14	ENSG00000108219	TSPAN14	10	protein_coding	857.646	0.44009	0.143567	3.06539	0.00217386	0.0162594	102.687	91.5052	72.1278	85.6944
ENSG00000130558.19	ENSG00000130558	OLFM1	9	protein_coding	2978.72	0.317539	0.103669	3.06302	0.00219112	0.0163381	333.485	316.486	296.203	278.283
ENSG00000175567.8	ENSG00000175567	UCP2	11	protein_coding	12.9129	3.37778	1.1027	3.0632	0.00218987	0.0163381	2.13138	2.48712	0.50439	0
ENSG00000121060.17	ENSG00000121060	TRIM25	17	protein_coding	64.4962	1.21096	0.395746	3.05995	0.00221374	0.0164876	9.21062	8.49765	4.28732	4.15012
ENSG00000142549.9	ENSG00000142549	IGLON5	19	protein_coding	927.52	0.501008	0.163771	3.05921	0.00221923	0.0164936	106.036	107.671	97.2213	68.9818
ENSG00000174951.11	ENSG00000174951	FUT1	19	protein_coding	57.497	1.33503	0.436394	3.05923	0.00221909	0.0164936	8.90614	7.25409	4.28732	2.80414
ENSG00000080200.9	ENSG00000080200	CRYBG3	3	protein_coding	78.5483	1.15127	0.376442	3.05828	0.00222608	0.016527	12.1793	9.11943	4.41342	6.1691
ENSG00000138778.11	ENSG00000138778	CENPE	4	protein_coding	63.2358	1.23465	0.404396	3.05306	0.00226517	0.016773	9.66734	7.77224	4.03512	4.15012
ENSG00000087365.15	ENSG00000087365	SF3B2	11	protein_coding	1877.72	0.333128	0.10917	3.05146	0.00227728	0.0168273	206.364	205.394	184.102	175.875
ENSG00000181852.17	ENSG00000181852	RNF41	12	protein_coding	907.391	0.3959	0.129815	3.04972	0.00229052	0.0168985	99.3377	103.526	84.6115	85.1336
ENSG00000106683.14	ENSG00000106683	LIMK1	7	protein_coding	696.272	0.48389	0.158723	3.04864	0.0022988	0.0169371	88.5285	70.9865	65.1925	60.6815
ENSG00000163449.10	ENSG00000163449	TMEM169	2	protein_coding	768.383	0.458188	0.150304	3.04841	0.00230058	0.0169371	91.1166	83.8366	62.4183	77.955
ENSG00000155974.12	ENSG00000155974	GRIP1	12	protein_coding	593.125	0.482558	0.15832	3.04798	0.00230382	0.0169521	72.9237	63.007	50.439	56.8679
ENSG00000163565.18	ENSG00000163565	IFI16	1	protein_coding	53.3567	3.24144	1.06357	3.0477	0.00230604	0.0169596	13.5495	5.38875	1.76537	0.448662
ENSG00000087470.17	ENSG00000087470	DNM1L	12	protein_coding	1430.57	0.355148	0.116763	3.04161	0.00235314	0.0172609	163.431	152.336	133.537	138.524
ENSG00000102452.16	ENSG00000102452	NALCN	13	protein_coding	797.956	0.416069	0.136851	3.04031	0.00236335	0.0173206	91.954	87.4636	71.119	77.0577
ENSG00000158864.12	ENSG00000158864	NDUFS2	1	protein_coding	696.082	0.453656	0.149216	3.04026	0.00236374	0.0173206	77.1104	81.1422	68.2188	58.999
ENSG00000183837.9	ENSG00000183837	PNMA3	X	protein_coding	157.798	0.809526	0.266455	3.03813	0.00238053	0.0174164	21.8467	17.6171	12.9881	11.8895
ENSG00000100100.12	ENSG00000100100	PIK3IP1	22	protein_coding	76.1525	1.12216	0.369379	3.03795	0.0023819	0.0174173	10.6569	9.84484	5.80049	4.59879
ENSG00000135047.14	ENSG00000135047	CTSL	9	protein_coding	102.164	0.95791	0.315801	3.03327	0.00241921	0.0176534	13.7779	12.7465	7.31366	7.73942
ENSG00000198836.9	ENSG00000198836	OPA1	3	protein_coding	2625.63	0.313971	0.103573	3.0314	0.00243419	0.0177341	296.338	275.966	250.43	256.859
ENSG00000179292.4	ENSG00000179292	TMEM151A	11	protein_coding	270.416	0.62805	0.20723	3.0307	0.0024399	0.0177584	32.123	32.4362	24.7151	21.3114
ENSG00000145920.14	ENSG00000145920	CPLX2	5	protein_coding	1843.81	0.350787	0.115771	3.03	0.00244555	0.0177903	208.876	197.519	184.481	166.566
ENSG00000064042.17	ENSG00000064042	LIMCH1	4	protein_coding	2053.55	0.329651	0.108814	3.02949	0.00244967	0.0177939	215.574	234.514	190.786	203.468
ENSG00000100600.14	ENSG00000100600	LGMN	14	protein_coding	342.001	0.569731	0.188063	3.02947	0.00244983	0.0177939	39.8112	40.6229	27.2371	32.4158
ENSG00000132970.12	ENSG00000132970	WASF3	13	protein_coding	801.699	0.434752	0.143675	3.02593	0.00247871	0.0179665	89.2136	92.0233	79.4415	68.1966
ENSG00000091129.19	ENSG00000091129	NRCAM	7	protein_coding	4193.88	0.297706	0.0984357	3.02437	0.00249154	0.0180502	474.08	435.453	403.765	411.535
ENSG00000269378.1	ENSG00000269378	AC022149.1	19	processed_pseudogene	93.6713	0.995223	0.3292	3.02316	0.00250154	0.0181133	11.7987	12.7465	6.93537	6.61776
ENSG00000170275.14	ENSG00000170275	CRTAP	3	protein_coding	272.728	0.617633	0.204361	3.02227	0.00250889	0.0181478	33.9499	30.9853	22.3193	24.3399
ENSG00000103495.13	ENSG00000103495	MAZ	16	protein_coding	1015.31	0.39736	0.13155	3.0206	0.00252273	0.018224	117.378	109.537	99.2388	90.6297
ENSG00000186310.9	ENSG00000186310	NAP1L3	X	protein_coding	1560.04	0.365827	0.12112	3.02036	0.00252477	0.0182252	163.888	181.767	154.722	140.431
ENSG00000101856.9	ENSG00000101856	PGRMC1	X	protein_coding	1685.37	0.334712	0.11084	3.01979	0.0025295	0.01825	179.645	190.264	159.261	163.649
ENSG00000136448.11	ENSG00000136448	NMT1	17	protein_coding	890.467	0.394021	0.130568	3.01775	0.0025466	0.018317	100.86	98.0339	82.9722	83.7876
ENSG00000120805.13	ENSG00000120805	ARL1	12	protein_coding	310.245	0.57758	0.191594	3.01459	0.00257323	0.0184896	36.9947	36.0632	27.3632	26.5832
ENSG00000173559.12	ENSG00000173559	NABP1	2	protein_coding	55.0597	1.30216	0.432013	3.01416	0.00257693	0.0184973	8.44941	6.9432	3.53073	3.36496
ENSG00000183826.17	ENSG00000183826	BTBD9	6	protein_coding	713.602	0.445723	0.147917	3.01332	0.00258403	0.0185389	85.2553	76.5825	60.9051	70.1034
ENSG00000187398.11	ENSG00000187398	LUZP2	11	protein_coding	215.659	0.692751	0.230211	3.0092	0.00261938	0.0187522	23.6736	28.8091	17.2754	18.3951
ENSG00000132286.11	ENSG00000132286	TIMM10B	11	protein_coding	554.209	0.476487	0.158391	3.00829	0.00262722	0.0187912	58.9936	67.9812	48.4215	51.9326
ENSG00000101608.12	ENSG00000101608	MYL12A	18	protein_coding	268.237	0.640667	0.213071	3.00683	0.00263986	0.0188721	34.2544	29.949	24.589	20.8628
ENSG00000169894.17	ENSG00000169894	MUC3A	7	protein_coding	27.7704	2.06534	0.687104	3.00587	0.00264825	0.0189224	4.94785	3.83431	1.89146	0.448662
ENSG00000152642.10	ENSG00000152642	GPD1L	3	protein_coding	485.755	0.497508	0.165566	3.00489	0.00265677	0.018964	56.8623	55.0275	39.9729	47.3338
ENSG00000116459.10	ENSG00000116459	ATP5PB	1	protein_coding	578.462	0.460921	0.15346	3.00352	0.00266879	0.0190305	63.9415	67.8776	54.7264	50.6988
ENSG00000171530.13	ENSG00000171530	TBCA	5	protein_coding	468.981	0.511811	0.17042	3.00324	0.00267123	0.0190383	52.0666	56.3747	45.0168	38.6971
ENSG00000166681.13	ENSG00000166681	BEX3	X	protein_coding	651.399	0.45799	0.152647	3.00032	0.00269698	0.0192023	69.1938	79.1732	62.1661	56.6436
ENSG00000046604.12	ENSG00000046604	DSG2	18	protein_coding	41.6658	1.49404	0.498333	2.99809	0.00271681	0.0193142	6.69863	5.38875	2.26976	2.46764
ENSG00000139514.12	ENSG00000139514	SLC7A1	13	protein_coding	1644.81	0.360131	0.120119	2.99812	0.00271649	0.0193142	194.793	168.709	154.091	158.153
ENSG00000176171.11	ENSG00000176171	BNIP3	10	protein_coding	502.56	0.474652	0.158389	2.99674	0.00272886	0.0193762	56.9384	58.0327	46.0256	45.0905
ENSG00000228223.3	ENSG00000228223	HCG11	6	lincRNA	94.9053	0.994829	0.331981	2.99665	0.00272966	0.0193762	11.7987	13.0574	7.56586	6.1691
ENSG00000142657.20	ENSG00000142657	PGD	1	protein_coding	2547.74	0.303047	0.101228	2.99369	0.00275623	0.0195549	279.363	274.205	243.116	251.139
ENSG00000187446.11	ENSG00000187446	CHP1	15	protein_coding	597.212	0.464074	0.155073	2.99262	0.00276595	0.019614	71.7058	64.4578	51.0695	57.7652
ENSG00000162645.12	ENSG00000162645	GBP2	1	protein_coding	19.4504	2.41697	0.807727	2.99231	0.00276877	0.0196241	4.0344	2.38349	1.00878	0.336496
ENSG00000160753.15	ENSG00000160753	RUSC1	1	protein_coding	1242.66	0.361973	0.121139	2.98808	0.00280739	0.0198778	135.343	139.693	111.596	124.055
ENSG00000065534.18	ENSG00000065534	MYLK	3	protein_coding	106.887	0.932425	0.312138	2.98723	0.00281522	0.0199032	13.9301	13.6791	7.06147	8.86107
ENSG00000178425.13	ENSG00000178425	NT5DC1	6	protein_coding	123.999	0.904321	0.302725	2.98727	0.00281481	0.0199032	17.8884	13.8864	8.19634	10.5436
ENSG00000169255.14	ENSG00000169255	B3GALNT1	3	protein_coding	628.918	0.486293	0.162874	2.98571	0.0028292	0.0199908	63.4848	81.0386	57.6266	55.7462
ENSG00000170396.7	ENSG00000170396	ZNF804A	2	protein_coding	676.72	0.478685	0.160332	2.98558	0.00283045	0.0199908	85.2553	69.6393	56.3656	66.2898
ENSG00000107560.11	ENSG00000107560	RAB11FIP2	10	protein_coding	1326.27	0.35035	0.117408	2.98403	0.00284476	0.0200616	142.65	149.849	122.819	129.775
ENSG00000140465.13	ENSG00000140465	CYP1A1	15	protein_coding	31.5038	1.71729	0.575595	2.9835	0.00284975	0.0200867	4.94785	4.55972	1.38707	1.79465
ENSG00000173208.3	ENSG00000173208	ABCD2	12	protein_coding	168.45	0.847223	0.284037	2.98279	0.00285632	0.020123	24.9676	17.5135	15.1317	10.9922
ENSG00000106066.14	ENSG00000106066	CPVL	7	protein_coding	41.3008	1.52117	0.510076	2.98225	0.00286141	0.0201487	7.15536	4.87061	2.39585	2.24331
ENSG00000139190.16	ENSG00000139190	VAMP1	12	protein_coding	264.791	0.657526	0.220515	2.98178	0.0028658	0.0201594	36.0813	27.5656	22.8237	21.7601
ENSG00000173826.14	ENSG00000173826	KCNH6	17	protein_coding	30.3804	1.76751	0.593076	2.98024	0.0028802	0.0202405	3.95828	5.28512	1.63927	1.34599
ENSG00000116791.13	ENSG00000116791	CRYZ	1	protein_coding	57.4015	1.26759	0.425409	2.9797	0.00288531	0.0202635	7.6882	8.29039	3.02634	4.26229
ENSG00000075785.12	ENSG00000075785	RAB7A	3	protein_coding	1964.07	0.325574	0.109295	2.97884	0.00289339	0.0203028	218.238	211.405	193.812	183.839
ENSG00000113441.15	ENSG00000113441	LNPEP	5	protein_coding	1333.12	0.447189	0.150191	2.97747	0.00290637	0.0203735	167.999	134.408	106.679	138.076
ENSG00000172725.13	ENSG00000172725	CORO1B	11	protein_coding	157.024	0.783145	0.263466	2.97247	0.00295418	0.0206778	20.781	18.2389	13.3663	11.6652
ENSG00000133985.2	ENSG00000133985	TTC9	14	protein_coding	1114.99	0.396309	0.133422	2.97035	0.00297461	0.0207898	134.962	114.097	104.283	104.426
ENSG00000156802.12	ENSG00000156802	ATAD2	8	protein_coding	37.5688	1.6348	0.550432	2.97003	0.00297768	0.0208009	6.62251	4.55972	1.38707	2.57981
ENSG00000104450.12	ENSG00000104450	SPAG1	8	protein_coding	80.6088	1.07151	0.360839	2.96951	0.00298279	0.0208263	12.0271	9.43032	5.67439	5.60827
ENSG00000107960.10	ENSG00000107960	STN1	10	protein_coding	170.865	0.760994	0.256628	2.96536	0.00302327	0.0210775	23.1407	19.0679	14.5012	13.0112
ENSG00000162734.12	ENSG00000162734	PEA15	1	protein_coding	1092.89	0.428296	0.144513	2.96373	0.00303938	0.0211584	136.637	109.744	106.048	95.9015
ENSG00000154153.13	ENSG00000154153	RETREG1	5	protein_coding	581.833	0.444168	0.149876	2.96356	0.00304102	0.0211593	65.0072	66.9449	52.8349	53.9516
ENSG00000006007.11	ENSG00000006007	GDE1	16	protein_coding	519.497	0.487589	0.164561	2.96298	0.00304681	0.0211891	64.246	54.9238	47.791	45.9879
ENSG00000150760.12	ENSG00000150760	DOCK1	10	protein_coding	47.1995	1.50183	0.506913	2.96269	0.00304962	0.0211982	7.15536	6.52868	3.78293	1.57032
ENSG00000133636.10	ENSG00000133636	NTS	12	protein_coding	54.93	1.26966	0.428585	2.96246	0.00305196	0.021204	7.91657	7.35772	3.27854	3.70146
ENSG00000122034.14	ENSG00000122034	GTF3A	13	protein_coding	484.182	0.490903	0.165756	2.9616	0.00306044	0.0212419	51.9144	59.4836	41.7383	45.427
ENSG00000115233.11	ENSG00000115233	PSMD14	2	protein_coding	400.437	0.527453	0.178114	2.96132	0.00306327	0.0212511	46.4337	46.5298	38.0815	32.9767
ENSG00000094631.19	ENSG00000094631	HDAC6	X	protein_coding	832.516	0.393913	0.133061	2.9604	0.00307244	0.0212946	93.9331	92.0233	77.1717	78.7402
ENSG00000164054.15	ENSG00000164054	SHISA5	3	protein_coding	343.618	0.565467	0.191092	2.95913	0.00308505	0.0213705	38.5933	42.0737	32.4071	27.5927
ENSG00000075711.20	ENSG00000075711	DLG1	3	protein_coding	730.569	0.422893	0.14305	2.95625	0.00311403	0.0215395	86.7016	77.8261	66.4534	68.8696
ENSG00000115226.9	ENSG00000115226	FNDC4	2	protein_coding	288.595	0.603509	0.204167	2.95596	0.00311695	0.021549	34.9395	33.4725	26.9849	22.6574
ENSG00000064999.14	ENSG00000064999	ANKS1A	6	protein_coding	1733.46	0.335332	0.11345	2.95576	0.00311895	0.0215523	196.848	183.425	169.475	162.64
ENSG00000115993.12	ENSG00000115993	TRAK2	2	protein_coding	1582.53	0.347115	0.117454	2.95534	0.00312329	0.0215592	182.842	165.601	145.264	156.695
ENSG00000174437.16	ENSG00000174437	ATP2A2	12	protein_coding	4502.3	0.279909	0.0947169	2.95521	0.00312454	0.0215592	497.45	473.692	432.893	448.325
ENSG00000279117.1	ENSG00000279117	AP001972.5	11	TEC	825.197	0.423202	0.143195	2.95542	0.00312248	0.0215592	100.403	85.391	76.7934	76.0482
ENSG00000049449.9	ENSG00000049449	RCN1	11	protein_coding	91.2761	1.03623	0.350852	2.95346	0.00314238	0.021661	14.1585	9.94847	5.92659	7.06643
ENSG00000168807.16	ENSG00000168807	SNTB2	16	protein_coding	298.139	0.636602	0.215572	2.95308	0.00314617	0.0216659	39.4306	31.918	21.8149	28.8265
ENSG00000109062.11	ENSG00000109062	SLC9A3R1	17	protein_coding	45.3099	1.43802	0.487251	2.9513	0.00316441	0.0217596	6.16579	6.83957	3.27854	2.01898
ENSG00000144815.15	ENSG00000144815	NXPE3	3	protein_coding	542.174	0.477156	0.161671	2.9514	0.00316342	0.0217596	66.9102	57.1001	49.052	49.2407
ENSG00000167037.18	ENSG00000167037	SGSM1	22	protein_coding	403.254	0.51643	0.174977	2.95141	0.00316322	0.0217596	44.5307	48.9133	34.1724	37.6876
ENSG00000085832.16	ENSG00000085832	EPS15	1	protein_coding	3262.2	0.299459	0.101528	2.94953	0.00318254	0.0218628	354.495	353.482	328.232	305.202
ENSG00000235587.2	ENSG00000235587	GAPDHP65	X	processed_pseudogene	359.873	0.568228	0.192643	2.94964	0.00318144	0.0218628	37.5276	47.1516	29.759	32.9767
ENSG00000073670.13	ENSG00000073670	ADAM11	17	protein_coding	1435.32	0.434768	0.147513	2.94732	0.00320546	0.0219881	173.327	151.196	111.722	153.106
ENSG00000165566.12	ENSG00000165566	AMER2	13	protein_coding	1139.26	0.387152	0.13142	2.94591	0.00322004	0.0220558	135.647	118.138	110.209	103.753
ENSG00000107130.9	ENSG00000107130	NCS1	9	protein_coding	3655.97	0.300335	0.102045	2.94317	0.00324871	0.0222052	413.869	379.596	362.026	347.825
ENSG00000143862.7	ENSG00000143862	ARL8A	1	protein_coding	1451.29	0.340721	0.115761	2.9433	0.00324729	0.0222052	158.484	160.523	142.238	135.159
ENSG00000185896.10	ENSG00000185896	LAMP1	13	protein_coding	1250.72	0.374616	0.127287	2.94307	0.00324974	0.0222052	140.062	137.621	125.972	109.922
ENSG00000069399.14	ENSG00000069399	BCL3	19	protein_coding	23.7384	2.07018	0.703667	2.94199	0.00326112	0.0222722	4.64337	2.90164	0.630488	1.34599
ENSG00000076554.15	ENSG00000076554	TPD52	8	protein_coding	363.316	0.532266	0.180931	2.94182	0.00326286	0.0222733	42.2471	42.281	30.2634	34.0983
ENSG00000084731.14	ENSG00000084731	KIF3C	2	protein_coding	4182.56	0.302886	0.102989	2.94096	0.00327199	0.0222923	469.742	438.769	423.436	387.644
ENSG00000136854.20	ENSG00000136854	STXBP1	9	protein_coding	6951.4	0.265103	0.0902072	2.93882	0.00329464	0.0224358	748.648	743.959	692.402	675.348
ENSG00000001617.11	ENSG00000001617	SEMA3F	3	protein_coding	211.963	0.660349	0.224763	2.93798	0.00330355	0.0224856	25.8811	25.1821	17.6537	17.9465
ENSG00000101460.12	ENSG00000101460	MAP1LC3A	20	protein_coding	297.606	0.574011	0.195441	2.93701	0.00331397	0.0225456	35.7007	34.3015	26.4805	25.3494
ENSG00000058668.14	ENSG00000058668	ATP2B4	1	protein_coding	1852.65	0.949308	0.323407	2.93533	0.00333188	0.0226346	291.999	187.777	129.25	144.806
ENSG00000153823.18	ENSG00000153823	PID1	2	protein_coding	185.952	0.731909	0.249506	2.93343	0.00335239	0.022752	24.8154	20.8296	13.4924	16.8248
ENSG00000106565.17	ENSG00000106565	TMEM176B	7	protein_coding	16.2231	2.50241	0.853198	2.93298	0.00335724	0.0227739	3.04483	2.38349	0.378293	0.672993
ENSG00000041357.15	ENSG00000041357	PSMA4	15	protein_coding	684.153	0.423166	0.144405	2.93042	0.00338506	0.0228964	76.1208	78.0333	65.6969	60.9059
ENSG00000075651.15	ENSG00000075651	PLD1	3	protein_coding	14.3134	2.71633	0.927011	2.9302	0.00338745	0.0229015	2.51199	2.38349	0.252195	0.560827
ENSG00000198794.11	ENSG00000198794	SCAMP5	15	protein_coding	1744.18	0.329418	0.112438	2.92978	0.00339199	0.0229212	192.89	189.228	158.379	176.661
ENSG00000112796.9	ENSG00000112796	ENPP5	6	protein_coding	18.8666	2.26479	0.773743	2.92706	0.00342179	0.0230561	3.04483	3.1089	0.50439	0.897324
ENSG00000168615.11	ENSG00000168615	ADAM9	8	protein_coding	232.397	0.644118	0.220045	2.92721	0.00342018	0.0230561	29.6871	26.0111	19.9234	19.4046
ENSG00000151929.9	ENSG00000151929	BAG3	10	protein_coding	186.156	0.832475	0.28464	2.92466	0.00344828	0.0232013	29.002	17.8243	12.4837	16.6005
ENSG00000137841.11	ENSG00000137841	PLCB2	15	protein_coding	37.3555	1.53383	0.524792	2.92275	0.00346958	0.0233111	5.93742	4.97424	2.14366	2.01898
ENSG00000011105.13	ENSG00000011105	TSPAN9	12	protein_coding	394.434	0.571982	0.19576	2.92186	0.00347946	0.0233663	52.295	40.312	36.9466	31.855
ENSG00000104722.13	ENSG00000104722	NEFM	8	protein_coding	19839.5	0.727319	0.24894	2.92166	0.00348168	0.0233701	2832.53	2030.52	1661.84	1574.02
ENSG00000150764.13	ENSG00000150764	DIXDC1	11	protein_coding	516.032	0.502952	0.172298	2.91907	0.00351072	0.0235314	63.3325	55.5456	50.6912	41.8377
ENSG00000112320.11	ENSG00000112320	SOBP	6	protein_coding	2102.03	0.309391	0.106012	2.91846	0.00351762	0.0235664	223.567	234.204	197.343	209.413
ENSG00000116898.11	ENSG00000116898	MRPS15	1	protein_coding	256.909	0.617913	0.211751	2.91811	0.00352163	0.023582	28.6214	32.6434	20.5539	23.3304
ENSG00000154328.15	ENSG00000154328	NEIL2	8	protein_coding	249.064	0.629453	0.215773	2.91719	0.00353198	0.0236401	28.9259	30.5708	22.9498	19.4046
ENSG00000184752.12	ENSG00000184752	NDUFA12	12	protein_coding	407.575	0.526235	0.180624	2.91343	0.00357484	0.0239042	46.8143	47.7734	39.5946	32.7523
ENSG00000160716.5	ENSG00000160716	CHRNB2	1	protein_coding	793.209	0.399647	0.137222	2.91242	0.00358639	0.0239586	91.6495	85.8056	71.8756	76.3847
ENSG00000165175.15	ENSG00000165175	MID1IP1	X	protein_coding	289.695	0.619212	0.212898	2.90849	0.00363175	0.0242145	38.8977	30.0527	23.3281	26.2467
ENSG00000198954.7	ENSG00000198954	KIF1BP	10	protein_coding	712.688	0.43895	0.150969	2.90755	0.00364267	0.0242655	84.9508	76.3752	59.6442	71.5616
ENSG00000134153.9	ENSG00000134153	EMC7	15	protein_coding	290.285	0.572485	0.196908	2.90736	0.00364488	0.0242687	33.7976	34.5088	24.2107	26.3589
ENSG00000143621.16	ENSG00000143621	ILF2	1	protein_coding	1087.49	0.364094	0.125292	2.90596	0.00366124	0.0243546	123.772	116.895	104.661	101.398
ENSG00000204131.9	ENSG00000204131	NHSL2	X	protein_coding	86.977	1.0207	0.351433	2.90439	0.00367973	0.0244545	12.1032	10.7775	7.18756	5.27178
ENSG00000073849.14	ENSG00000073849	ST6GAL1	3	protein_coding	1120.07	0.409533	0.141066	2.90313	0.00369448	0.0245293	139.758	111.402	101.509	107.118
ENSG00000110514.19	ENSG00000110514	MADD	11	protein_coding	2516.63	0.303298	0.104513	2.90201	0.00370777	0.0246059	282.713	264.049	237.694	250.578
ENSG00000144746.6	ENSG00000144746	ARL6IP5	3	protein_coding	567.057	0.44014	0.151708	2.90123	0.00371695	0.0246553	64.0937	64.3542	50.3129	53.9516
ENSG00000204394.12	ENSG00000204394	VARS	6	protein_coding	747.036	0.430226	0.148344	2.90019	0.00372932	0.0247256	91.6495	76.8934	68.3449	69.6548
ENSG00000172757.12	ENSG00000172757	CFL1	11	protein_coding	2998.26	0.289729	0.100003	2.89721	0.00376502	0.0249271	321.534	327.263	297.716	286.695
ENSG00000175582.19	ENSG00000175582	RAB6A	11	protein_coding	3816.87	0.280498	0.0968522	2.89614	0.00377781	0.0249883	407.703	415.867	380.689	365.884
ENSG00000128595.16	ENSG00000128595	CALU	7	protein_coding	585.696	0.475922	0.164551	2.89225	0.00382497	0.0252409	74.2178	59.6908	51.1956	55.0733
ENSG00000167986.13	ENSG00000167986	DDB1	11	protein_coding	2613.64	0.290963	0.100599	2.8923	0.00382432	0.0252409	283.169	282.599	254.465	254.84
ENSG00000256045.2	ENSG00000256045	MTRNR2L10	X	protein_coding	528.868	0.448496	0.155179	2.89019	0.00385011	0.025371	59.7548	60.3126	48.6737	48.2312
ENSG00000155876.5	ENSG00000155876	RRAGA	9	protein_coding	604.296	0.437847	0.15158	2.88854	0.00387029	0.0254564	71.6297	65.0796	53.8437	57.4287
ENSG00000101445.9	ENSG00000101445	PPP1R16B	20	protein_coding	296.04	0.597765	0.207162	2.8855	0.00390792	0.0256919	31.8946	38.3431	22.9498	28.0414
ENSG00000141526.16	ENSG00000141526	SLC16A3	17	protein_coding	23.0103	2.14675	0.744435	2.88373	0.00392992	0.025815	3.42544	3.93794	1.51317	0.336496
ENSG00000154229.11	ENSG00000154229	PRKCA	17	protein_coding	909.521	0.394696	0.136873	2.88367	0.00393075	0.025815	94.2376	109.122	86.1247	84.012
ENSG00000141404.15	ENSG00000141404	GNAL	18	protein_coding	2865.28	0.289177	0.100404	2.88014	0.00397499	0.0260718	316.891	302.91	278.045	280.75
ENSG00000102743.14	ENSG00000102743	SLC25A15	13	protein_coding	118.531	0.85161	0.295725	2.87973	0.00398016	0.0260814	14.6913	15.3372	8.32244	9.98273
ENSG00000132109.9	ENSG00000132109	TRIM21	11	protein_coding	33.2732	1.63616	0.568851	2.87626	0.00402423	0.026309	5.25234	4.66335	1.26098	2.24331
ENSG00000182749.5	ENSG00000182749	PAQR7	1	protein_coding	122.959	0.872438	0.303342	2.87609	0.00402639	0.0263109	13.3211	18.0316	8.57464	10.2071
ENSG00000162520.14	ENSG00000162520	SYNC	1	protein_coding	22.1113	2.01531	0.700855	2.87551	0.0040338	0.026347	3.95828	3.00527	1.00878	0.897324
ENSG00000115762.16	ENSG00000115762	PLEKHB2	2	protein_coding	1546.74	0.335156	0.116572	2.87509	0.00403916	0.0263576	168.912	170.471	154.47	141.777
ENSG00000114999.7	ENSG00000114999	TTL	2	protein_coding	2269.54	0.30238	0.105182	2.87483	0.00404246	0.0263669	253.33	239.592	219.662	220.742
ENSG00000163703.17	ENSG00000163703	CRELD1	3	protein_coding	237.767	0.638459	0.222222	2.87307	0.00406504	0.0265019	29.002	27.9801	17.6537	22.6574
ENSG00000067715.13	ENSG00000067715	SYT1	12	protein_coding	4041.49	0.285259	0.0992932	2.8729	0.00406729	0.0265042	453.452	419.701	381.067	408.507
ENSG00000135828.11	ENSG00000135828	RNASEL	1	protein_coding	16.0184	2.48384	0.86471	2.87246	0.00407296	0.0265289	3.2732	2.0726	0.378293	0.672993
ENSG00000084444.13	ENSG00000084444	FAM234B	12	protein_coding	582.732	0.430166	0.149772	2.87215	0.00407695	0.0265313	65.0833	66.5304	52.7088	54.8489
ENSG00000139182.14	ENSG00000139182	CLSTN3	12	protein_coding	2773.58	0.317359	0.110555	2.87061	0.00409687	0.0265984	310.725	294.413	283.467	251.363
ENSG00000089199.9	ENSG00000089199	CHGB	20	protein_coding	1163.31	0.378044	0.131704	2.8704	0.00409947	0.0266031	130.547	127.983	118.153	100.949
ENSG00000256537.4	ENSG00000256537	SMIM10L1	12	protein_coding	460.765	0.498804	0.173897	2.86838	0.00412575	0.0267612	57.6235	48.3952	42.8732	39.9309
ENSG00000107798.17	ENSG00000107798	LIPA	10	protein_coding	176.773	0.724974	0.252841	2.86731	0.00413978	0.0268275	23.2169	20.1042	12.862	16.0397
ENSG00000150961.14	ENSG00000150961	SEC24D	4	protein_coding	131.572	0.859527	0.299845	2.86657	0.00414946	0.026865	17.9645	15.3372	11.9793	8.30025
ENSG00000103769.9	ENSG00000103769	RAB11A	15	protein_coding	2543.08	0.290991	0.101578	2.86471	0.00417394	0.0269744	275.862	274.619	249.547	245.979
ENSG00000107863.17	ENSG00000107863	ARHGAP21	10	protein_coding	2429.18	0.293344	0.102472	2.86268	0.0042007	0.0271224	262.388	263.842	238.577	234.314
ENSG00000127884.4	ENSG00000127884	ECHS1	10	protein_coding	545.248	0.468704	0.163908	2.85955	0.00424244	0.0273417	66.149	58.24	52.7088	46.4365
ENSG00000171160.17	ENSG00000171160	MORN4	10	protein_coding	360.176	0.529888	0.185452	2.85728	0.00427292	0.0275129	41.7903	41.9701	28.8764	34.9956
ENSG00000136147.17	ENSG00000136147	PHF11	13	protein_coding	24.7494	1.94202	0.67976	2.85692	0.0042777	0.0275185	3.50156	4.24883	0.630488	1.57032
ENSG00000197948.10	ENSG00000197948	FCHSD1	5	protein_coding	119.536	0.845028	0.295966	2.85515	0.00430166	0.0276551	15.6048	14.6118	8.32244	10.2071
ENSG00000049249.8	ENSG00000049249	TNFRSF9	1	protein_coding	23.8463	1.95108	0.683894	2.8529	0.00433227	0.027768	4.64337	2.79801	1.00878	1.12165
ENSG00000084754.11	ENSG00000084754	HADHA	2	protein_coding	840.802	0.385808	0.135231	2.85295	0.00433151	0.027768	95.151	92.2306	74.7759	83.2268
ENSG00000114125.13	ENSG00000114125	RNF7	3	protein_coding	399.812	0.495021	0.173483	2.85343	0.00432502	0.027768	47.1188	44.8717	34.8029	37.1268
ENSG00000111669.14	ENSG00000111669	TPI1	12	protein_coding	574.593	0.452632	0.158696	2.85219	0.00434191	0.0278171	69.6506	60.8307	54.4742	50.6988
ENSG00000051620.10	ENSG00000051620	HEBP2	6	protein_coding	156.289	0.744002	0.260974	2.85086	0.00436005	0.0279079	20.3243	18.1352	13.1142	12.226
ENSG00000147894.15	ENSG00000147894	C9orf72	9	protein_coding	527.574	0.446838	0.156809	2.84956	0.00437799	0.0279845	57.3951	62.3852	47.791	48.9042
ENSG00000103257.8	ENSG00000103257	SLC7A5	16	protein_coding	535.988	0.509399	0.178848	2.84823	0.00439637	0.0280637	68.7371	54.9238	52.5827	43.2959
ENSG00000143878.9	ENSG00000143878	RHOB	2	protein_coding	594.805	0.455328	0.159907	2.84746	0.00440702	0.0280986	72.467	62.6961	57.3744	51.3718
ENSG00000261786.1	ENSG00000261786	AC006058.1	3	lincRNA	421.097	0.644107	0.226187	2.84767	0.00440409	0.0280986	58.9936	41.9701	27.6154	43.7445
ENSG00000277159.1	ENSG00000277159	AL139384.2	13	lincRNA	47.518	1.31204	0.460809	2.84726	0.00440978	0.0280986	7.00312	6.32142	2.77415	3.14063
ENSG00000063176.15	ENSG00000063176	SPHK2	19	protein_coding	132.885	0.859825	0.302162	2.84557	0.00443315	0.028209	19.9437	13.6791	10.9705	9.53407
ENSG00000136628.17	ENSG00000136628	EPRS	1	protein_coding	2067.61	0.300825	0.105786	2.8437	0.00445924	0.0283621	226.764	222.182	195.325	206.16
ENSG00000176055.9	ENSG00000176055	MBLAC2	5	protein_coding	465.715	0.464649	0.163518	2.84159	0.00448898	0.0285255	54.2741	51.9186	42.7471	42.0621
ENSG00000253626.3	ENSG00000253626	EIF5AL1	10	protein_coding	135.772	0.809909	0.285208	2.83971	0.00451539	0.0286804	18.9541	15.0263	9.96171	11.4409
ENSG00000085760.14	ENSG00000085760	MTIF2	2	protein_coding	205.372	0.646768	0.227933	2.83754	0.00454627	0.0288375	24.1303	25.1821	17.4015	17.2735
ENSG00000180773.14	ENSG00000180773	SLC36A4	11	protein_coding	278.589	0.650354	0.229262	2.83673	0.00455786	0.0288979	39.6589	27.151	23.9585	23.1061
ENSG00000166974.12	ENSG00000166974	MAPRE2	18	protein_coding	4190.4	0.267957	0.0945111	2.83519	0.0045799	0.0289985	441.12	459.599	412.213	411.423
ENSG00000115234.10	ENSG00000115234	SNX17	2	protein_coding	323.393	0.538295	0.189986	2.83333	0.00460655	0.0291279	39.1261	36.1668	29.1285	28.0414
ENSG00000139220.16	ENSG00000139220	PPFIA2	12	protein_coding	2200.63	0.37912	0.133816	2.83314	0.00460925	0.0291319	277.917	211.094	203.395	211.32
ENSG00000079432.7	ENSG00000079432	CIC	19	protein_coding	1546.04	0.349936	0.123556	2.83221	0.00462268	0.0292036	183.68	156.896	148.039	146.6
ENSG00000108578.14	ENSG00000108578	BLMH	17	protein_coding	495.142	0.451363	0.159376	2.83206	0.0046249	0.0292045	56.5578	55.9601	43.7559	46.8852
ENSG00000116288.12	ENSG00000116288	PARK7	1	protein_coding	882.859	0.369431	0.130457	2.83181	0.00462847	0.029214	97.1302	98.6557	83.2244	83.6755
ENSG00000250986.1	ENSG00000250986	LINC02600	4	lincRNA	145.297	0.776387	0.274808	2.8252	0.00472516	0.0297708	17.5839	18.5498	9.96171	13.2355
ENSG00000127328.21	ENSG00000127328	RAB3IP	12	protein_coding	733.13	0.400294	0.141728	2.82438	0.00473729	0.0298205	82.6672	81.4531	64.1837	72.7954
ENSG00000126777.17	ENSG00000126777	KTN1	14	protein_coding	1818.63	0.352171	0.124701	2.82412	0.00474107	0.029831	219.837	181.041	173.006	173.296
ENSG00000204619.7	ENSG00000204619	PPP1R11	6	protein_coding	541.348	0.443276	0.156992	2.82355	0.00474948	0.0298705	61.734	60.9344	51.9522	47.446
ENSG00000032444.16	ENSG00000032444	PNPLA6	19	protein_coding	301.778	0.571731	0.202579	2.82226	0.00476864	0.0299777	38.9739	31.918	25.85	26.8076
ENSG00000125166.12	ENSG00000125166	GOT2	16	protein_coding	1199.47	0.35477	0.125928	2.81726	0.00484357	0.0303808	132.298	132.439	120.423	107.567
ENSG00000137177.19	ENSG00000137177	KIF13A	6	protein_coding	388.345	0.550867	0.195601	2.81628	0.00485827	0.0304459	51.9144	38.7576	33.0376	35.3321
ENSG00000174684.6	ENSG00000174684	B4GAT1	11	protein_coding	1044.89	0.388388	0.137986	2.81468	0.00488253	0.0305571	122.174	110.677	105.544	90.5176
ENSG00000128989.10	ENSG00000128989	ARPP19	15	protein_coding	2144.19	0.308679	0.109705	2.81372	0.00489721	0.0306217	241.455	225.084	213.105	201.898
ENSG00000106348.17	ENSG00000106348	IMPDH1	7	protein_coding	476.899	0.474723	0.168767	2.81289	0.00490985	0.0306735	58.8414	50.1569	43.2515	43.2959
ENSG00000156103.15	ENSG00000156103	MMP16	8	protein_coding	1099.92	0.359026	0.127774	2.80986	0.00495627	0.0308949	125.295	117.827	97.9778	110.932
ENSG00000005022.5	ENSG00000005022	SLC25A5	X	protein_coding	314.372	0.543513	0.193874	2.80344	0.00505611	0.0314337	38.8977	34.4051	26.9849	28.49
ENSG00000213406.3	ENSG00000213406	ANXA2P1	4	processed_pseudogene	12.8435	2.80766	1.00227	2.80129	0.00508989	0.0316018	2.35975	2.0726	0.126098	0.560827
ENSG00000124198.8	ENSG00000124198	ARFGEF2	20	protein_coding	1282.93	0.384462	0.137345	2.79924	0.0051223	0.031789	158.407	127.154	115.379	125.962
ENSG00000107819.13	ENSG00000107819	SFXN3	10	protein_coding	978.228	0.35573	0.127108	2.79865	0.00513175	0.0318196	106.645	109.433	90.0337	95.9015
ENSG00000173801.16	ENSG00000173801	JUP	17	protein_coding	1019.23	0.367039	0.131381	2.7937	0.00521083	0.0322247	118.825	106.946	92.0512	100.949
ENSG00000198910.13	ENSG00000198910	L1CAM	X	protein_coding	6694.81	0.254614	0.091146	2.79348	0.0052145	0.0322332	722.843	709.865	671.47	651.009
ENSG00000189077.10	ENSG00000189077	TMEM120A	7	protein_coding	107.56	0.864887	0.310021	2.78977	0.00527457	0.0325188	14.5391	12.7465	8.57464	7.96375
ENSG00000110628.14	ENSG00000110628	SLC22A18	11	protein_coding	16.2654	2.31484	0.830092	2.78866	0.0052927	0.032602	2.74035	2.59075	0.50439	0.672993
ENSG00000100994.11	ENSG00000100994	PYGB	20	protein_coding	1700.98	0.325043	0.116588	2.78797	0.00530391	0.0326234	196.163	175.756	165.944	161.294
ENSG00000166557.12	ENSG00000166557	TMED3	15	protein_coding	512.951	0.480134	0.172231	2.78774	0.00530777	0.0326234	62.1907	55.3384	40.8556	52.0448
ENSG00000169116.11	ENSG00000169116	PARM1	4	protein_coding	395.517	0.549723	0.197176	2.78798	0.00530377	0.0326234	51.7622	40.5193	38.2076	31.4063
ENSG00000169567.11	ENSG00000169567	HINT1	5	protein_coding	529.288	0.438493	0.157286	2.78786	0.0053057	0.0326234	62.343	57.411	48.2954	49.1285
ENSG00000198722.14	ENSG00000198722	UNC13B	9	protein_coding	1502.38	0.339234	0.121882	2.78329	0.00538103	0.0329729	176.448	153.476	140.725	146.825
ENSG00000115310.17	ENSG00000115310	RTN4	2	protein_coding	13450.7	0.256597	0.0922397	2.78185	0.00540498	0.0330908	1442.57	1437.86	1382.91	1271.28
ENSG00000217624.2	ENSG00000217624	AL627402.1	X	processed_pseudogene	612.165	0.419592	0.151013	2.77852	0.00546077	0.033375	64.9311	72.9554	56.87	56.5314
ENSG00000258334.1	ENSG00000258334	AC125611.4	12	antisense	90.5046	0.934443	0.336558	2.77647	0.00549534	0.0335418	12.4838	10.8811	6.30488	7.17859
ENSG00000165704.14	ENSG00000165704	HPRT1	X	protein_coding	372.755	0.500608	0.180398	2.77502	0.00551983	0.0336767	40.4963	45.4935	32.4071	34.4348
ENSG00000134440.11	ENSG00000134440	NARS	18	protein_coding	1071.55	0.343861	0.123949	2.77422	0.0055334	0.0337449	119.89	115.858	100.121	104.538
ENSG00000087095.12	ENSG00000087095	NLK	17	protein_coding	912.862	0.358945	0.129527	2.77121	0.00558492	0.0340001	101.241	100.521	87.2595	86.0309
ENSG00000132824.13	ENSG00000132824	SERINC3	20	protein_coding	1638.34	0.315372	0.113853	2.77	0.0056056	0.0341113	182.005	175.342	150.308	166.117
ENSG00000135677.10	ENSG00000135677	GNS	12	protein_coding	777.043	0.378586	0.136694	2.76959	0.00561275	0.03414	88.0718	84.6656	73.3888	73.0197
ENSG00000134013.15	ENSG00000134013	LOXL2	8	protein_coding	74.4285	1.02449	0.369995	2.76894	0.00562393	0.0341658	10.5047	9.11943	4.91781	5.72044
ENSG00000218582.2	ENSG00000218582	GAPDHP63	6	processed_pseudogene	133.996	0.777498	0.280797	2.76889	0.00562472	0.0341658	17.8123	15.4409	11.0966	10.3192
ENSG00000147481.15	ENSG00000147481	SNTG1	8	protein_coding	119.503	0.809502	0.292457	2.76794	0.00564126	0.0342394	14.9197	15.0263	8.82683	9.98273
ENSG00000236609.3	ENSG00000236609	ZNF853	7	protein_coding	430.661	0.507725	0.183455	2.76757	0.00564753	0.0342627	54.6548	44.6645	41.1078	36.0051
ENSG00000167552.13	ENSG00000167552	TUBA1A	12	protein_coding	27034.5	0.24309	0.0879278	2.76465	0.00569842	0.034497	2823.7	2941.64	2756.49	2605.94
ENSG00000120318.15	ENSG00000120318	ARAP3	5	protein_coding	29.4434	1.67912	0.60754	2.7638	0.00571324	0.0345603	4.49113	4.35246	1.00878	2.01898
ENSG00000138078.15	ENSG00000138078	PREPL	2	protein_coding	3602.15	0.268762	0.0972448	2.76376	0.00571391	0.0345603	375.961	398.561	354.334	353.433
ENSG00000111674.8	ENSG00000111674	ENO2	12	protein_coding	3942.73	0.287423	0.104043	2.76255	0.00573522	0.0346453	428.484	423.95	406.539	362.407
ENSG00000108946.14	ENSG00000108946	PRKAR1A	17	protein_coding	2853.71	0.31517	0.114214	2.75947	0.00578944	0.0348984	314.988	307.263	297.338	253.27
ENSG00000128965.12	ENSG00000128965	CHAC1	15	protein_coding	80.7144	1.1262	0.408123	2.75947	0.00578952	0.0348984	14.2346	7.46135	6.43098	4.59879
ENSG00000135940.6	ENSG00000135940	COX5B	2	protein_coding	991.559	0.401573	0.1456	2.75805	0.00581469	0.0350201	97.9675	124.252	95.0776	89.8446
ENSG00000144712.12	ENSG00000144712	CAND2	3	protein_coding	286.288	0.548729	0.198947	2.75816	0.00581275	0.0350201	32.123	34.8196	24.2107	26.1346
ENSG00000167815.11	ENSG00000167815	PRDX2	19	protein_coding	984.957	0.370257	0.134279	2.75736	0.00582702	0.0350793	104.209	114.304	97.9778	88.0499
ENSG00000118257.16	ENSG00000118257	NRP2	2	protein_coding	282.458	0.582882	0.21142	2.75699	0.00583364	0.0351042	37.2231	29.3273	23.8324	25.2372
ENSG00000226268.3	ENSG00000226268	AC135977.1	11	processed_pseudogene	51.0281	1.23404	0.447642	2.75675	0.00583791	0.0351148	6.85087	7.25409	2.77415	3.81363
ENSG00000186462.8	ENSG00000186462	NAP1L2	X	protein_coding	713.928	0.419754	0.1523	2.7561	0.00584957	0.0351699	76.882	83.8366	71.8756	60.345
ENSG00000285918.1	ENSG00000285918	AC092376.3	16	antisense	217.407	0.766474	0.278244	2.75469	0.00587484	0.0352777	31.6663	22.1768	12.862	22.0966
ENSG00000145293.15	ENSG00000145293	ENOPH1	4	protein_coding	420.846	0.485393	0.176278	2.75356	0.00589505	0.0353376	48.9457	47.5661	40.9817	34.9956
ENSG00000163040.14	ENSG00000163040	CCDC74A	2	protein_coding	48.8111	1.25299	0.455004	2.7538	0.00589079	0.0353376	7.00312	6.52868	2.77415	3.47713
ENSG00000108828.15	ENSG00000108828	VAT1	17	protein_coding	2523.1	0.314424	0.114271	2.75157	0.00593104	0.035471	293.065	256.795	252.826	234.426
ENSG00000144485.10	ENSG00000144485	HES6	2	protein_coding	195.126	0.682777	0.248134	2.75165	0.00592955	0.035471	24.1303	23.1095	18.6624	13.7964
ENSG00000150753.11	ENSG00000150753	CCT5	5	protein_coding	1682.97	0.301453	0.109669	2.74874	0.00598241	0.0357244	182.309	183.218	160.774	165.893
ENSG00000065559.14	ENSG00000065559	MAP2K4	17	protein_coding	1014.57	0.348286	0.127011	2.74218	0.00610324	0.036318	113.42	110.055	98.7344	94.6677
ENSG00000145022.4	ENSG00000145022	TCTA	3	protein_coding	199.164	0.653653	0.238609	2.73943	0.00615455	0.0365506	24.7393	23.1095	18.4102	15.1423
ENSG00000233251.7	ENSG00000233251	AC007743.1	2	antisense	67.1525	1.07695	0.393351	2.73789	0.00618348	0.0366605	10.1241	7.77224	4.66561	4.71095
ENSG00000109654.14	ENSG00000109654	TRIM2	4	protein_coding	8109.44	0.246427	0.0900741	2.73582	0.00622243	0.0368604	887.949	842.926	789.497	817.911
ENSG00000188766.12	ENSG00000188766	SPRED3	19	protein_coding	364.418	0.49956	0.182611	2.73565	0.00622563	0.0368638	41.2575	42.6955	34.5507	30.8455
ENSG00000182054.9	ENSG00000182054	IDH2	15	protein_coding	679.6	0.389832	0.142549	2.73473	0.00624312	0.0369518	77.1865	74.4063	63.5532	63.9343
ENSG00000128524.4	ENSG00000128524	ATP6V1F	7	protein_coding	651.712	0.395722	0.144815	2.73261	0.00628345	0.0371593	71.7819	73.8881	61.9139	60.0085
ENSG00000133083.14	ENSG00000133083	DCLK1	13	protein_coding	7866.58	0.24822	0.0908615	2.73185	0.00629791	0.0372291	816.776	863.652	789.245	768.334
ENSG00000197386.12	ENSG00000197386	HTT	4	protein_coding	2085.68	0.305098	0.111754	2.73009	0.00633179	0.0373681	229.276	224.255	187.759	216.704
ENSG00000196396.9	ENSG00000196396	PTPN1	20	protein_coding	983.301	0.387085	0.141853	2.72877	0.00635707	0.0375	119.586	99.4847	86.8812	97.9205
ENSG00000266028.7	ENSG00000266028	SRGAP2	1	protein_coding	887.885	0.357403	0.130985	2.72857	0.00636096	0.0375073	99.3377	96.7903	84.9898	83.6755
ENSG00000163710.8	ENSG00000163710	PCOLCE2	3	protein_coding	103.205	0.863515	0.316496	2.72836	0.00636496	0.0375151	14.1585	12.0211	7.69195	8.18808
ENSG00000117280.12	ENSG00000117280	RAB29	1	protein_coding	33.2088	1.62097	0.594353	2.72728	0.00638582	0.0376183	6.62251	3.21253	1.63927	1.90681
ENSG00000165863.16	ENSG00000165863	C10orf82	10	protein_coding	71.9422	1.12311	0.412025	2.72584	0.0064138	0.037724	9.21062	10.1557	6.55708	3.2528
ENSG00000142192.20	ENSG00000142192	APP	21	protein_coding	12861.2	0.253732	0.0931185	2.72482	0.00643359	0.0378246	1369.87	1381.9	1327.68	1212.85
ENSG00000123575.8	ENSG00000123575	FAM199X	X	protein_coding	1208.6	0.333344	0.122487	2.72147	0.00649933	0.0380362	128.111	137.102	110.461	121.251
ENSG00000070610.14	ENSG00000070610	GBA2	9	protein_coding	640.259	0.429518	0.157939	2.71953	0.00653755	0.0382281	79.2418	65.1832	56.87	61.4667
ENSG00000068697.6	ENSG00000068697	LAPTM4A	2	protein_coding	200.616	0.662699	0.243774	2.7185	0.00655786	0.0383295	27.1751	21.1405	15.7622	17.9465
ENSG00000124785.8	ENSG00000124785	NRN1	6	protein_coding	1496.09	0.323942	0.119167	2.71837	0.00656035	0.0383295	170.739	156.274	148.039	139.87
ENSG00000119121.21	ENSG00000119121	TRPM6	9	protein_coding	52.7211	1.28886	0.474295	2.71743	0.0065791	0.0383987	8.44941	6.21779	4.41342	2.24331
ENSG00000125257.14	ENSG00000125257	ABCC4	13	protein_coding	253.438	0.590959	0.217475	2.71737	0.00658038	0.0383987	30.22	29.7418	19.0407	24.7886
ENSG00000166311.9	ENSG00000166311	SMPD1	11	protein_coding	120.853	0.791921	0.291466	2.71703	0.00658711	0.0384176	14.9958	15.13	10.0878	9.0854
ENSG00000112541.14	ENSG00000112541	PDE10A	6	protein_coding	1385.74	0.334966	0.123461	2.71314	0.00666486	0.0387631	161.909	141.973	134.042	131.57
ENSG00000131653.12	ENSG00000131653	TRAF7	16	protein_coding	429.502	0.460802	0.169854	2.71294	0.006669	0.0387712	48.7173	49.1206	40.7295	37.5754
ENSG00000231205.11	ENSG00000231205	ZNF826P	19	transcribed_unprocessed_pseudogene	63.1649	1.08667	0.400671	2.71212	0.00668549	0.0388349	9.21062	7.66861	4.28732	4.48662
ENSG00000076043.9	ENSG00000076043	REXO2	11	protein_coding	192.096	0.658587	0.242935	2.71096	0.00670888	0.0389547	22.9885	23.3167	13.9968	18.283
ENSG00000233588.1	ENSG00000233588	CYP51A1P2	13	processed_pseudogene	120.024	0.853969	0.315096	2.71019	0.00672451	0.0390293	15.2242	15.13	11.3488	7.17859
ENSG00000188706.12	ENSG00000188706	ZDHHC9	X	protein_coding	893.658	0.353567	0.130629	2.70666	0.00679637	0.0393814	100.175	96.9976	85.1159	84.9093
ENSG00000150995.19	ENSG00000150995	ITPR1	3	protein_coding	40.9864	1.38918	0.513722	2.70414	0.00684805	0.0396482	6.39415	5.28512	1.76537	3.14063
ENSG00000104164.10	ENSG00000104164	BLOC1S6	15	protein_coding	545.861	0.434213	0.160584	2.70396	0.00685176	0.0396534	66.3012	56.9964	50.3129	50.3623
ENSG00000155093.18	ENSG00000155093	PTPRN2	7	protein_coding	1692.41	0.313596	0.116012	2.70314	0.0068688	0.039703	186.039	182.803	171.619	155.237
ENSG00000128645.14	ENSG00000128645	HOXD1	2	protein_coding	35.2888	1.6499	0.610424	2.70287	0.00687431	0.0397186	7.00312	3.52342	1.00878	2.69197
ENSG00000130158.13	ENSG00000130158	DOCK6	19	protein_coding	61.3665	1.11352	0.412046	2.70241	0.00688389	0.0397576	9.43898	7.04683	4.16122	4.26229
ENSG00000105696.8	ENSG00000105696	TMEM59L	19	protein_coding	1109.91	0.336277	0.124457	2.70196	0.00689319	0.0397949	122.555	121.04	109.453	103.08
ENSG00000277586.2	ENSG00000277586	NEFL	8	protein_coding	48086.8	0.629953	0.233277	2.70045	0.00692451	0.039943	6638.42	4847.08	4153.28	4023.26
ENSG00000101557.14	ENSG00000101557	USP14	18	protein_coding	1363.26	0.32115	0.118997	2.69881	0.00695885	0.0401246	153.916	143.838	133.537	129.102
ENSG00000152782.16	ENSG00000152782	PANK1	10	protein_coding	164.785	0.691689	0.256324	2.69849	0.0069655	0.0401301	21.4661	18.5498	12.862	14.4693
ENSG00000168090.9	ENSG00000168090	COPS6	7	protein_coding	377.588	0.49217	0.182384	2.69853	0.00696464	0.0401301	41.9426	44.8717	36.3161	31.6307
ENSG00000151414.14	ENSG00000151414	NEK7	1	protein_coding	111.384	0.857918	0.318297	2.69534	0.00703172	0.0404453	14.3107	13.8864	10.2139	6.95426
ENSG00000135144.7	ENSG00000135144	DTX1	12	protein_coding	234.74	0.59844	0.222099	2.69447	0.00705008	0.0405091	25.1199	30.5708	19.5451	20.8628
ENSG00000168159.11	ENSG00000168159	RNF187	1	protein_coding	1648.04	0.327414	0.121593	2.69269	0.0070878	0.0407014	182.538	178.14	169.727	146.825
ENSG00000134594.4	ENSG00000134594	RAB33A	X	protein_coding	152.6	0.755202	0.280559	2.69177	0.00710733	0.0407802	16.9749	20.726	14.249	10.3192
ENSG00000072041.16	ENSG00000072041	SLC6A15	12	protein_coding	845.135	0.369218	0.137309	2.68895	0.00716762	0.0410424	97.7391	89.5362	82.2156	77.6185
ENSG00000102317.17	ENSG00000102317	RBM3	X	protein_coding	523.327	0.420111	0.156264	2.68847	0.00717809	0.0410689	58.5369	59.2763	49.3042	47.6703
ENSG00000081803.15	ENSG00000081803	CADPS2	7	protein_coding	25.7692	1.82493	0.679099	2.68728	0.00720369	0.0411987	5.40458	2.48712	1.00878	1.45815
ENSG00000100612.13	ENSG00000100612	DHRS7	14	protein_coding	364.668	0.484435	0.180287	2.68702	0.00720929	0.0412022	40.2679	43.4209	33.4159	32.4158
ENSG00000161267.11	ENSG00000161267	BDH1	3	protein_coding	155.461	0.760664	0.283093	2.68698	0.00721016	0.0412022	17.5078	21.0369	9.83561	15.1423
ENSG00000113719.15	ENSG00000113719	ERGIC1	5	protein_coding	774.284	0.365408	0.136016	2.68651	0.00722038	0.0412125	86.3971	85.0801	72.38	74.2536
ENSG00000178403.3	ENSG00000178403	NEUROG2	4	protein_coding	36715.5	0.292841	0.109001	2.68659	0.0072185	0.0412125	3965.67	3987.06	3938.15	3203
ENSG00000185950.8	ENSG00000185950	IRS2	13	protein_coding	420.106	0.496556	0.184834	2.68649	0.00722076	0.0412125	46.4337	50.2605	42.2427	33.201
ENSG00000163346.16	ENSG00000163346	PBXIP1	1	protein_coding	18.401	2.06484	0.768917	2.68539	0.00724447	0.0413311	3.34932	2.48712	0.756586	0.785158
ENSG00000120594.16	ENSG00000120594	PLXDC2	10	protein_coding	165.212	0.68076	0.253704	2.68329	0.00729027	0.0415359	21.2377	18.757	13.6185	13.9085
ENSG00000213064.9	ENSG00000213064	SFT2D2	1	protein_coding	313.214	0.521389	0.194316	2.6832	0.00729218	0.0415359	34.5589	38.1358	25.9761	29.7239
ENSG00000188958.9	ENSG00000188958	UTS2B	3	protein_coding	14.416	2.52487	0.942119	2.67999	0.00736254	0.0418519	2.05526	2.79801	0.126098	0.785158
ENSG00000170340.10	ENSG00000170340	B3GNT2	2	protein_coding	48.881	1.21137	0.45209	2.67949	0.00737351	0.0418901	7.00312	6.42505	3.02634	3.36496
ENSG00000162616.8	ENSG00000162616	DNAJB4	1	protein_coding	494.585	0.440604	0.164473	2.67889	0.00738674	0.0419387	58.4608	53.473	47.5388	43.408
ENSG00000089693.10	ENSG00000089693	MLF2	12	protein_coding	914.895	0.365533	0.13646	2.67869	0.00739105	0.0419462	107.559	94.925	88.3944	84.9093
ENSG00000109819.8	ENSG00000109819	PPARGC1A	4	protein_coding	605.408	0.409881	0.153069	2.67775	0.00741179	0.042047	72.1625	63.6288	55.8612	56.8679
ENSG00000143776.18	ENSG00000143776	CDC42BPA	1	protein_coding	2568.13	0.273321	0.10208	2.67752	0.0074169	0.042059	274.416	278.454	255.726	247.998
ENSG00000160410.14	ENSG00000160410	SHKBP1	19	protein_coding	137.163	0.76292	0.28495	2.67739	0.00741992	0.0420592	16.5182	17.4098	12.6098	9.4219
ENSG00000101474.11	ENSG00000101474	APMAP	20	protein_coding	729.743	0.371295	0.138695	2.67706	0.00742718	0.0420664	80.7642	81.1422	69.1015	68.7574
ENSG00000105671.11	ENSG00000105671	DDX49	19	protein_coding	389.228	0.469	0.175275	2.67579	0.00745538	0.0421752	45.7486	43.11	35.4334	35.3321
ENSG00000224982.3	ENSG00000224982	TMEM233	12	protein_coding	234.52	0.600507	0.224489	2.67499	0.0074731	0.0422415	30.3722	25.1821	18.7885	21.6479
ENSG00000070540.12	ENSG00000070540	WIPI1	17	protein_coding	135.931	0.756	0.28269	2.67431	0.00748831	0.0423105	17.7362	15.8554	9.58342	12.3382
ENSG00000012660.13	ENSG00000012660	ELOVL5	6	protein_coding	1134.74	0.387357	0.144988	2.67166	0.00754771	0.0425777	142.346	110.366	108.066	105.099
ENSG00000234782.3	ENSG00000234782	TPT1P9	9	processed_pseudogene	81.9416	0.931345	0.349082	2.66798	0.00763087	0.0429558	10.2763	10.8811	5.92659	6.28127
ENSG00000135709.12	ENSG00000135709	KIAA0513	16	protein_coding	1730.25	0.319606	0.119828	2.66722	0.00764817	0.0430043	192.966	184.772	177.798	155.574
ENSG00000144566.10	ENSG00000144566	RAB5A	3	protein_coding	603.745	0.397009	0.14885	2.66718	0.00764906	0.0430043	65.9968	69.0175	57.2483	55.6341
ENSG00000107263.18	ENSG00000107263	RAPGEF1	9	protein_coding	1697.88	0.293337	0.110218	2.66144	0.00778077	0.04363	183.603	184.254	160.018	170.604
ENSG00000172531.14	ENSG00000172531	PPP1CA	11	protein_coding	363.079	0.482251	0.181271	2.66039	0.00780502	0.0437123	42.0187	41.2447	30.7678	34.8835
ENSG00000224837.1	ENSG00000224837	GCSHP5	1	processed_pseudogene	74.7285	0.984128	0.369891	2.66059	0.00780039	0.0437123	9.66734	9.84484	6.05268	4.82312
ENSG00000145451.12	ENSG00000145451	GLRA3	4	protein_coding	421.912	0.478456	0.179962	2.65865	0.00784555	0.043836	51.5338	44.9754	40.9817	35.4443
ENSG00000135241.16	ENSG00000135241	PNPLA8	7	protein_coding	617.579	0.409939	0.154232	2.65793	0.00786219	0.0439115	72.3909	66.1159	60.6529	54.2881
ENSG00000168092.13	ENSG00000168092	PAFAH1B2	11	protein_coding	1995.7	0.285428	0.107487	2.65546	0.00792005	0.0441471	221.131	210.058	191.29	198.533
ENSG00000197358.9	ENSG00000197358	BNIP3P1	14	transcribed_processed_pseudogene	91.721	0.876339	0.330209	2.65389	0.00795686	0.0442996	11.6465	11.7102	7.06147	6.95426
ENSG00000137563.11	ENSG00000137563	GGH	8	protein_coding	130.123	0.75617	0.285241	2.65099	0.00802567	0.0445768	17.5078	14.6118	10.34	10.6557
ENSG00000144668.11	ENSG00000144668	ITGA9	3	protein_coding	275.877	1.57416	0.593782	2.65107	0.0080236	0.0445768	56.2533	24.8712	13.4924	16.6005
ENSG00000147459.17	ENSG00000147459	DOCK5	8	protein_coding	479.155	0.482826	0.182158	2.65059	0.00803516	0.0446119	55.6443	54.3021	36.19	50.4745
ENSG00000184384.13	ENSG00000184384	MAML2	11	protein_coding	199.921	1.5913	0.600661	2.64924	0.00806727	0.0447372	40.4202	18.5498	8.95293	12.6747
ENSG00000138639.17	ENSG00000138639	ARHGAP24	4	protein_coding	74.1996	1.0578	0.399533	2.6476	0.00810663	0.0449378	12.4077	7.25409	5.4222	5.04745
ENSG00000123091.4	ENSG00000123091	RNF11	1	protein_coding	1130.91	0.330371	0.124806	2.64707	0.00811916	0.0449896	117.683	130.263	107.183	109.81
ENSG00000187653.11	ENSG00000187653	TMSB4XP8	4	processed_pseudogene	199.905	0.679075	0.256586	2.64658	0.00813109	0.0450025	22.9885	25.3893	19.9234	13.3477
ENSG00000184575.11	ENSG00000184575	XPOT	12	protein_coding	776.9	0.373708	0.141289	2.645	0.00816914	0.0451339	91.345	81.0386	73.1366	73.5806
ENSG00000204681.10	ENSG00000204681	GABBR1	6	protein_coding	3174.26	0.259075	0.0979516	2.64493	0.00817088	0.0451339	344.903	335.346	308.309	317.877
ENSG00000002330.13	ENSG00000002330	BAD	11	protein_coding	219.158	0.635433	0.240268	2.64469	0.00817659	0.0451478	30.0677	22.2804	19.419	17.8343
ENSG00000169895.5	ENSG00000169895	SYAP1	X	protein_coding	589.863	0.454366	0.171868	2.64369	0.0082008	0.0452637	66.3012	67.774	61.5356	46.2122
ENSG00000112473.17	ENSG00000112473	SLC39A7	6	protein_coding	456.513	0.433086	0.163885	2.64263	0.0082266	0.0453704	52.0666	51.0895	42.1166	42.0621
ENSG00000161057.11	ENSG00000161057	PSMC2	7	protein_coding	569.984	0.436637	0.165258	2.64216	0.008238	0.0453993	65.2355	63.6288	58.131	46.773
ENSG00000198744.5	ENSG00000198744	MTCO3P12	1	unprocessed_pseudogene	13.6944	2.40652	0.911939	2.63891	0.0083174	0.0457994	2.35975	2.17623	0.378293	0.560827
ENSG00000065427.14	ENSG00000065427	KARS	16	protein_coding	1042.08	0.32804	0.124404	2.63688	0.00836717	0.0460374	114.41	113.786	97.5995	102.631
ENSG00000197217.12	ENSG00000197217	ENTPD4	8	protein_coding	1163.03	0.343716	0.130371	2.63644	0.00837815	0.0460798	133.135	122.594	117.649	104.426
ENSG00000017797.12	ENSG00000017797	RALBP1	18	protein_coding	567.147	0.410502	0.155984	2.63169	0.0084961	0.0466192	64.8549	62.4888	48.7998	56.7557
ENSG00000111832.12	ENSG00000111832	RWDD1	6	protein_coding	487.355	0.422723	0.160697	2.63055	0.00852459	0.0467361	54.807	55.0275	43.1254	47.1095
ENSG00000128872.9	ENSG00000128872	TMOD2	15	protein_coding	9687.69	0.239929	0.0912351	2.62979	0.00854382	0.0467716	1063.86	999.51	974.987	949.369
ENSG00000164970.14	ENSG00000164970	FAM219A	9	protein_coding	1382.1	0.315317	0.119917	2.62946	0.00855212	0.0467988	152.47	149.02	124.837	142.114
ENSG00000090020.10	ENSG00000090020	SLC9A1	1	protein_coding	175.184	0.66345	0.252444	2.6281	0.00858627	0.0469674	19.5631	22.6949	15.8883	13.4599
ENSG00000106537.7	ENSG00000106537	TSPAN13	7	protein_coding	760.659	0.376011	0.14312	2.62725	0.0086079	0.0470309	78.4806	90.6762	70.1103	73.2441
ENSG00000122705.16	ENSG00000122705	CLTA	9	protein_coding	832.52	0.349419	0.133027	2.62668	0.00862217	0.047054	90.3554	93.1633	79.1893	79.4132
ENSG00000184432.9	ENSG00000184432	COPB2	3	protein_coding	1470.12	0.306758	0.116797	2.62642	0.00862883	0.0470721	160.463	159.279	147.408	137.291
ENSG00000088367.21	ENSG00000088367	EPB41L1	20	protein_coding	6101.56	0.239384	0.0911663	2.6258	0.00864464	0.0471401	659.206	640.225	608.799	603.563
ENSG00000105649.9	ENSG00000105649	RAB3A	19	protein_coding	1574.99	0.302772	0.115321	2.62548	0.00865259	0.0471469	169.826	172.337	158.505	146.937
ENSG00000067992.13	ENSG00000067992	PDK3	X	protein_coding	240.069	0.576219	0.219617	2.62375	0.00869678	0.047351	30.6767	25.8038	20.0495	21.7601
ENSG00000149218.4	ENSG00000149218	ENDOD1	11	protein_coding	1073.32	0.391452	0.149269	2.62246	0.00872982	0.0474758	136.104	103.215	100.5	100.837
ENSG00000073008.14	ENSG00000073008	PVR	19	protein_coding	464.679	0.430976	0.164378	2.62186	0.00874504	0.0475402	54.1219	50.7786	43.3776	42.3986
ENSG00000118515.11	ENSG00000118515	SGK1	6	protein_coding	145.37	0.73797	0.281717	2.61954	0.00880478	0.047828	20.5526	15.13	12.1054	11.553
ENSG00000173511.9	ENSG00000173511	VEGFB	11	protein_coding	397.507	0.48715	0.186058	2.61827	0.0088378	0.0479703	42.7799	48.4988	39.3425	32.3037
ENSG00000134108.12	ENSG00000134108	ARL8B	3	protein_coding	726.686	0.389552	0.148936	2.61557	0.00890786	0.0482964	87.0061	75.028	64.3098	72.1224
ENSG00000114302.15	ENSG00000114302	PRKAR2A	3	protein_coding	1939.53	0.281742	0.107829	2.61285	0.008979	0.0486055	209.789	208.814	192.929	186.307
ENSG00000170606.14	ENSG00000170606	HSPA4	5	protein_coding	3074.82	0.257491	0.0986036	2.61138	0.00901776	0.0487777	334.551	324.051	298.599	308.343
ENSG00000129128.12	ENSG00000129128	SPCS3	4	protein_coding	829.012	0.359984	0.13795	2.60953	0.00906668	0.0489858	93.4764	89.8471	73.2627	84.1241
ENSG00000116786.12	ENSG00000116786	PLEKHM2	1	protein_coding	671.783	0.39776	0.152443	2.60924	0.00907423	0.0490078	75.8925	74.4063	56.2395	69.4304
ENSG00000112759.17	ENSG00000112759	SLC29A1	6	protein_coding	99.5027	0.896729	0.343879	2.60769	0.00911553	0.0491742	15.4525	9.94847	7.81805	7.29076
ENSG00000164176.12	ENSG00000164176	EDIL3	5	protein_coding	2604.91	0.304048	0.116595	2.60773	0.00911452	0.0491742	304.483	261.355	262.661	242.39
ENSG00000242732.4	ENSG00000242732	RTL5	X	protein_coding	758.185	0.360312	0.138168	2.60779	0.00911284	0.0491742	83.6568	84.0438	68.7232	75.1509
ENSG00000196189.12	ENSG00000196189	SEMA4A	1	protein_coding	162.238	0.662171	0.253978	2.6072	0.00912856	0.0491965	20.0198	19.0679	13.9968	13.2355
ENSG00000176903.4	ENSG00000176903	PNMA1	14	protein_coding	2013.28	0.292121	0.11211	2.60566	0.00916978	0.0493534	221.131	214.721	205.287	186.756
ENSG00000170624.13	ENSG00000170624	SGCD	5	protein_coding	219.348	0.58411	0.224538	2.60139	0.00928465	0.0499143	26.1856	25.5966	17.4015	20.6385
ENSG00000135018.13	ENSG00000135018	UBQLN1	9	protein_coding	2102.67	0.272644	0.104813	2.60124	0.00928885	0.0499178	226.231	226.328	206.548	206.048

## Sheet: DE genes - downregulated
DE results											Counts per million (cpm)
Gene_stable_ID_version	Gene_stable_ID	Gene_name	Chromosome	Gene_type	baseMean	log2FoldChange	lfcSE	stat	pvalue	padj	Chip29	Chip30	Well09	Well10
ENSG00000116183.10	ENSG00000116183	PAPPA2	1	protein_coding	1989.17	-1.628	0.110777	-14.6962	6.81912e-49	1.91876e-45	94.7704	96.5831	308.561	342.89
ENSG00000123095.5	ENSG00000123095	BHLHE41	12	protein_coding	383.087	-3.15371	0.218157	-14.4562	2.29129e-47	4.60516e-44	9.21062	5.80327	76.0369	73.3562
ENSG00000177606.6	ENSG00000177606	JUN	1	protein_coding	2141.21	-1.29662	0.123153	-10.5285	6.38555e-26	2.89801e-23	113.725	130.159	353.325	305.314
ENSG00000182463.15	ENSG00000182463	TSHZ2	20	protein_coding	407.13	-1.92757	0.184541	-10.4452	1.54108e-25	6.77545e-23	16.6705	16.6844	63.301	76.4969
ENSG00000148053.15	ENSG00000148053	NTRK2	9	protein_coding	7550.46	-1.05032	0.101427	-10.3554	3.95708e-25	1.50465e-22	501.56	465.505	1020.51	1187.38
ENSG00000155090.14	ENSG00000155090	KLF10	8	protein_coding	825.265	-1.87783	0.186881	-10.0483	9.35104e-24	2.86e-21	32.1991	37.3068	168.466	111.941
ENSG00000171246.5	ENSG00000171246	NPTX1	17	protein_coding	2429.55	-1.18282	0.121773	-9.71335	2.64494e-22	6.76574e-20	138.616	153.787	395.946	334.029
ENSG00000077092.18	ENSG00000077092	RARB	3	protein_coding	99.2335	-3.8421	0.402071	-9.55577	1.22666e-21	2.97549e-19	1.29405	1.24356	21.4366	18.7316
ENSG00000160097.17	ENSG00000160097	FNDC5	1	protein_coding	531.852	-1.53632	0.160832	-9.55233	1.26807e-21	3.02381e-19	25.3482	28.3946	82.5939	88.7229
ENSG00000164099.3	ENSG00000164099	PRSS12	4	protein_coding	976.706	-1.22234	0.129162	-9.4636	2.97506e-21	6.86167e-19	59.1459	56.0638	144.256	152.096
ENSG00000180530.10	ENSG00000180530	NRIP1	21	protein_coding	728.913	-1.38101	0.14701	-9.39396	5.77882e-21	1.29051e-18	40.4202	39.0685	120.549	107.567
ENSG00000140538.16	ENSG00000140538	NTRK3	15	protein_coding	2183.23	-1.05317	0.11641	-9.04708	1.46846e-19	2.8301e-17	149.882	129.123	326.341	312.044
ENSG00000225783.7	ENSG00000225783	MIAT	22	lincRNA	4307.89	-1.11727	0.124396	-8.98156	2.66946e-19	4.94167e-17	262.465	272.443	547.137	732.216
ENSG00000140332.15	ENSG00000140332	TLE3	15	protein_coding	2621.37	-0.984561	0.113143	-8.70191	3.2633e-18	5.46564e-16	160.767	185.705	390.65	363.304
ENSG00000145685.13	ENSG00000145685	LHFPL2	5	protein_coding	197.451	-2.23559	0.258607	-8.64475	5.39253e-18	8.8218e-16	7.99269	5.49238	34.8029	35.893
ENSG00000163873.9	ENSG00000163873	GRIK3	1	protein_coding	1414.65	-1.29615	0.1508	-8.59522	8.31081e-18	1.32869e-15	66.5296	94.925	213.105	222.2
ENSG00000146592.16	ENSG00000146592	CREB5	7	protein_coding	352.759	-1.68127	0.196438	-8.55882	1.1403e-17	1.76295e-15	17.2033	15.7517	51.9522	64.7195
ENSG00000101871.14	ENSG00000101871	MID1	X	protein_coding	144.122	-2.54569	0.29964	-8.49583	1.96522e-17	2.94135e-15	3.50156	4.87061	24.3368	28.9387
ENSG00000119866.21	ENSG00000119866	BCL11A	2	protein_coding	327.268	-1.67268	0.197826	-8.4553	2.7836e-17	3.99616e-15	13.854	16.9953	54.0959	53.7273
ENSG00000053108.16	ENSG00000053108	FSTL4	5	protein_coding	193.396	-2.51155	0.298121	-8.42459	3.62031e-17	5.04298e-15	4.71949	6.73594	26.7327	44.6419
ENSG00000162490.6	ENSG00000162490	DRAXIN	1	protein_coding	965.25	-1.22685	0.145797	-8.41482	3.935e-17	5.32322e-15	51.2293	62.6961	134.546	158.49
ENSG00000269821.1	ENSG00000269821	KCNQ1OT1	11	antisense	3240.68	-0.968024	0.115868	-8.35451	6.57053e-17	8.63933e-15	215.194	216.172	413.348	516.746
ENSG00000156030.13	ENSG00000156030	ELMSAN1	14	protein_coding	1066.48	-1.12635	0.136974	-8.22315	1.98223e-16	2.49e-14	60.9728	70.9865	166.953	149.629
ENSG00000276644.4	ENSG00000276644	DACH1	13	protein_coding	2172.91	-0.929951	0.115528	-8.0496	8.30651e-16	9.57904e-14	157.418	136.584	295.699	322.139
ENSG00000242086.8	ENSG00000242086	MUC20-OT1	3	lincRNA	294.977	-1.67625	0.209025	-8.01938	1.06282e-15	1.20588e-13	13.0167	14.7154	43.7559	53.6151
ENSG00000060749.15	ENSG00000060749	QSER1	11	protein_coding	1799.28	-0.88198	0.110311	-7.99542	1.29135e-15	1.45344e-13	128.035	120.832	252.069	253.382
ENSG00000137727.12	ENSG00000137727	ARHGAP20	11	protein_coding	515.409	-1.36207	0.170426	-7.99217	1.32589e-15	1.48047e-13	26.9468	29.949	72.0017	88.8351
ENSG00000152413.14	ENSG00000152413	HOMER1	5	protein_coding	1296.72	-1.07986	0.136147	-7.93156	2.16415e-15	2.37871e-13	77.1865	86.7382	207.431	173.52
ENSG00000135976.18	ENSG00000135976	ANKRD36	2	protein_coding	950.585	-1.37025	0.172972	-7.92181	2.34084e-15	2.55297e-13	54.0458	50.2605	118.153	179.465
ENSG00000151892.14	ENSG00000151892	GFRA1	10	protein_coding	2949.69	-0.770139	0.0989858	-7.7803	7.23544e-15	7.63835e-13	210.474	218.555	396.577	409.068
ENSG00000132326.11	ENSG00000132326	PER2	2	protein_coding	435.74	-1.44159	0.186046	-7.74858	9.29257e-15	9.54286e-13	19.7914	26.5293	66.0751	71.7859
ENSG00000174501.14	ENSG00000174501	ANKRD36C	2	protein_coding	1140.48	-1.0993	0.145357	-7.56274	3.94667e-14	3.58231e-12	72.2387	70.572	144.76	192.588
ENSG00000055609.17	ENSG00000055609	KMT2C	7	protein_coding	3973.86	-0.819634	0.108566	-7.54966	4.3638e-14	3.93553e-12	288.802	276.588	499.977	600.085
ENSG00000184349.12	ENSG00000184349	EFNA5	5	protein_coding	461.574	-1.31728	0.175393	-7.51047	5.89169e-14	5.18064e-12	23.7497	28.3946	66.0751	76.609
ENSG00000172071.11	ENSG00000172071	EIF2AK3	2	protein_coding	745.073	-1.17553	0.158416	-7.42052	1.16659e-13	9.65458e-12	42.9321	47.048	124.08	99.3786
ENSG00000112139.15	ENSG00000112139	MDGA1	6	protein_coding	1956.7	-0.791861	0.106744	-7.41831	1.18621e-13	9.75951e-12	138.388	143.527	264.048	273.347
ENSG00000143995.19	ENSG00000143995	MEIS1	2	protein_coding	129.828	-2.34495	0.320727	-7.31136	2.64448e-13	2.0785e-11	3.12095	5.38875	24.2107	22.6574
ENSG00000244879.7	ENSG00000244879	GABPB1-AS1	15	antisense	530.877	-1.3276	0.182183	-7.28718	3.16519e-13	2.44676e-11	28.3169	31.2962	68.9754	95.6772
ENSG00000280138.1	ENSG00000280138	AC027290.2	12	TEC	93.6761	-2.5566	0.356774	-7.1659	7.72791e-13	5.54714e-11	2.66423	2.69438	15.7622	18.956
ENSG00000005513.9	ENSG00000005513	SOX8	16	protein_coding	167.212	-1.8867	0.263586	-7.1578	8.19827e-13	5.82533e-11	6.39415	7.66861	26.6066	30.3968
ENSG00000146555.18	ENSG00000146555	SDK1	7	protein_coding	2358.2	-1.02121	0.143138	-7.13446	9.71669e-13	6.8012e-11	168.988	136.999	293.303	392.355
ENSG00000127152.17	ENSG00000127152	BCL11B	14	protein_coding	62.5532	-3.38601	0.476766	-7.10204	1.22925e-12	8.19637e-11	1.37017	0.725409	12.2315	12.5625
ENSG00000173068.17	ENSG00000173068	BNC2	9	protein_coding	1834.48	-0.93988	0.133429	-7.04403	1.86755e-12	1.21642e-10	107.254	140.419	265.435	256.635
ENSG00000180178.10	ENSG00000180178	FAR2P1	2	transcribed_unprocessed_pseudogene	171.013	-1.81621	0.258166	-7.03504	1.99197e-12	1.29147e-10	6.85087	8.08313	27.6154	30.0604
ENSG00000258890.6	ENSG00000258890	CEP95	17	protein_coding	317.79	-1.39286	0.20003	-6.96324	3.32541e-12	2.08862e-10	15.5286	19.0679	47.1605	52.4935
ENSG00000101938.14	ENSG00000101938	CHRDL1	X	protein_coding	73.5126	-2.8305	0.409677	-6.9091	4.87729e-12	3.02284e-10	1.97914	1.55445	14.3751	13.572
ENSG00000177374.12	ENSG00000177374	HIC1	17	protein_coding	114.142	-2.41022	0.349432	-6.89755	5.2907e-12	3.26469e-10	3.19707	3.93794	25.3456	16.1518
ENSG00000130940.14	ENSG00000130940	CASZ1	1	protein_coding	797.244	-1.18811	0.172464	-6.88904	5.617e-12	3.43864e-10	52.4472	43.11	100.248	140.319
ENSG00000132780.16	ENSG00000132780	NASP	1	protein_coding	539.132	-1.11874	0.162397	-6.88893	5.62148e-12	3.43864e-10	32.0469	34.9233	73.3888	86.5918
ENSG00000110436.12	ENSG00000110436	SLC1A2	11	protein_coding	3050.49	-0.752734	0.109923	-6.84785	7.49659e-12	4.45019e-10	205.374	241.976	404.017	425.332
ENSG00000218336.8	ENSG00000218336	TENM3	4	protein_coding	1076.52	-0.943312	0.138788	-6.79677	1.0699e-11	6.27186e-10	65.7684	79.3805	142.742	164.098
ENSG00000137968.16	ENSG00000137968	SLC44A5	1	protein_coding	311.787	-1.33921	0.197225	-6.79025	1.11937e-11	6.53459e-10	18.4974	16.1663	49.4303	47.446
ENSG00000181790.11	ENSG00000181790	ADGRB1	8	protein_coding	1136.3	-0.870636	0.12841	-6.78012	1.20079e-11	6.92373e-10	73.4566	84.7693	160.144	157.929
ENSG00000157404.15	ENSG00000157404	KIT	4	protein_coding	166.654	-2.16098	0.3227	-6.69656	2.13379e-11	1.19603e-09	4.0344	8.08313	34.4246	24.3399
ENSG00000131759.17	ENSG00000131759	RARA	17	protein_coding	252.526	-1.5385	0.2313	-6.65156	2.90003e-11	1.59377e-09	12.8644	12.5392	46.53	34.7713
ENSG00000166886.12	ENSG00000166886	NAB2	12	protein_coding	710.857	-1.00382	0.152221	-6.5945	4.26678e-11	2.29119e-09	44.9874	48.0843	111.092	94.219
ENSG00000144619.14	ENSG00000144619	CNTN4	3	protein_coding	99.6397	-2.34083	0.357011	-6.55672	5.5003e-11	2.87672e-09	3.34932	3.1089	14.3751	21.7601
ENSG00000165449.11	ENSG00000165449	SLC16A9	10	protein_coding	165.91	-1.95916	0.299939	-6.53186	6.49591e-11	3.37236e-09	5.4807	7.9795	22.3193	34.8835
ENSG00000006062.15	ENSG00000006062	MAP3K14	17	protein_coding	204.182	-1.51339	0.232384	-6.51245	7.39344e-11	3.81578e-09	10.2763	10.5702	32.5332	32.9767
ENSG00000078687.17	ENSG00000078687	TNRC6C	17	protein_coding	1718.27	-0.730627	0.112284	-6.50695	7.66906e-11	3.93781e-09	127.274	126.947	220.545	244.184
ENSG00000135116.9	ENSG00000135116	HRK	12	protein_coding	147.978	-1.92685	0.298107	-6.46362	1.02224e-10	5.15481e-09	5.70906	6.42505	30.0112	20.6385
ENSG00000145675.14	ENSG00000145675	PIK3R1	5	protein_coding	1956.67	-0.688548	0.106638	-6.45688	1.06885e-10	5.37057e-09	146.456	148.294	262.661	260.448
ENSG00000003137.8	ENSG00000003137	CYP26B1	2	protein_coding	46.7854	-3.76294	0.5844	-6.43898	1.20282e-10	5.97966e-09	0.380604	0.932669	8.19634	10.6557
ENSG00000054654.16	ENSG00000054654	SYNE2	14	protein_coding	669.043	-0.952625	0.149632	-6.36644	1.93467e-10	9.35356e-09	41.4097	48.3952	96.0864	94.892
ENSG00000181722.16	ENSG00000181722	ZBTB20	3	protein_coding	669.706	-0.941666	0.148244	-6.35214	2.12335e-10	1.01957e-08	47.4233	42.6955	91.0425	99.9395
ENSG00000205581.10	ENSG00000205581	HMGN1	21	protein_coding	344.236	-1.31279	0.206661	-6.35238	2.12003e-10	1.01957e-08	17.0511	21.9695	46.6561	59.672
ENSG00000274422.1	ENSG00000274422	AC245060.5	22	lincRNA	99.2515	-2.20213	0.347324	-6.34027	2.2936e-10	1.08649e-08	2.89259	4.1452	15.8883	19.4046
ENSG00000168067.11	ENSG00000168067	MAP4K2	11	protein_coding	487.6	-1.26201	0.19938	-6.3297	2.45635e-10	1.15194e-08	22.6079	34.0942	67.4622	81.5443
ENSG00000033122.18	ENSG00000033122	LRRC7	1	protein_coding	774.634	-0.90355	0.143137	-6.31249	2.74582e-10	1.27917e-08	49.0218	57.3073	106.552	112.053
ENSG00000143340.6	ENSG00000143340	FAM163A	1	protein_coding	110.724	-1.9833	0.314315	-6.30992	2.79174e-10	1.292e-08	4.33889	4.45609	19.5451	18.7316
ENSG00000126822.16	ENSG00000126822	PLEKHG3	14	protein_coding	160.897	-1.67307	0.265746	-6.29575	3.05918e-10	1.40652e-08	7.45984	7.66861	23.8324	29.2752
ENSG00000057019.15	ENSG00000057019	DCBLD2	3	protein_coding	1388.38	-0.76946	0.123138	-6.24879	4.13652e-10	1.8534e-08	103.981	97.8266	199.234	179.801
ENSG00000118058.21	ENSG00000118058	KMT2A	11	protein_coding	3022.6	-0.657272	0.105623	-6.22281	4.88339e-10	2.16733e-08	236.888	224.462	375.519	426.453
ENSG00000140937.13	ENSG00000140937	CDH11	16	protein_coding	1289.24	-0.968394	0.157889	-6.13339	8.60234e-10	3.61273e-08	91.8778	79.5878	152.452	217.938
ENSG00000132640.14	ENSG00000132640	BTBD3	20	protein_coding	941.864	-0.842417	0.1375	-6.12666	8.97436e-10	3.7466e-08	62.8758	69.9502	120.928	141.104
ENSG00000160199.14	ENSG00000160199	PKNOX1	21	protein_coding	247.935	-1.33873	0.218528	-6.12615	9.00328e-10	3.74755e-08	12.4838	15.2336	39.0903	37.7998
ENSG00000173276.13	ENSG00000173276	ZBTB21	21	protein_coding	608.544	-0.921893	0.150801	-6.1133	9.75941e-10	4.03839e-08	40.344	42.3846	89.151	83.339
ENSG00000224593.1	ENSG00000224593	AC092427.1	7	transcribed_processed_pseudogene	42.5976	-4.20423	0.689622	-6.09643	1.08461e-09	4.47491e-08	0.532846	0.31089	5.0439	12.5625
ENSG00000186487.19	ENSG00000186487	MYT1L	2	protein_coding	2168.21	-0.655513	0.107558	-6.09451	1.09771e-09	4.51569e-08	158.94	172.44	290.529	283.891
ENSG00000119547.5	ENSG00000119547	ONECUT2	18	protein_coding	7768.37	-0.637966	0.104925	-6.08023	1.2001e-09	4.90819e-08	543.883	652.454	993.019	1056.26
ENSG00000111664.10	ENSG00000111664	GNB3	12	protein_coding	84.2078	-2.33892	0.386371	-6.05357	1.41673e-09	5.74408e-08	3.42544	1.96897	13.7446	16.8248
ENSG00000132510.10	ENSG00000132510	KDM6B	17	protein_coding	718.089	-0.877867	0.145376	-6.03859	1.5547e-09	6.24947e-08	48.1845	51.4004	105.67	95.6772
ENSG00000159086.14	ENSG00000159086	PAXBP1	21	protein_coding	500.12	-1.04968	0.173933	-6.03494	1.59022e-09	6.3559e-08	35.5484	28.3946	68.5971	77.7307
ENSG00000179542.15	ENSG00000179542	SLITRK4	X	protein_coding	194.325	-1.42945	0.236946	-6.03279	1.61152e-09	6.42281e-08	10.4286	10.2594	30.8939	30.509
ENSG00000196912.12	ENSG00000196912	ANKRD36B	2	protein_coding	390.597	-1.31596	0.218156	-6.03219	1.61752e-09	6.42848e-08	23.293	20.726	46.7822	74.2536
ENSG00000175866.15	ENSG00000175866	BAIAP2	17	protein_coding	535.955	-0.940138	0.155928	-6.0293	1.64675e-09	6.50791e-08	34.7872	37.514	75.6586	76.9455
ENSG00000177679.15	ENSG00000177679	SRRM3	7	protein_coding	581.64	-0.951842	0.158209	-6.01635	1.78393e-09	7.03029e-08	37.7559	40.312	75.7847	90.4054
ENSG00000100626.16	ENSG00000100626	GALNT16	14	protein_coding	492.381	-1.05332	0.176237	-5.97676	2.27618e-09	8.79998e-08	27.3274	35.8559	69.3537	74.4779
ENSG00000125355.15	ENSG00000125355	TMEM255A	X	protein_coding	437.02	-1.0663	0.178409	-5.97672	2.27677e-09	8.79998e-08	24.7393	30.9853	61.5356	66.5141
ENSG00000138386.16	ENSG00000138386	NAB1	2	protein_coding	441.233	-1.08439	0.182317	-5.94783	2.7172e-09	1.04449e-07	29.002	26.5293	71.7495	58.1017
ENSG00000256443.1	ENSG00000256443	AP003559.1	11	lincRNA	85.7982	-2.21999	0.373696	-5.94063	2.83935e-09	1.08847e-07	2.96871	3.00527	12.4837	18.1708
ENSG00000184863.10	ENSG00000184863	RBM33	7	protein_coding	1135.08	-0.747243	0.126088	-5.92635	3.09738e-09	1.17776e-07	81.2209	85.5983	144.634	163.649
ENSG00000137449.15	ENSG00000137449	CPEB2	4	protein_coding	944.945	-0.899209	0.152695	-5.88892	3.88726e-09	1.44682e-07	61.2011	68.603	148.921	117.213
ENSG00000114857.17	ENSG00000114857	NKTR	3	protein_coding	1300.72	-0.837144	0.142268	-5.88429	3.99764e-09	1.48398e-07	90.8883	92.8524	154.596	207.17
ENSG00000120549.17	ENSG00000120549	KIAA1217	10	protein_coding	119.846	-1.84483	0.314124	-5.87295	4.28107e-09	1.58085e-07	5.4807	4.76698	17.1493	23.5548
ENSG00000173894.10	ENSG00000173894	CBX2	17	protein_coding	143.836	-1.59562	0.272811	-5.84881	4.95106e-09	1.79595e-07	6.92699	7.15046	22.8237	24.0034
ENSG00000179388.8	ENSG00000179388	EGR3	8	protein_coding	117.852	-2.18591	0.374849	-5.83144	5.49504e-09	1.97723e-07	3.80604	4.55972	28.1198	13.572
ENSG00000092847.11	ENSG00000092847	AGO1	1	protein_coding	965.339	-0.836234	0.143706	-5.81908	5.9173e-09	2.11296e-07	66.9102	69.5357	118.027	150.302
ENSG00000052126.14	ENSG00000052126	PLEKHA5	12	protein_coding	2495.22	-0.642983	0.110552	-5.81611	6.02316e-09	2.14531e-07	195.631	187.57	304.778	354.779
ENSG00000178695.5	ENSG00000178695	KCTD12	13	protein_coding	2924.55	-0.714948	0.123025	-5.81139	6.19573e-09	2.20121e-07	197.229	238.66	420.283	366.332
ENSG00000134884.14	ENSG00000134884	ARGLU1	13	protein_coding	1579.08	-0.845011	0.145446	-5.8098	6.25471e-09	2.21656e-07	128.111	93.6814	210.457	229.491
ENSG00000064703.11	ENSG00000064703	DDX20	1	protein_coding	521.182	-0.924674	0.159364	-5.80227	6.54246e-09	2.30386e-07	36.9947	33.6797	71.6234	76.3847
ENSG00000079102.16	ENSG00000079102	RUNX1T1	8	protein_coding	4232.39	-0.54284	0.0942009	-5.76258	8.2839e-09	2.89916e-07	331.43	346.435	539.067	548.265
ENSG00000184226.14	ENSG00000184226	PCDH9	13	protein_coding	3655.38	-0.781313	0.136101	-5.74071	9.42824e-09	3.29146e-07	219.761	309.853	495.059	505.866
ENSG00000198719.8	ENSG00000198719	DLL1	6	protein_coding	198.702	-1.36381	0.239334	-5.69833	1.20988e-08	4.13817e-07	11.2659	10.5702	33.1637	28.8265
ENSG00000235300.4	ENSG00000235300	THRA1/BTR	17	antisense	34.4403	-8.6962	1.52628	-5.69764	1.21477e-08	4.13817e-07	0	0	7.18756	7.73942
ENSG00000196418.12	ENSG00000196418	ZNF124	1	protein_coding	586.219	-0.922977	0.1627	-5.67289	1.4041e-08	4.71461e-07	36.9186	42.7991	89.0249	77.0577
ENSG00000103365.15	ENSG00000103365	GGA2	16	protein_coding	361.625	-1.02643	0.181622	-5.65146	1.59093e-08	5.30396e-07	23.8258	23.0058	50.1868	54.9611
ENSG00000025039.14	ENSG00000025039	RRAGD	6	protein_coding	416.005	-1.02342	0.181577	-5.63631	1.73735e-08	5.73774e-07	24.9676	29.12	54.8525	65.9533
ENSG00000113361.12	ENSG00000113361	CDH6	5	protein_coding	160.443	-1.68811	0.300585	-5.61609	1.95322e-08	6.39067e-07	7.99269	6.9432	19.6712	33.5375
ENSG00000106341.10	ENSG00000106341	PPP1R17	7	protein_coding	345.313	-1.23551	0.220457	-5.60429	2.0911e-08	6.82593e-07	16.7466	23.9385	44.7646	60.2329
ENSG00000163681.14	ENSG00000163681	SLMAP	3	protein_coding	3994.92	-0.574069	0.102484	-5.60155	2.12443e-08	6.91865e-07	299.916	331.823	533.267	501.604
ENSG00000119778.14	ENSG00000119778	ATAD2B	2	protein_coding	664.136	-0.865567	0.154801	-5.5915	2.25122e-08	7.28102e-07	47.4994	45.079	83.3505	102.631
ENSG00000138669.9	ENSG00000138669	PRKG2	4	protein_coding	240.178	-1.21515	0.219143	-5.54501	2.9394e-08	9.2723e-07	14.8436	13.5755	33.6681	39.1458
ENSG00000075223.13	ENSG00000075223	SEMA3C	7	protein_coding	353.418	-1.10007	0.198858	-5.53193	3.16727e-08	9.9023e-07	19.5631	24.7675	56.1134	48.119
ENSG00000184156.16	ENSG00000184156	KCNQ3	8	protein_coding	673.072	-0.829826	0.150298	-5.52119	3.36714e-08	1.03886e-06	49.0218	46.2189	98.9866	87.6012
ENSG00000043355.11	ENSG00000043355	ZIC2	13	protein_coding	120.029	-1.68187	0.306385	-5.48939	4.03321e-08	1.22571e-06	5.63294	5.59601	17.1493	22.5453
ENSG00000011201.11	ENSG00000011201	ANOS1	X	protein_coding	94.3311	-2.07525	0.379191	-5.47284	4.42891e-08	1.33427e-06	3.19707	3.93794	20.8061	12.1139
ENSG00000261678.2	ENSG00000261678	SCRT1	8	protein_coding	253.592	-1.21274	0.221702	-5.47015	4.49644e-08	1.35172e-06	13.0928	17.0989	36.19	40.4917
ENSG00000157741.14	ENSG00000157741	UBN2	7	protein_coding	1053.29	-0.726973	0.133149	-5.45983	4.76593e-08	1.42094e-06	80.3836	75.6498	130.511	154.228
ENSG00000183098.10	ENSG00000183098	GPC6	13	protein_coding	85.5403	-1.9269	0.353379	-5.4528	4.95837e-08	1.47171e-06	3.57768	3.41979	14.8795	14.4693
ENSG00000056487.15	ENSG00000056487	PHF21B	22	protein_coding	350.829	-0.994391	0.18244	-5.4505	5.02295e-08	1.48775e-06	22.9124	23.2131	50.9434	50.2501
ENSG00000171451.13	ENSG00000171451	DSEL	18	protein_coding	546.061	-0.896748	0.164949	-5.43652	5.43325e-08	1.59251e-06	33.9499	41.2447	79.8198	73.9171
ENSG00000109920.12	ENSG00000109920	FNBP4	11	protein_coding	812.652	-0.767993	0.141369	-5.43253	5.55619e-08	1.62179e-06	59.4504	58.8618	101.635	120.354
ENSG00000120049.19	ENSG00000120049	KCNIP2	10	protein_coding	88.56	-1.88977	0.348127	-5.4284	5.68607e-08	1.65626e-06	3.95828	3.41979	14.8795	15.3667
ENSG00000121057.12	ENSG00000121057	AKAP1	17	protein_coding	678.823	-0.839189	0.154887	-5.41807	6.02456e-08	1.74762e-06	48.7173	47.048	83.981	104.875
ENSG00000120075.5	ENSG00000120075	HOXB5	17	protein_coding	27.6355	-8.38167	1.55712	-5.3828	7.33378e-08	2.09288e-06	0	0	4.16122	7.85158
ENSG00000196604.12	ENSG00000196604	POTEF	2	protein_coding	175.806	-1.34012	0.250514	-5.3495	8.81992e-08	2.48175e-06	9.36286	10.2594	25.2195	29.3874
ENSG00000264112.1	ENSG00000264112	AC015813.1	17	lincRNA	137.064	-1.59713	0.299885	-5.32582	1.00501e-07	2.80544e-06	6.77475	6.63231	17.9059	26.8076
ENSG00000153944.10	ENSG00000153944	MSI2	17	protein_coding	882.079	-0.734763	0.138115	-5.31995	1.03796e-07	2.88029e-06	60.0593	70.3647	119.667	118.895
ENSG00000233098.8	ENSG00000233098	CCDC144NL-AS1	17	antisense	362.664	-1.26695	0.239211	-5.29637	1.18128e-07	3.23964e-06	14.7674	27.3583	55.4829	55.2976
ENSG00000120068.6	ENSG00000120068	HOXB8	17	protein_coding	46.6161	-7.69692	1.45702	-5.28264	1.27333e-07	3.4853e-06	0.0761208	0	8.70073	11.4409
ENSG00000117155.16	ENSG00000117155	SSX2IP	1	protein_coding	355.037	-0.970019	0.183696	-5.28057	1.28783e-07	3.51815e-06	24.0542	23.1095	52.7088	49.1285
ENSG00000158321.16	ENSG00000158321	AUTS2	7	protein_coding	1905.38	-0.725481	0.13749	-5.27663	1.31582e-07	3.58765e-06	133.516	149.227	219.788	295.22
ENSG00000100154.14	ENSG00000100154	TTC28	22	protein_coding	1625.11	-0.615307	0.116798	-5.26813	1.37823e-07	3.74331e-06	119.662	133.061	203.269	222.761
ENSG00000118260.14	ENSG00000118260	CREB1	2	protein_coding	740.725	-0.743657	0.141193	-5.26697	1.38695e-07	3.75974e-06	52.9801	56.0638	95.0776	105.884
ENSG00000116717.12	ENSG00000116717	GADD45A	1	protein_coding	133.719	-1.7845	0.33969	-5.25332	1.49382e-07	4.01845e-06	4.26277	7.66861	26.9849	17.7221
ENSG00000213983.11	ENSG00000213983	AP1G2	14	protein_coding	357.411	-1.15487	0.219951	-5.25056	1.51639e-07	4.07138e-06	18.269	25.493	44.5125	62.364
ENSG00000214029.4	ENSG00000214029	ZNF891	12	protein_coding	403.518	-0.985938	0.187919	-5.24662	1.54916e-07	4.15145e-06	23.9781	29.4309	52.3305	63.8222
ENSG00000165186.11	ENSG00000165186	PTCHD1	X	protein_coding	561.385	-0.806197	0.153813	-5.24139	1.59369e-07	4.26266e-06	40.4202	39.8975	79.5676	75.1509
ENSG00000283199.2	ENSG00000283199	C13orf46	13	protein_coding	53.8176	-2.37866	0.454148	-5.23763	1.62655e-07	4.33407e-06	1.75078	1.65808	9.58342	9.98273
ENSG00000006327.13	ENSG00000006327	TNFRSF12A	16	protein_coding	53.2607	-2.53584	0.487088	-5.20614	1.92814e-07	5.06102e-06	1.52242	1.55445	12.2315	7.40292
ENSG00000165973.18	ENSG00000165973	NELL1	11	protein_coding	931.985	-0.790005	0.151774	-5.20513	1.93861e-07	5.07901e-06	73.3805	60.8307	114.118	142.114
ENSG00000175265.17	ENSG00000175265	GOLGA8A	15	protein_coding	252.515	-1.2617	0.243208	-5.18775	2.12847e-07	5.5352e-06	13.4734	15.8554	30.5156	46.773
ENSG00000167615.16	ENSG00000167615	LENG8	19	protein_coding	1162.55	-0.867861	0.167782	-5.17256	2.30907e-07	5.97174e-06	67.7475	94.5105	139.842	185.746
ENSG00000164828.17	ENSG00000164828	SUN1	7	protein_coding	701.555	-0.763894	0.148824	-5.13287	2.85356e-07	7.31269e-06	48.6412	53.7839	88.1422	103.192
ENSG00000105991.8	ENSG00000105991	HOXA1	7	protein_coding	23.3748	-8.14136	1.58964	-5.12151	3.03095e-07	7.72549e-06	0	0	2.77415	7.40292
ENSG00000179818.13	ENSG00000179818	PCBP1-AS1	2	processed_transcript	330.484	-1.02932	0.201006	-5.12084	3.04179e-07	7.72614e-06	18.9541	23.9385	44.0081	52.0448
ENSG00000136895.18	ENSG00000136895	GARNL3	9	protein_coding	722.361	-0.863407	0.16893	-5.11103	3.20408e-07	8.1076e-06	42.3232	58.7582	94.0688	107.791
ENSG00000221923.8	ENSG00000221923	ZNF880	19	protein_coding	681.678	-0.785152	0.153768	-5.10608	3.28913e-07	8.28082e-06	45.5203	53.0585	98.8605	87.8256
ENSG00000227953.6	ENSG00000227953	LINC01341	1	processed_transcript	106.166	-1.69525	0.33201	-5.10602	3.2902e-07	8.28082e-06	4.41501	5.49238	14.6273	20.5263
ENSG00000160179.18	ENSG00000160179	ABCG1	21	protein_coding	169.313	-1.33887	0.262268	-5.10496	3.30865e-07	8.31239e-06	8.67777	10.2594	23.0759	29.4995
ENSG00000141837.19	ENSG00000141837	CACNA1A	19	protein_coding	1099.28	-0.682483	0.133719	-5.10386	3.32786e-07	8.34575e-06	75.588	90.6762	141.355	151.984
ENSG00000090905.18	ENSG00000090905	TNRC6A	16	protein_coding	1383.01	-0.70475	0.138517	-5.08781	3.62225e-07	9.00379e-06	111.213	95.5468	164.936	206.945
ENSG00000168779.19	ENSG00000168779	SHOX2	3	protein_coding	959.396	-0.898172	0.176674	-5.08379	3.69974e-07	9.15176e-06	64.5505	67.3594	105.165	165.893
ENSG00000246922.8	ENSG00000246922	UBAP1L	15	protein_coding	204.648	-1.30152	0.256081	-5.08244	3.72608e-07	9.18076e-06	9.28674	14.0937	29.0024	33.9861
ENSG00000227051.6	ENSG00000227051	C14orf132	14	protein_coding	5071.96	-0.491353	0.0967048	-5.08096	3.75534e-07	9.23668e-06	420.568	408.82	607.286	677.48
ENSG00000141293.15	ENSG00000141293	SKAP1	17	protein_coding	24.9095	-4.44738	0.876725	-5.07272	3.92166e-07	9.54563e-06	0.304483	0.10363	4.41342	5.94477
ENSG00000174197.16	ENSG00000174197	MGA	15	protein_coding	2089.06	-0.572762	0.112905	-5.07296	3.9167e-07	9.54563e-06	167.618	162.803	250.556	291.069
ENSG00000164330.16	ENSG00000164330	EBF1	5	protein_coding	2777.65	-0.514695	0.101473	-5.07221	3.93213e-07	9.55461e-06	218.238	231.82	356.478	351.302
ENSG00000224078.13	ENSG00000224078	SNHG14	15	processed_transcript	5612.28	-0.557563	0.110089	-5.06464	4.0917e-07	9.90812e-06	430.463	463.122	649.024	800.189
ENSG00000114270.17	ENSG00000114270	COL7A1	3	protein_coding	260.217	-1.1649	0.23056	-5.0525	4.36053e-07	1.05049e-05	14.7674	16.8917	32.1549	45.8757
ENSG00000243970.3	ENSG00000243970	PPIEL	1	transcribed_unprocessed_pseudogene	51.9608	-2.40825	0.476622	-5.05276	4.35479e-07	1.05049e-05	1.21793	2.0726	8.70073	10.2071
ENSG00000198040.10	ENSG00000198040	ZNF84	12	protein_coding	1016.18	-0.642915	0.127332	-5.04912	4.43849e-07	1.06562e-05	80.8403	75.1317	132.781	135.72
ENSG00000152402.10	ENSG00000152402	GUCY1A2	11	protein_coding	509.744	-0.917857	0.181851	-5.0473	4.48098e-07	1.07399e-05	29.002	40.6229	71.8756	72.3467
ENSG00000271533.1	ENSG00000271533	Z83843.1	X	sense_intronic	230.725	-1.2877	0.255838	-5.03328	4.82167e-07	1.14803e-05	13.245	13.161	26.9849	44.081
ENSG00000230590.9	ENSG00000230590	FTX	X	lincRNA	765.613	-0.887387	0.176552	-5.02619	5.00308e-07	1.18899e-05	49.783	56.0638	86.6291	128.99
ENSG00000143067.4	ENSG00000143067	ZNF697	1	protein_coding	748.295	-0.699141	0.140197	-4.98686	6.13699e-07	1.43663e-05	55.416	56.7892	103.652	96.911
ENSG00000148737.16	ENSG00000148737	TCF7L2	10	protein_coding	160.712	-1.39704	0.280172	-4.98638	6.15221e-07	1.4378e-05	7.99269	9.43032	29.3807	20.9749
ENSG00000103326.11	ENSG00000103326	CAPN15	16	protein_coding	303.627	-1.04365	0.20934	-4.98543	6.18234e-07	1.44244e-05	17.5839	21.555	39.2164	49.3528
ENSG00000159314.11	ENSG00000159314	ARHGAP27	17	protein_coding	101.12	-1.59752	0.321934	-4.96227	6.96743e-07	1.60171e-05	4.71949	5.18149	15.7622	17.1613
ENSG00000184305.15	ENSG00000184305	CCSER1	4	protein_coding	551.456	-0.784373	0.158173	-4.95895	7.08739e-07	1.62663e-05	37.5276	42.281	71.4973	79.6375
ENSG00000255794.7	ENSG00000255794	RMST	12	processed_transcript	205.838	-1.19097	0.240203	-4.95817	7.11599e-07	1.63053e-05	12.2555	12.4356	26.8588	35.22
ENSG00000215357.2	ENSG00000215357	HSPD1P8	13	processed_pseudogene	75.4528	-2.24645	0.453289	-4.9559	7.19976e-07	1.64705e-05	2.58811	2.59075	7.81805	19.2925
ENSG00000146426.18	ENSG00000146426	TIAM2	6	protein_coding	198.128	-1.30109	0.264081	-4.92685	8.35648e-07	1.88108e-05	9.36286	13.2646	25.5978	35.4443
ENSG00000183779.6	ENSG00000183779	ZNF703	8	protein_coding	107.155	-1.67372	0.339862	-4.92472	8.4483e-07	1.89871e-05	3.72992	6.42505	18.4102	16.8248
ENSG00000167524.14	ENSG00000167524	SGK494	17	protein_coding	108.842	-1.61697	0.328595	-4.92088	8.61567e-07	1.93016e-05	4.87173	5.69964	14.5012	21.0871
ENSG00000162650.16	ENSG00000162650	ATXN7L2	1	protein_coding	354.873	-0.927844	0.188765	-4.91534	8.86287e-07	1.9761e-05	23.293	24.8712	45.5212	55.2976
ENSG00000005483.20	ENSG00000005483	KMT2E	7	protein_coding	1876.26	-0.531219	0.108209	-4.90918	9.14566e-07	2.0295e-05	149.501	152.44	231.893	248.671
ENSG00000169851.15	ENSG00000169851	PCDH7	4	protein_coding	825.439	-0.661489	0.134792	-4.90748	9.22548e-07	2.04399e-05	62.7997	63.007	104.661	114.521
ENSG00000138759.18	ENSG00000138759	FRAS1	4	protein_coding	517.379	-0.856635	0.174881	-4.8984	9.66213e-07	2.12733e-05	36.6902	35.7523	62.04	82.5538
ENSG00000172262.11	ENSG00000172262	ZNF131	5	protein_coding	494.136	-0.798043	0.163504	-4.88087	1.05617e-06	2.30377e-05	33.2648	37.8249	65.3186	70.5521
ENSG00000134744.13	ENSG00000134744	TUT4	1	protein_coding	1564.87	-0.560123	0.114797	-4.87923	1.06499e-06	2.3194e-05	124.686	124.149	191.29	212.89
ENSG00000253974.5	ENSG00000253974	NRG1-IT1	8	sense_intronic	68.1742	-2.2447	0.460226	-4.87739	1.075e-06	2.3376e-05	2.58811	2.0726	7.56586	16.937
ENSG00000172461.10	ENSG00000172461	FUT9	6	protein_coding	678.759	-0.731017	0.150058	-4.87157	1.10714e-06	2.40377e-05	46.0531	54.5093	88.6466	94.7798
ENSG00000144057.15	ENSG00000144057	ST6GAL2	2	protein_coding	825.632	-0.700607	0.144083	-4.86252	1.159e-06	2.5086e-05	56.3294	67.5667	113.236	108.015
ENSG00000112941.13	ENSG00000112941	TENT4A	5	protein_coding	615.436	-0.762686	0.157483	-4.84296	1.27919e-06	2.75605e-05	49.0979	40.5193	83.3505	84.5728
ENSG00000171385.9	ENSG00000171385	KCND3	1	protein_coding	917.622	-0.636011	0.131567	-4.83414	1.33726e-06	2.87235e-05	69.1938	72.23	114.875	127.084
ENSG00000104885.17	ENSG00000104885	DOT1L	19	protein_coding	661.993	-0.706384	0.14629	-4.82866	1.37452e-06	2.93892e-05	49.0979	49.846	92.3034	85.4701
ENSG00000185344.13	ENSG00000185344	ATP6V0A2	12	protein_coding	369.214	-0.936994	0.194117	-4.82696	1.38635e-06	2.95972e-05	24.2064	25.7002	45.269	59.8964
ENSG00000110066.14	ENSG00000110066	KMT5B	11	protein_coding	1185.81	-0.584568	0.121234	-4.82182	1.42256e-06	3.03243e-05	94.3898	92.2306	148.291	160.06
ENSG00000154553.14	ENSG00000154553	PDLIM3	4	protein_coding	51.4807	-2.69554	0.559479	-4.81794	1.4505e-06	3.0873e-05	0.608967	2.17623	12.2315	6.95426
ENSG00000198576.3	ENSG00000198576	ARC	8	protein_coding	389.855	-2.14315	0.444861	-4.81757	1.45318e-06	3.08834e-05	13.7017	14.6118	88.3944	48.9042
ENSG00000061337.15	ENSG00000061337	LZTS1	8	protein_coding	904.735	-0.643783	0.133733	-4.81395	1.47976e-06	3.13535e-05	73.076	65.7014	117.901	121.251
ENSG00000158987.20	ENSG00000158987	RAPGEF6	5	protein_coding	220.505	-1.07857	0.224135	-4.81214	1.49325e-06	3.15918e-05	14.7674	13.0574	32.0288	32.8645
ENSG00000142396.10	ENSG00000142396	ERVK3-1	19	protein_coding	138.826	-1.38312	0.287619	-4.80886	1.51793e-06	3.19696e-05	8.06881	7.04683	18.6624	24.9007
ENSG00000065526.10	ENSG00000065526	SPEN	1	protein_coding	3074.07	-0.469185	0.0976704	-4.80376	1.55717e-06	3.26982e-05	253.635	253.582	382.454	390.897
ENSG00000187479.6	ENSG00000187479	C11orf96	11	protein_coding	49.1658	-2.42928	0.505782	-4.80302	1.56289e-06	3.27694e-05	1.75078	1.24356	11.2227	6.72993
ENSG00000135945.9	ENSG00000135945	REV1	2	protein_coding	558.762	-0.733751	0.153748	-4.77243	1.8202e-06	3.79383e-05	39.5067	43.11	75.4064	75.7117
ENSG00000267002.3	ENSG00000267002	AC060780.1	17	lincRNA	186.407	-1.31898	0.276439	-4.77135	1.82997e-06	3.80855e-05	8.37329	12.7465	24.0846	33.5375
ENSG00000187391.20	ENSG00000187391	MAGI2	7	protein_coding	862.786	-0.713704	0.149865	-4.7623	1.91395e-06	3.96573e-05	56.1772	72.6446	115.253	116.764
ENSG00000206120.11	ENSG00000206120	EGFEM1P	3	transcribed_unitary_pseudogene	63.882	-2.03453	0.427267	-4.76174	1.91929e-06	3.97096e-05	1.97914	3.00527	9.33122	12.899
ENSG00000196295.11	ENSG00000196295	GARS-DT	7	processed_transcript	454.001	-0.861427	0.181247	-4.75278	2.00639e-06	4.13899e-05	28.2408	35.3378	57.6266	69.2061
ENSG00000197977.3	ENSG00000197977	ELOVL2	6	protein_coding	108.427	-1.6389	0.345205	-4.74762	2.05825e-06	4.22738e-05	3.72992	6.73594	19.1668	16.264
ENSG00000070182.20	ENSG00000070182	SPTB	14	protein_coding	965.721	-0.604138	0.127469	-4.73947	2.1428e-06	4.36281e-05	73.6088	77.2043	125.593	126.747
ENSG00000129646.14	ENSG00000129646	QRICH2	17	protein_coding	278.649	-0.974604	0.205822	-4.73517	2.18872e-06	4.44988e-05	18.3451	18.6534	36.3161	43.7445
ENSG00000182985.17	ENSG00000182985	CADM1	11	protein_coding	3987.42	-0.450383	0.0954782	-4.71713	2.39196e-06	4.81437e-05	323.437	339.595	499.851	497.566
ENSG00000108557.18	ENSG00000108557	RAI1	17	protein_coding	1482.83	-0.535468	0.114129	-4.69176	2.7086e-06	5.40529e-05	117.454	120.729	192.551	187.541
ENSG00000166432.14	ENSG00000166432	ZMAT1	X	protein_coding	238.541	-1.12639	0.240874	-4.67626	2.92149e-06	5.78199e-05	13.0167	16.5808	29.5068	41.3891
ENSG00000255302.4	ENSG00000255302	EID1	15	protein_coding	618.36	-0.816182	0.174539	-4.67623	2.92202e-06	5.78199e-05	37.5276	50.7786	91.1686	79.4132
ENSG00000219665.8	ENSG00000219665	ZNF433-AS1	19	processed_transcript	82.5547	-1.70601	0.366268	-4.65783	3.19564e-06	6.2705e-05	3.12095	4.55972	12.862	14.4693
ENSG00000130699.18	ENSG00000130699	TAF4	20	protein_coding	286.707	-0.933324	0.201251	-4.6376	3.52471e-06	6.86148e-05	19.1063	19.6897	37.7032	43.8567
ENSG00000121904.17	ENSG00000121904	CSMD2	1	protein_coding	762.985	-0.674096	0.145603	-4.6297	3.662e-06	7.08675e-05	56.8623	58.8618	92.1773	111.156
ENSG00000163728.10	ENSG00000163728	TTC14	3	protein_coding	817.086	-0.736677	0.159234	-4.62638	3.7211e-06	7.19123e-05	66.5296	53.8875	98.23	123.382
ENSG00000167766.18	ENSG00000167766	ZNF83	19	protein_coding	239.401	-1.09238	0.236313	-4.62262	3.78932e-06	7.30301e-05	15.0719	15.0263	28.8764	41.8377
ENSG00000122435.9	ENSG00000122435	TRMT13	1	protein_coding	134.538	-1.38514	0.29977	-4.62068	3.82489e-06	7.35141e-05	6.24191	8.49765	17.9059	24.2277
ENSG00000164100.8	ENSG00000164100	NDST3	4	protein_coding	143.032	-1.24628	0.270044	-4.6151	3.92905e-06	7.5262e-05	8.29717	8.39402	21.0583	22.5453
ENSG00000142599.17	ENSG00000142599	RERE	1	protein_coding	3078.85	-0.468303	0.101486	-4.61444	3.94152e-06	7.53442e-05	242.597	265.811	385.606	388.541
ENSG00000115548.16	ENSG00000115548	KDM3A	2	protein_coding	923.853	-0.622844	0.135358	-4.60147	4.19523e-06	7.98968e-05	69.7267	73.4736	112.101	130.673
ENSG00000059588.9	ENSG00000059588	TARBP1	1	protein_coding	352.672	-1.10559	0.240386	-4.59924	4.24039e-06	8.05102e-05	17.8884	26.322	40.3512	64.0465
ENSG00000104313.18	ENSG00000104313	EYA1	8	protein_coding	173.708	-1.16597	0.253624	-4.59724	4.28133e-06	8.11779e-05	11.2659	9.74121	27.7415	24.3399
ENSG00000110811.19	ENSG00000110811	P3H3	12	protein_coding	146.512	-1.26019	0.274189	-4.59607	4.30539e-06	8.14146e-05	8.29717	8.70491	19.7973	25.0129
ENSG00000133624.13	ENSG00000133624	ZNF767P	7	transcribed_unprocessed_pseudogene	167.695	-1.15785	0.251942	-4.59571	4.31288e-06	8.14469e-05	9.97183	10.4666	23.7063	26.4711
ENSG00000165359.15	ENSG00000165359	INTS6L	X	protein_coding	257.723	-0.98975	0.215625	-4.59015	4.42928e-06	8.3421e-05	17.9645	15.959	33.542	40.8282
ENSG00000106536.19	ENSG00000106536	POU6F2	7	protein_coding	53.4483	-2.05057	0.447896	-4.57823	4.68926e-06	8.78472e-05	2.2075	1.86534	8.70073	9.98273
ENSG00000145390.11	ENSG00000145390	USP53	4	protein_coding	197.556	-1.08038	0.235976	-4.57834	4.6869e-06	8.78472e-05	12.3316	12.6428	26.7327	31.4063
ENSG00000170365.9	ENSG00000170365	SMAD1	4	protein_coding	840.886	-0.607333	0.13267	-4.57778	4.69935e-06	8.78721e-05	66.3012	64.7687	108.066	111.941
ENSG00000198393.7	ENSG00000198393	ZNF26	12	protein_coding	260.291	-0.991893	0.216788	-4.5754	4.75308e-06	8.8571e-05	16.5943	17.7207	32.9115	42.1742
ENSG00000153094.22	ENSG00000153094	BCL2L11	2	protein_coding	77.8464	-1.83225	0.400514	-4.57474	4.76807e-06	8.87327e-05	3.95828	2.69438	16.0144	10.3192
ENSG00000175727.13	ENSG00000175727	MLXIP	12	protein_coding	988.418	-0.642494	0.14078	-4.5638	5.02361e-06	9.29963e-05	68.661	83.4221	122.567	138.412
ENSG00000104899.7	ENSG00000104899	AMH	19	protein_coding	97.4315	-1.69968	0.37247	-4.56327	5.03624e-06	9.31075e-05	3.12095	6.01053	13.4924	18.7316
ENSG00000105642.15	ENSG00000105642	KCNN1	19	protein_coding	163.724	-1.34623	0.295865	-4.55017	5.3603e-06	9.84517e-05	7.76432	10.4666	30.8939	19.8533
ENSG00000078725.12	ENSG00000078725	BRINP1	9	protein_coding	1526.74	-0.524475	0.115351	-4.54679	5.44699e-06	9.98361e-05	117.454	129.019	193.812	196.29
ENSG00000116991.10	ENSG00000116991	SIPA1L2	1	protein_coding	2298.78	-0.528865	0.116424	-4.54259	5.55685e-06	0.000101531	198.98	170.989	279.811	308.904
ENSG00000247828.7	ENSG00000247828	TMEM161B-AS1	5	antisense	138.943	-1.4485	0.319282	-4.53672	5.71351e-06	0.000104019	5.55682	9.22306	17.7798	26.2467
ENSG00000175497.16	ENSG00000175497	DPP10	2	protein_coding	137.421	-1.29098	0.284676	-4.5349	5.76301e-06	0.000104754	6.92699	8.80854	22.4454	19.7411
ENSG00000101745.16	ENSG00000101745	ANKRD12	18	protein_coding	3033.17	-0.445852	0.0984073	-4.53068	5.87951e-06	0.000106596	247.849	257.417	376.527	381.251
ENSG00000261716.2	ENSG00000261716	HIST2H2BC	1	transcribed_unprocessed_pseudogene	248.074	-1.03143	0.228947	-4.50511	6.6339e-06	0.000118142	15.3764	16.6844	41.1078	30.9577
ENSG00000130714.15	ENSG00000130714	POMT1	9	protein_coding	307.025	-0.887916	0.197351	-4.49918	6.82172e-06	0.000120875	19.5631	22.9022	41.1078	45.2027
ENSG00000221978.11	ENSG00000221978	CCNL2	1	protein_coding	1118.03	-0.65544	0.145784	-4.49597	6.92549e-06	0.000122252	86.7016	84.1475	126.98	169.706
ENSG00000132424.15	ENSG00000132424	PNISR	6	protein_coding	1551.99	-0.607971	0.135659	-4.48161	7.40828e-06	0.00013061	133.973	107.671	188.012	218.498
ENSG00000138468.15	ENSG00000138468	SENP7	3	protein_coding	833.89	-0.654727	0.146538	-4.46797	7.89649e-06	0.000138007	65.4639	61.9707	98.4822	122.709
ENSG00000153922.10	ENSG00000153922	CHD1	5	protein_coding	826.435	-0.656127	0.147019	-4.46286	8.08729e-06	0.000140817	69.3461	56.6856	105.67	113.624
ENSG00000141519.14	ENSG00000141519	CCDC40	17	protein_coding	245.014	-0.970979	0.21783	-4.4575	8.29219e-06	0.000143673	16.8988	15.6481	31.9027	38.4728
ENSG00000175455.14	ENSG00000175455	CCDC14	3	protein_coding	591.205	-0.800991	0.179841	-4.45388	8.43337e-06	0.00014594	45.2919	39.483	67.7144	95.3407
ENSG00000124191.17	ENSG00000124191	TOX2	20	protein_coding	96.8369	-1.48823	0.335065	-4.44163	8.9279e-06	0.000154308	4.94785	5.07786	13.2402	17.7221
ENSG00000173917.10	ENSG00000173917	HOXB2	17	protein_coding	38.3971	-2.38572	0.537927	-4.43502	9.20623e-06	0.000158923	1.37017	1.0363	6.80927	7.17859
ENSG00000172995.16	ENSG00000172995	ARPP21	3	protein_coding	59.3275	-2.06399	0.465625	-4.43272	9.3052e-06	0.000160435	1.37017	3.21253	11.2227	9.4219
ENSG00000139746.15	ENSG00000139746	RBM26	13	protein_coding	1118.3	-0.582618	0.131524	-4.42976	9.43371e-06	0.000162253	81.4493	94.925	137.825	152.657
ENSG00000128285.4	ENSG00000128285	MCHR1	22	protein_coding	176.638	-1.10591	0.250322	-4.41795	9.96426e-06	0.000170752	12.0271	9.94847	26.7327	25.5737
ENSG00000116539.12	ENSG00000116539	ASH1L	1	protein_coding	2479.38	-0.449016	0.101697	-4.41523	1.00904e-05	0.000172493	206.516	205.913	302.508	317.653
ENSG00000261126.7	ENSG00000261126	RBFADN	18	lincRNA	36.0981	-2.45814	0.556831	-4.41452	1.01235e-05	0.0001727	1.14181	1.0363	7.06147	6.1691
ENSG00000198932.12	ENSG00000198932	GPRASP1	X	protein_coding	273.516	-0.967086	0.219218	-4.41152	1.02649e-05	0.000174838	16.8227	19.6897	33.6681	44.754
ENSG00000159433.11	ENSG00000159433	STARD9	15	protein_coding	294.781	-0.991531	0.225065	-4.40554	1.05522e-05	0.000179082	18.5735	20.3115	34.0464	51.0353
ENSG00000185246.17	ENSG00000185246	PRPF39	14	protein_coding	350.742	-0.863129	0.196274	-4.39757	1.09469e-05	0.000184667	26.7945	22.0732	44.3864	53.8394
ENSG00000120093.11	ENSG00000120093	HOXB3	17	protein_coding	48.8647	-2.23889	0.509865	-4.39115	1.12753e-05	0.000189073	1.14181	2.27986	6.68317	10.7679
ENSG00000154556.18	ENSG00000154556	SORBS2	4	protein_coding	977.985	-0.586013	0.133632	-4.38527	1.1584e-05	0.000193557	71.3252	82.6967	123.323	130.897
ENSG00000156650.13	ENSG00000156650	KAT6B	10	protein_coding	847.067	-0.582362	0.132812	-4.38484	1.16069e-05	0.00019371	65.6161	67.8776	106.552	113.511
ENSG00000100027.14	ENSG00000100027	YPEL1	22	protein_coding	298.216	-1.07132	0.244686	-4.37836	1.19575e-05	0.000198619	13.7779	24.2494	45.269	42.0621
ENSG00000165810.16	ENSG00000165810	BTNL9	5	protein_coding	561.342	-0.718891	0.164257	-4.37661	1.20541e-05	0.000199987	38.1365	45.4935	69.6059	81.6565
ENSG00000122877.15	ENSG00000122877	EGR2	10	protein_coding	19.1759	-4.71341	1.07736	-4.37495	1.21462e-05	0.00020104	0	0.31089	4.91781	3.02847
ENSG00000168916.15	ENSG00000168916	ZNF608	5	protein_coding	1618.71	-0.490034	0.112028	-4.3742	1.21878e-05	0.000201257	128.264	136.688	203.648	205.936
ENSG00000153914.15	ENSG00000153914	SREK1	5	protein_coding	1024.86	-0.546451	0.124951	-4.37331	1.22377e-05	0.000201843	82.8956	80.9349	130.259	133.365
ENSG00000255178.1	ENSG00000255178	AP002759.1	11	lincRNA	29.57	-3.16602	0.724411	-4.37047	1.2398e-05	0.000204248	0.91345	0.20726	3.65683	7.96375
ENSG00000003096.14	ENSG00000003096	KLHL13	X	protein_coding	356.376	-0.820758	0.188325	-4.3582	1.31139e-05	0.000215285	24.1303	26.6329	44.7646	53.8394
ENSG00000263278.2	ENSG00000263278	AC233701.1	17	sense_intronic	50.8951	-1.9818	0.455758	-4.34837	1.37154e-05	0.000224898	1.97914	2.0726	8.07025	9.53407
ENSG00000167555.13	ENSG00000167555	ZNF528	19	protein_coding	599.588	-0.663568	0.152724	-4.34487	1.39356e-05	0.000227712	42.7038	48.7061	77.2978	81.8808
ENSG00000275023.4	ENSG00000275023	MLLT6	17	protein_coding	690.534	-0.630401	0.14509	-4.3449	1.39341e-05	0.000227712	50.7726	55.9601	86.6291	95.1163
ENSG00000166532.15	ENSG00000166532	RIMKLB	12	protein_coding	1057.09	-0.577902	0.133297	-4.33544	1.45471e-05	0.000236058	82.3627	84.562	124.584	149.853
ENSG00000102786.14	ENSG00000102786	INTS6	13	protein_coding	460.242	-0.765359	0.17674	-4.33042	1.48827e-05	0.000241227	37.3753	29.5345	61.6617	64.0465
ENSG00000232931.5	ENSG00000232931	LINC00342	2	lincRNA	163.206	-1.23347	0.28488	-4.32979	1.49249e-05	0.000241632	9.05838	10.1557	19.1668	30.509
ENSG00000104218.14	ENSG00000104218	CSPP1	8	protein_coding	399.19	-0.804936	0.186563	-4.31455	1.5993e-05	0.00025715	32.0469	24.9748	53.8437	56.3071
ENSG00000072274.12	ENSG00000072274	TFRC	3	protein_coding	559.56	-0.658679	0.15274	-4.31241	1.61487e-05	0.000258815	43.7695	41.5556	72.8844	75.5995
ENSG00000167702.12	ENSG00000167702	KIFC2	8	protein_coding	971.715	-0.61935	0.143679	-4.31066	1.62769e-05	0.000260523	70.4118	80.5204	114.118	140.992
ENSG00000278716.1	ENSG00000278716	AC133540.1	16	lincRNA	17.4541	-4.65746	1.08076	-4.30941	1.63689e-05	0.000261104	0.152242	0.10363	3.90903	3.36496
ENSG00000265972.5	ENSG00000265972	TXNIP	1	protein_coding	161.933	-1.32633	0.308087	-4.30504	1.66959e-05	0.000265718	6.69863	11.6065	20.1756	29.9482
ENSG00000280222.1	ENSG00000280222	AL365209.1	1	TEC	39.2372	-2.37791	0.552637	-4.30285	1.68616e-05	0.000268051	1.06569	1.45082	5.2961	8.97324
ENSG00000120738.7	ENSG00000120738	EGR1	5	protein_coding	635.915	-1.9309	0.448926	-4.30116	1.69906e-05	0.000269494	19.9437	32.1253	131.142	86.5918
ENSG00000204248.10	ENSG00000204248	COL11A2	6	protein_coding	65.2176	-1.82924	0.425702	-4.29699	1.73133e-05	0.000273993	1.97914	3.73068	10.2139	11.7774
ENSG00000100354.20	ENSG00000100354	TNRC6B	22	protein_coding	3065.38	-0.480206	0.111829	-4.29413	1.75383e-05	0.000277244	267.565	235.758	361.774	412.433
ENSG00000169554.19	ENSG00000169554	ZEB2	2	protein_coding	170.992	-1.28952	0.300577	-4.29013	1.7857e-05	0.000281964	12.5599	6.83957	22.8237	29.9482
ENSG00000008710.19	ENSG00000008710	PKD1	16	protein_coding	1409.25	-0.504805	0.117691	-4.28923	1.79293e-05	0.000282788	111.593	117.724	170.358	187.877
ENSG00000055483.19	ENSG00000055483	USP36	17	protein_coding	416.749	-0.727561	0.169654	-4.2885	1.79883e-05	0.000283401	30.4483	31.2962	56.3656	56.1949
ENSG00000171634.17	ENSG00000171634	BPTF	17	protein_coding	4549.33	-0.400468	0.0935608	-4.2803	1.86644e-05	0.000293068	382.431	389.13	543.607	578.101
ENSG00000103489.11	ENSG00000103489	XYLT1	16	protein_coding	331.48	-0.839447	0.196223	-4.27802	1.88559e-05	0.000295416	22.6079	24.1458	50.3129	41.7256
ENSG00000114739.13	ENSG00000114739	ACVR2B	3	protein_coding	2086.17	-0.514362	0.12042	-4.27141	1.94243e-05	0.000303308	152.318	186.016	259.509	272.001
ENSG00000147099.20	ENSG00000147099	HDAC8	X	protein_coding	147.168	-1.17267	0.274567	-4.27096	1.94631e-05	0.000303577	8.60165	9.22306	19.2929	24.9007
ENSG00000123908.11	ENSG00000123908	AGO2	8	protein_coding	1573.87	-0.49314	0.115533	-4.26839	1.9689e-05	0.00030642	132.45	124.667	190.155	208.74
ENSG00000128000.15	ENSG00000128000	ZNF780B	19	protein_coding	307.394	-0.984599	0.231451	-4.25402	2.09964e-05	0.000323193	20.6287	20.0006	33.9203	54.7368
ENSG00000124225.15	ENSG00000124225	PMEPA1	20	protein_coding	196.504	-0.987506	0.232368	-4.24975	2.14009e-05	0.000329059	12.8644	13.0574	27.9937	28.6022
ENSG00000015133.18	ENSG00000015133	CCDC88C	14	protein_coding	493.965	-0.755131	0.177705	-4.24936	2.14379e-05	0.000329269	41.0291	31.089	65.8229	68.7574
ENSG00000167232.13	ENSG00000167232	ZNF91	19	protein_coding	2783.7	-0.443884	0.104491	-4.24804	2.15648e-05	0.000330496	219.761	244.463	347.525	347.377
ENSG00000076382.16	ENSG00000076382	SPAG5	17	protein_coding	108.337	-1.44765	0.341084	-4.24427	2.1931e-05	0.000335742	6.62251	4.76698	13.4924	20.9749
ENSG00000049618.23	ENSG00000049618	ARID1B	6	protein_coding	3160.04	-0.445677	0.105112	-4.24001	2.23509e-05	0.000341428	264.215	262.184	366.566	423.425
ENSG00000149187.18	ENSG00000149187	CELF1	11	protein_coding	1538.17	-0.534507	0.126265	-4.23322	2.30372e-05	0.00035153	113.648	133.786	183.976	210.31
ENSG00000117139.17	ENSG00000117139	KDM5B	1	protein_coding	3333.51	-0.409635	0.0968246	-4.23069	2.32976e-05	0.000355118	278.45	284.879	403.134	420.957
ENSG00000139890.9	ENSG00000139890	REM2	14	protein_coding	46.0188	-2.04322	0.484743	-4.21505	2.49727e-05	0.000377381	1.67466	1.86534	8.95293	7.06643
ENSG00000279192.1	ENSG00000279192	PWAR5	15	TEC	1666.42	-0.486949	0.1156	-4.21236	2.52715e-05	0.000381486	137.474	135.548	196.712	224.892
ENSG00000253284.2	ENSG00000253284	AC092828.1	12	sense_intronic	89.609	-1.53914	0.365592	-4.20999	2.55387e-05	0.000385106	5.25234	3.73068	11.601	17.3857
ENSG00000259554.1	ENSG00000259554	AC084882.1	15	sense_intronic	56.9515	-1.83131	0.435348	-4.20653	2.59322e-05	0.000390622	2.43587	2.48712	8.07025	11.2165
ENSG00000162878.12	ENSG00000162878	PKDCC	2	protein_coding	129.447	-1.26772	0.301651	-4.20261	2.63859e-05	0.00039703	6.01354	9.0158	20.68	18.8438
ENSG00000134986.13	ENSG00000134986	NREP	5	protein_coding	2145.32	-0.542887	0.129367	-4.19648	2.7109e-05	0.000407041	149.425	194.513	275.397	275.478
ENSG00000251562.8	ENSG00000251562	MALAT1	11	lincRNA	37057.7	-1.14586	0.274001	-4.18194	2.89026e-05	0.000430855	2051.84	2487.74	4561.58	6517.26
ENSG00000083828.15	ENSG00000083828	ZNF586	19	protein_coding	135.061	-1.29925	0.311524	-4.17061	3.03788e-05	0.000450843	5.63294	9.84484	19.419	22.0966
ENSG00000165494.11	ENSG00000165494	PCF11	11	protein_coding	1115.62	-0.573521	0.13754	-4.16985	3.04796e-05	0.000450913	97.2824	78.8624	142.616	146.712
ENSG00000280383.1	ENSG00000280383	Z95331.1	22	sense_overlapping	66.5736	-1.80988	0.434128	-4.16899	3.05954e-05	0.000452149	2.05526	3.83431	8.95293	13.4599
ENSG00000252498.1	ENSG00000252498	RNU6-1016P	6	snRNA	69.9758	-1.8689	0.449901	-4.15403	3.26673e-05	0.000481252	3.12095	2.79801	7.18756	16.7127
ENSG00000116560.10	ENSG00000116560	SFPQ	1	protein_coding	3813.95	-0.424489	0.102206	-4.15325	3.27782e-05	0.000482381	317.652	323.118	440.711	506.764
ENSG00000116127.17	ENSG00000116127	ALMS1	2	protein_coding	2233.64	-0.474382	0.114345	-4.14868	3.34402e-05	0.000491097	188.171	179.591	257.996	305.202
ENSG00000168386.18	ENSG00000168386	FILIP1L	3	protein_coding	55.9464	-1.89397	0.456987	-4.14447	3.40597e-05	0.000498633	3.04483	1.55445	9.96171	9.19757
ENSG00000179833.4	ENSG00000179833	SERTAD2	2	protein_coding	259.326	-0.991197	0.239202	-4.14376	3.41657e-05	0.000499664	20.6287	13.3683	34.6768	40.2674
ENSG00000085185.15	ENSG00000085185	BCORL1	X	protein_coding	465.895	-0.682464	0.164966	-4.13699	3.51891e-05	0.000513563	34.2544	36.1668	58.7615	65.6168
ENSG00000117000.8	ENSG00000117000	RLF	1	protein_coding	921.094	-0.554029	0.134029	-4.13365	3.57048e-05	0.000519473	77.5671	69.1211	115.631	121.924
ENSG00000148143.12	ENSG00000148143	ZNF462	9	protein_coding	2341.16	-0.433295	0.104858	-4.13221	3.59292e-05	0.000522199	202.101	189.643	287.376	295.556
ENSG00000226200.6	ENSG00000226200	SGMS1-AS1	10	antisense	145.478	-1.32018	0.319591	-4.13085	3.61418e-05	0.000524747	5.70906	10.7775	25.0934	19.7411
ENSG00000082497.11	ENSG00000082497	SERTAD4	1	protein_coding	358.492	-0.78274	0.189903	-4.12179	3.75945e-05	0.000543036	26.7945	24.9748	53.3393	44.8662
ENSG00000152910.18	ENSG00000152910	CNTNAP4	16	protein_coding	165.818	-1.22451	0.29742	-4.1171	3.83677e-05	0.000553636	6.85087	12.8501	24.7151	25.4616
ENSG00000041982.15	ENSG00000041982	TNC	9	protein_coding	30.7297	-2.80789	0.683027	-4.11095	3.94028e-05	0.000566249	0.685087	0.829039	8.44854	3.14063
ENSG00000149295.13	ENSG00000149295	DRD2	11	protein_coding	301.491	-0.804112	0.195752	-4.10782	3.99415e-05	0.000572821	22.5318	20.6223	39.7207	43.408
ENSG00000010818.9	ENSG00000010818	HIVEP2	6	protein_coding	3287.55	-0.405871	0.0989171	-4.10314	4.07577e-05	0.000582152	273.35	283.013	413.096	398.412
ENSG00000049759.17	ENSG00000049759	NEDD4L	18	protein_coding	2882.45	-0.405936	0.0990062	-4.1001	4.1297e-05	0.000589257	245.642	242.079	349.543	362.295
ENSG00000260417.1	ENSG00000260417	AC092127.1	16	lincRNA	39.4392	-2.3613	0.577217	-4.09084	4.29819e-05	0.00061082	0.91345	1.65808	4.66561	9.64623
ENSG00000139044.11	ENSG00000139044	B4GALNT3	12	protein_coding	66.2224	-1.70051	0.415832	-4.08942	4.32453e-05	0.000613943	2.35975	3.83431	9.45732	12.4504
ENSG00000196312.13	ENSG00000196312	MFSD14C	9	protein_coding	626.559	-0.624694	0.152911	-4.08535	4.40104e-05	0.000623547	48.4128	48.6024	75.1542	89.6202
ENSG00000066382.16	ENSG00000066382	MPPED2	11	protein_coding	543.591	-0.754739	0.184837	-4.08327	4.44067e-05	0.000628529	32.8842	46.9443	68.471	79.301
ENSG00000196597.11	ENSG00000196597	ZNF782	9	protein_coding	216.213	-0.940802	0.230493	-4.08169	4.47089e-05	0.000632171	13.854	15.3372	27.6154	33.9861
ENSG00000105711.11	ENSG00000105711	SCN1B	19	protein_coding	72.7948	-1.57752	0.386529	-4.08124	4.47954e-05	0.000632758	2.89259	4.35246	11.3488	12.226
ENSG00000104852.14	ENSG00000104852	SNRNP70	19	protein_coding	647.72	-0.593392	0.145612	-4.07516	4.59827e-05	0.000648228	48.7934	52.8512	83.4766	85.2458
ENSG00000136811.16	ENSG00000136811	ODF2	9	protein_coding	469.673	-0.664748	0.163114	-4.07535	4.59443e-05	0.000648228	34.635	36.8922	60.2747	64.4952
ENSG00000170927.14	ENSG00000170927	PKHD1	6	protein_coding	17.6625	-4.1366	1.01573	-4.07253	4.65046e-05	0.000654273	0	0.41452	3.27854	3.92579
ENSG00000185842.15	ENSG00000185842	DNAH14	1	protein_coding	484.773	-0.724305	0.1779	-4.07141	4.67298e-05	0.000656784	33.7976	38.2394	56.87	74.0292
ENSG00000065320.8	ENSG00000065320	NTN1	17	protein_coding	48.5751	-1.9465	0.479107	-4.06278	4.84923e-05	0.000677496	2.05526	1.86534	9.96171	6.72993
ENSG00000145536.15	ENSG00000145536	ADAMTS16	5	protein_coding	16.4741	-4.1104	1.01191	-4.06201	4.86522e-05	0.000679056	0.152242	0.20726	4.03512	2.69197
ENSG00000081059.19	ENSG00000081059	TCF7	5	protein_coding	34.5598	-2.35218	0.57911	-4.06171	4.87137e-05	0.00067924	1.37017	0.829039	5.17	7.40292
ENSG00000070047.11	ENSG00000070047	PHRF1	11	protein_coding	670.056	-0.585382	0.144451	-4.05245	5.0683e-05	0.000703214	54.5786	50.7786	85.242	89.0594
ENSG00000088448.14	ENSG00000088448	ANKRD10	13	protein_coding	708.871	-0.584067	0.144248	-4.04904	5.14291e-05	0.000712863	52.4472	59.2763	89.2771	94.892
ENSG00000187984.12	ENSG00000187984	ANKRD19P	9	transcribed_unprocessed_pseudogene	114.639	-1.39429	0.344416	-4.04829	5.15937e-05	0.000714441	4.26277	8.29039	16.2666	19.629
ENSG00000078674.17	ENSG00000078674	PCM1	8	protein_coding	5515.57	-0.37439	0.0925301	-4.04615	5.20677e-05	0.000719587	472.863	472.138	648.898	700.586
ENSG00000115875.18	ENSG00000115875	SRSF7	2	protein_coding	624.593	-0.594368	0.14707	-4.04138	5.31368e-05	0.000731933	47.8039	50.1569	78.5588	84.2363
ENSG00000185684.14	ENSG00000185684	EP400P1	12	transcribed_unprocessed_pseudogene	197.147	-1.08019	0.267268	-4.04161	5.30855e-05	0.000731933	11.1136	13.8864	22.6976	35.3321
ENSG00000141314.12	ENSG00000141314	RHBDL3	17	protein_coding	168.05	-1.03749	0.256931	-4.03803	5.39028e-05	0.000740876	11.6465	9.94847	26.1022	22.8818
ENSG00000113240.12	ENSG00000113240	CLK4	5	protein_coding	288.168	-0.861119	0.213356	-4.03607	5.43548e-05	0.000745448	22.1512	18.0316	35.8117	44.8662
ENSG00000121440.14	ENSG00000121440	PDZRN3	3	protein_coding	48.974	-1.91042	0.474022	-4.03024	5.57197e-05	0.00076035	1.59854	2.48712	9.07903	7.62725
ENSG00000039560.13	ENSG00000039560	RAI14	5	protein_coding	1770.56	-0.60767	0.151032	-4.02345	5.7351e-05	0.000780418	152.698	123.112	195.83	268.188
ENSG00000126500.3	ENSG00000126500	FLRT1	11	protein_coding	210.238	-0.915501	0.22762	-4.02206	5.76922e-05	0.000784224	13.4734	15.2336	28.8764	30.6212
ENSG00000052841.14	ENSG00000052841	TTC17	11	protein_coding	1123.8	-0.519284	0.129135	-4.02124	5.78917e-05	0.000786177	93.7809	87.8782	133.033	154.003
ENSG00000096093.15	ENSG00000096093	EFHC1	6	protein_coding	242.192	-0.865	0.215193	-4.01965	5.82846e-05	0.000790748	17.9645	15.7517	33.0376	34.7713
ENSG00000176155.18	ENSG00000176155	CCDC57	17	protein_coding	359.277	-0.749705	0.186927	-4.01069	6.05417e-05	0.000819437	23.9019	28.9127	49.052	48.4555
ENSG00000180263.13	ENSG00000180263	FGD6	12	protein_coding	280.479	-0.827536	0.206339	-4.01056	6.05739e-05	0.000819437	20.781	18.9643	35.3073	42.5107
ENSG00000283117.1	ENSG00000283117	AC004949.1	7	lincRNA	93.38	-1.42188	0.35464	-4.00937	6.0881e-05	0.000822011	5.02397	4.97424	11.3488	18.1708
ENSG00000158373.8	ENSG00000158373	HIST1H2BD	6	protein_coding	408.842	-0.768105	0.191598	-4.00893	6.09936e-05	0.000822741	27.3274	32.2289	62.2922	49.1285
ENSG00000185658.13	ENSG00000185658	BRWD1	21	protein_coding	1946.78	-0.482183	0.120498	-4.00159	6.2917e-05	0.000843832	167.923	151.507	225.21	266.842
ENSG00000127124.15	ENSG00000127124	HIVEP3	1	protein_coding	1660.91	-0.51913	0.130095	-3.9904	6.59625e-05	0.000881317	148.968	119.278	205.917	218.274
ENSG00000156453.13	ENSG00000156453	PCDH1	5	protein_coding	1642.65	-0.439787	0.110262	-3.98857	6.64736e-05	0.000885622	135.723	138.553	203.395	206.272
ENSG00000280152.1	ENSG00000280152	AC009078.3	16	TEC	26.2154	-2.64127	0.66252	-3.9867	6.69979e-05	0.00089092	0.608967	0.829039	5.17	4.59879
ENSG00000129292.20	ENSG00000129292	PHF20L1	8	protein_coding	822.658	-0.548173	0.137536	-3.98566	6.7292e-05	0.000893986	64.1699	67.3594	99.1127	112.614
ENSG00000162706.12	ENSG00000162706	CADM3	1	protein_coding	2843.12	-0.418133	0.10497	-3.98337	6.79459e-05	0.000901555	226.459	252.546	355.469	348.835
ENSG00000230584.1	ENSG00000230584	CCT5P2	13	processed_pseudogene	78.6927	-1.79829	0.451489	-3.98301	6.8047e-05	0.000901555	4.18665	2.69438	7.56586	19.0681
ENSG00000234913.1	ENSG00000234913	AC016027.2	22	sense_intronic	18.6259	-3.6798	0.925501	-3.97601	7.00819e-05	0.000925805	0.228362	0.31089	2.01756	5.49611
ENSG00000143190.22	ENSG00000143190	POU2F1	1	protein_coding	748.258	-0.548041	0.137851	-3.97561	7.01998e-05	0.000926493	59.6787	59.8981	93.1861	99.3786
ENSG00000215218.3	ENSG00000215218	UBE2QL1	5	protein_coding	1265.49	-0.531969	0.134117	-3.96646	7.29484e-05	0.000960067	95.151	108.501	174.267	149.517
ENSG00000183337.16	ENSG00000183337	BCOR	X	protein_coding	640.163	-0.591442	0.14912	-3.96622	7.30211e-05	0.000960125	47.1188	53.473	80.9547	85.6944
ENSG00000170871.11	ENSG00000170871	KIAA0232	4	protein_coding	1749.08	-0.441349	0.111314	-3.96491	7.34237e-05	0.000964517	150.186	141.558	211.718	224.892
ENSG00000055044.10	ENSG00000055044	NOP58	2	protein_coding	359.122	-0.746039	0.188206	-3.96395	7.37192e-05	0.000967495	28.5453	24.1458	45.8995	51.7083
ENSG00000198408.13	ENSG00000198408	OGA	10	protein_coding	4496.65	-0.387618	0.0978355	-3.96193	7.43454e-05	0.000974805	369.567	397.11	527.088	577.428
ENSG00000131459.12	ENSG00000131459	GFPT2	5	protein_coding	78.8975	-1.48891	0.376825	-3.95119	7.77641e-05	0.00101396	3.42544	4.76698	14.249	10.8801
ENSG00000075826.16	ENSG00000075826	SEC31B	10	protein_coding	85.8116	-1.35522	0.343169	-3.94912	7.84385e-05	0.00102086	4.71949	4.76698	13.4924	13.2355
ENSG00000162745.10	ENSG00000162745	OLFML2B	1	protein_coding	55.2663	-1.71468	0.435151	-3.94043	8.1336e-05	0.0010537	2.2075	2.90164	8.57464	9.7584
ENSG00000160633.12	ENSG00000160633	SAFB	19	protein_coding	473.512	-0.639125	0.162367	-3.93629	8.275e-05	0.00106848	37.0708	35.7523	60.2747	64.7195
ENSG00000188517.15	ENSG00000188517	COL25A1	4	protein_coding	99.3228	-1.28411	0.32627	-3.93572	8.29477e-05	0.00106906	5.1001	6.32142	13.9968	16.4883
ENSG00000130829.17	ENSG00000130829	DUSP9	X	protein_coding	24.1893	-2.82365	0.717875	-3.93335	8.37698e-05	0.00107631	0.380604	0.829039	3.78293	5.38394
ENSG00000100941.8	ENSG00000100941	PNN	14	protein_coding	692.13	-0.58051	0.147611	-3.9327	8.39976e-05	0.00107791	56.9384	52.1258	83.8549	96.0137
ENSG00000131584.18	ENSG00000131584	ACAP3	1	protein_coding	1396.35	-0.480642	0.122221	-3.93256	8.40475e-05	0.00107791	110.832	118.656	163.549	188.999
ENSG00000072364.12	ENSG00000072364	AFF4	5	protein_coding	2473.1	-0.402999	0.102511	-3.9313	8.44895e-05	0.00108185	205.146	213.892	306.922	303.071
ENSG00000187323.11	ENSG00000187323	DCC	18	protein_coding	160.242	-1.16166	0.295639	-3.92931	8.51903e-05	0.00108958	7.07924	12.5392	22.1932	25.6859
ENSG00000198625.12	ENSG00000198625	MDM4	1	protein_coding	968.287	-0.519312	0.132201	-3.9282	8.55833e-05	0.00109362	74.5223	82.1785	116.892	130.224
ENSG00000279841.1	ENSG00000279841	AC092135.3	16	TEC	28.3567	-2.47646	0.631213	-3.92334	8.73292e-05	0.00111289	0.685087	1.0363	4.79171	5.60827
ENSG00000135164.18	ENSG00000135164	DMTF1	7	protein_coding	897.89	-0.546284	0.139374	-3.91956	8.87112e-05	0.00112846	75.8163	67.6703	107.309	123.831
ENSG00000066735.14	ENSG00000066735	KIF26A	14	protein_coding	486.378	-0.630384	0.160859	-3.91887	8.89655e-05	0.00113067	38.6694	36.3741	63.8054	64.2708
ENSG00000100095.18	ENSG00000100095	SEZ6L	22	protein_coding	3743.26	-0.372753	0.0951426	-3.91783	8.935e-05	0.00113351	321.382	320.32	457.23	457.86
ENSG00000165338.16	ENSG00000165338	HECTD2	10	protein_coding	343.551	-0.734493	0.187539	-3.91649	8.9847e-05	0.00113879	27.0229	23.6276	47.1605	45.8757
ENSG00000167470.12	ENSG00000167470	MIDN	19	protein_coding	793.962	-0.562704	0.143869	-3.91122	9.18306e-05	0.00116184	60.1354	66.0122	108.822	96.1258
ENSG00000157388.16	ENSG00000157388	CACNA1D	3	protein_coding	564.949	-0.700307	0.179227	-3.90738	9.33005e-05	0.00117832	44.4546	40.2084	63.1749	88.6107
ENSG00000171316.11	ENSG00000171316	CHD7	8	protein_coding	1002.94	-0.613492	0.15723	-3.90189	9.54458e-05	0.00120217	83.9613	71.9191	111.596	151.648
ENSG00000206573.8	ENSG00000206573	THUMPD3-AS1	3	antisense	118.22	-1.15375	0.295712	-3.90161	9.55566e-05	0.00120249	7.07924	7.35772	16.3927	18.956
ENSG00000139624.12	ENSG00000139624	CERS5	12	protein_coding	291.864	-0.790599	0.202931	-3.8959	9.78328e-05	0.00122894	19.2586	22.9022	37.5771	42.5107
ENSG00000028310.17	ENSG00000028310	BRD9	5	protein_coding	451.933	-0.692622	0.177856	-3.89429	9.84858e-05	0.00123494	33.1126	34.9233	52.961	68.0845
ENSG00000057593.13	ENSG00000057593	F7	13	protein_coding	53.3651	-1.73891	0.446508	-3.89447	9.84147e-05	0.00123494	1.97914	2.90164	8.44854	9.30974
ENSG00000116273.5	ENSG00000116273	PHF13	1	protein_coding	246.209	-0.854861	0.219589	-3.89301	9.90095e-05	0.0012404	15.3003	19.2752	35.0551	33.5375
ENSG00000003756.16	ENSG00000003756	RBM5	3	protein_coding	1468.73	-0.48825	0.12563	-3.88643	0.000101731	0.00126659	124.077	116.376	168.845	203.02
ENSG00000013441.15	ENSG00000013441	CLK1	2	protein_coding	700.202	-0.60763	0.156378	-3.88565	0.000102055	0.0012695	59.9832	49.0169	85.4942	97.9205
ENSG00000162599.15	ENSG00000162599	NFIA	1	protein_coding	64.3168	-1.60162	0.412307	-3.88453	0.000102529	0.00127427	3.72992	2.48712	11.3488	9.64623
ENSG00000075568.16	ENSG00000075568	TMEM131	2	protein_coding	743.978	-0.543778	0.140168	-3.87947	0.000104685	0.00129878	61.8101	57.2037	92.9339	98.3691
ENSG00000197119.12	ENSG00000197119	SLC25A29	14	protein_coding	470.988	-0.718349	0.185325	-3.87616	0.000106118	0.00131239	29.8394	40.4157	58.6354	68.1966
ENSG00000278983.1	ENSG00000278983	AC048380.2	18	TEC	24.9454	-2.68034	0.692414	-3.87101	0.000108386	0.00133598	0.608967	0.725409	3.53073	5.83261
ENSG00000116001.15	ENSG00000116001	TIA1	2	protein_coding	718.95	-0.613038	0.158402	-3.87014	0.000108772	0.00133768	52.5995	59.3799	82.3417	106.109
ENSG00000267702.1	ENSG00000267702	AP005131.6	18	sense_intronic	23.5549	-2.70896	0.699941	-3.87027	0.000108717	0.00133768	0.608967	0.621779	4.03512	4.82312
ENSG00000185477.4	ENSG00000185477	GPRIN3	4	protein_coding	1883.05	-0.50561	0.130728	-3.86765	0.000109891	0.00135027	133.973	172.544	243.242	235.099
ENSG00000166341.7	ENSG00000166341	DCHS1	11	protein_coding	1617	-0.439441	0.113897	-3.85822	0.000114214	0.00139869	129.025	141.144	196.586	206.609
ENSG00000162702.7	ENSG00000162702	ZNF281	1	protein_coding	867.561	-0.526668	0.136762	-3.85097	0.000117649	0.00143525	72.7715	66.9449	115.001	106.894
ENSG00000279050.1	ENSG00000279050	PWAR1	15	TEC	85.2328	-1.56511	0.406436	-3.85082	0.000117725	0.00143525	2.96871	5.59601	10.0878	17.4978
ENSG00000162496.8	ENSG00000162496	DHRS3	1	protein_coding	15.2623	-6.04885	1.57104	-3.85022	0.000118012	0.0014375	0	0.10363	3.02634	3.47713
ENSG00000185615.15	ENSG00000185615	PDIA2	16	protein_coding	194.552	-1.03246	0.268392	-3.84684	0.000119653	0.00145417	11.0375	14.1973	22.3193	34.3226
ENSG00000085563.14	ENSG00000085563	ABCB1	7	protein_coding	26.4948	-2.51462	0.654168	-3.844	0.000121047	0.00146938	0.91345	0.621779	4.41342	5.38394
ENSG00000254615.2	ENSG00000254615	AC027031.2	8	lincRNA	161.932	-1.0236	0.266795	-3.83665	0.000124722	0.0015062	9.43898	11.6065	25.85	21.0871
ENSG00000167380.16	ENSG00000167380	ZNF226	19	protein_coding	354.944	-0.70716	0.184617	-3.83043	0.000127922	0.00154086	27.7841	25.1821	49.3042	46.1
ENSG00000280381.1	ENSG00000280381	AC026362.2	12	TEC	29.3795	-2.42527	0.633225	-3.83003	0.000128126	0.001542	0.608967	1.24356	4.53951	6.1691
ENSG00000205268.10	ENSG00000205268	PDE7A	8	protein_coding	332.791	-0.710141	0.185487	-3.82851	0.000128919	0.00155023	25.196	24.4567	43.7559	45.7635
ENSG00000103150.5	ENSG00000103150	MLYCD	16	protein_coding	396.138	-0.766132	0.200171	-3.82738	0.000129515	0.00155606	26.6423	31.1926	44.8907	63.2613
ENSG00000171208.9	ENSG00000171208	NETO2	16	protein_coding	501.625	-0.624773	0.163386	-3.82392	0.000131347	0.00157672	38.441	39.1721	69.8581	61.9154
ENSG00000015479.18	ENSG00000015479	MATR3	5	protein_coding	106.269	-1.20935	0.316454	-3.82157	0.000132603	0.00159044	6.69863	5.9069	14.249	17.9465
ENSG00000233061.1	ENSG00000233061	TTLL7-IT1	1	sense_intronic	30.0832	-2.40845	0.631136	-3.81605	0.000135604	0.00162091	0.761208	1.13993	3.90903	7.06643
ENSG00000074935.13	ENSG00000074935	TUBE1	6	protein_coding	170.418	-0.992346	0.260272	-3.81273	0.000137441	0.00164008	11.6465	10.7775	21.0583	28.1535
ENSG00000198830.10	ENSG00000198830	HMGN2	1	protein_coding	122.275	-1.22058	0.320669	-3.80635	0.000141035	0.00168154	5.32846	9.22306	18.7885	18.1708
ENSG00000075292.18	ENSG00000075292	ZNF638	2	protein_coding	2622.32	-0.388965	0.102202	-3.80583	0.000141332	0.00168365	229.276	217.312	317.514	326.85
ENSG00000070018.8	ENSG00000070018	LRP6	12	protein_coding	1070.5	-0.469967	0.123645	-3.80095	0.000144144	0.0017157	89.5942	86.9455	132.024	137.403
ENSG00000001497.16	ENSG00000001497	LAS1L	X	protein_coding	286.642	-0.75385	0.198624	-3.79536	0.000147429	0.00174927	20.8571	21.1405	36.8205	41.1647
ENSG00000119771.14	ENSG00000119771	KLHL29	2	protein_coding	449.401	-0.692668	0.18259	-3.79358	0.000148491	0.00175968	29.002	38.7576	59.0137	61.1302
ENSG00000226419.7	ENSG00000226419	SLC16A1-AS1	1	antisense	93.6589	-1.32092	0.348368	-3.79175	0.000149591	0.00176857	4.18665	6.42505	13.1142	15.8153
ENSG00000133958.13	ENSG00000133958	UNC79	14	protein_coding	881.296	-0.517283	0.136502	-3.78957	0.000150907	0.00178263	68.4326	74.3026	104.913	119.905
ENSG00000151849.14	ENSG00000151849	CENPJ	13	protein_coding	387.187	-0.666243	0.175992	-3.78564	0.000153312	0.00180801	30.4483	28.3946	49.8086	53.1664
ENSG00000141582.14	ENSG00000141582	CBX4	17	protein_coding	987.525	-0.527003	0.139258	-3.78438	0.000154095	0.00181571	73.685	85.5983	133.537	118.783
ENSG00000125633.10	ENSG00000125633	CCDC93	2	protein_coding	1017.67	-0.476339	0.125967	-3.78146	0.00015591	0.00183403	84.418	83.0075	123.702	132.916
ENSG00000225968.7	ENSG00000225968	ELFN1	7	protein_coding	640.473	-0.580983	0.153705	-3.77985	0.000156923	0.00184133	47.3472	53.6803	87.6378	78.5158
ENSG00000142279.12	ENSG00000142279	WTIP	19	protein_coding	146.892	-1.01761	0.269266	-3.77919	0.000157342	0.00184471	9.97183	9.11943	19.5451	23.1061
ENSG00000166762.17	ENSG00000166762	CATSPER2	15	protein_coding	92.5545	-1.33002	0.351975	-3.77875	0.000157619	0.00184641	4.41501	6.01053	11.8532	16.8248
ENSG00000158711.13	ENSG00000158711	ELK4	1	protein_coding	496.506	-0.618084	0.163966	-3.76959	0.000163514	0.00190912	41.1052	35.8559	63.301	67.075
ENSG00000179431.6	ENSG00000179431	FJX1	11	protein_coding	401.208	-0.659505	0.174965	-3.76936	0.000163669	0.00190934	31.5901	29.5345	54.9786	51.484
ENSG00000117069.14	ENSG00000117069	ST6GALNAC5	1	protein_coding	209.027	-0.853408	0.226505	-3.76772	0.000164743	0.00192027	15.0719	14.1973	29.3807	28.9387
ENSG00000135205.14	ENSG00000135205	CCDC146	7	protein_coding	54.6762	-1.67439	0.444968	-3.76295	0.000167924	0.00195088	2.74035	2.38349	7.31366	10.7679
ENSG00000164663.14	ENSG00000164663	USP49	6	protein_coding	315.85	-0.72071	0.191522	-3.76308	0.000167835	0.00195088	24.2064	22.6949	40.4773	44.754
ENSG00000169045.17	ENSG00000169045	HNRNPH1	5	protein_coding	1143.86	-0.477059	0.126982	-3.75689	0.000172035	0.00199207	90.6599	97.6194	134.798	153.667
ENSG00000284052.1	ENSG00000284052	AC006460.2	2	bidirectional_promoter_lncRNA	53.7006	-1.63793	0.436028	-3.75649	0.000172312	0.00199363	2.74035	2.38349	8.32244	9.30974
ENSG00000215196.4	ENSG00000215196	BASP1-AS1	5	antisense	64.9818	-1.50617	0.40146	-3.75174	0.000175609	0.0020218	3.04483	3.62705	11.4749	9.30974
ENSG00000168096.14	ENSG00000168096	ANKS3	16	protein_coding	237.636	-0.829904	0.221477	-3.74714	0.000178864	0.00205759	16.5943	17.0989	29.2546	36.6781
ENSG00000148908.14	ENSG00000148908	RGS10	10	protein_coding	276.354	-0.755189	0.201605	-3.74588	0.000179766	0.00206628	20.3243	20.1042	38.8381	36.3416
ENSG00000141577.13	ENSG00000141577	CEP131	17	protein_coding	191.379	-0.912388	0.243728	-3.74346	0.000181501	0.00208282	11.7987	14.4046	24.8412	29.2752
ENSG00000261326.3	ENSG00000261326	LINC01355	1	lincRNA	54.6053	-1.66377	0.444588	-3.74228	0.00018236	0.00208926	2.28362	2.90164	7.43976	10.5436
ENSG00000213088.10	ENSG00000213088	ACKR1	1	protein_coding	110.989	-1.28934	0.344655	-3.74096	0.000183322	0.00209858	8.22105	4.35246	15.6361	18.6195
ENSG00000130653.15	ENSG00000130653	PNPLA7	9	protein_coding	59.1706	-1.65777	0.443566	-3.73738	0.00018595	0.00212348	3.19707	2.38349	7.31366	12.226
ENSG00000106327.12	ENSG00000106327	TFR2	7	protein_coding	41.4586	-1.8772	0.502997	-3.73204	0.000189936	0.00216023	1.8269	1.65808	6.17878	7.96375
ENSG00000142303.13	ENSG00000142303	ADAMTS10	19	protein_coding	356.798	-0.670918	0.179941	-3.72854	0.000192591	0.0021869	27.099	27.0474	47.2866	47.6703
ENSG00000251643.1	ENSG00000251643	AC093763.2	4	processed_pseudogene	51.1277	-1.82854	0.490652	-3.72676	0.000193959	0.00220065	1.67466	2.79801	6.17878	11.1044
ENSG00000130821.15	ENSG00000130821	SLC6A8	X	protein_coding	384.087	-0.667398	0.179168	-3.72498	0.000195329	0.00221442	28.2408	30.1563	53.5915	48.4555
ENSG00000134245.17	ENSG00000134245	WNT2B	1	protein_coding	74.3383	-1.36619	0.367706	-3.71544	0.000202848	0.00229411	4.0344	4.1452	11.0966	12.1139
ENSG00000134532.16	ENSG00000134532	SOX5	12	protein_coding	97.8637	-1.21987	0.328677	-3.71144	0.00020608	0.00232879	5.55682	6.01053	16.3927	13.2355
ENSG00000185633.10	ENSG00000185633	NDUFA4L2	12	protein_coding	56.3553	-1.57326	0.424142	-3.70929	0.000207842	0.00234681	2.96871	2.59075	9.20512	9.0854
ENSG00000179094.15	ENSG00000179094	PER1	17	protein_coding	432.919	-0.683148	0.184197	-3.7088	0.000208248	0.00234763	36.0813	29.12	61.9139	53.7273
ENSG00000140090.17	ENSG00000140090	SLC24A4	14	protein_coding	171.36	-3.67001	0.990744	-3.7043	0.000211977	0.00238775	0.91345	4.04157	25.4717	43.5202
ENSG00000144283.21	ENSG00000144283	PKP4	2	protein_coding	684.694	-0.542593	0.146694	-3.6988	0.000216622	0.00242841	58.2324	51.2968	86.6291	89.3959
ENSG00000231074.8	ENSG00000231074	HCG18	6	antisense	1139.59	-0.452471	0.122565	-3.69169	0.000222773	0.00248745	93.0958	96.2722	136.816	148.507
ENSG00000197724.10	ENSG00000197724	PHF2	9	protein_coding	823.002	-0.502645	0.136309	-3.68754	0.000226433	0.00252432	64.0937	69.9502	106.3	102.631
ENSG00000100425.18	ENSG00000100425	BRD1	22	protein_coding	652.519	-0.532888	0.144678	-3.68328	0.000230252	0.0025608	50.7726	54.1984	83.2244	83.8998
ENSG00000219481.10	ENSG00000219481	NBPF1	1	protein_coding	306.792	-0.74198	0.20151	-3.6821	0.000231322	0.00256864	22.3034	22.9022	36.6944	46.5487
ENSG00000180616.8	ENSG00000180616	SSTR2	17	protein_coding	201.267	-0.881622	0.239468	-3.68158	0.000231795	0.00257187	12.8644	15.0263	30.6417	25.7981
ENSG00000164877.18	ENSG00000164877	MICALL2	7	protein_coding	110.743	-1.1263	0.306361	-3.67639	0.000236559	0.00261666	6.16579	7.56498	16.2666	16.6005
ENSG00000119326.14	ENSG00000119326	CTNNAL1	9	protein_coding	116.805	-1.29783	0.353124	-3.67529	0.000237578	0.00261794	8.90614	4.24883	19.7973	16.264
ENSG00000162413.16	ENSG00000162413	KLHL21	1	protein_coding	244.76	-0.806185	0.219348	-3.67537	0.000237509	0.00261794	17.8884	17.0989	36.8205	30.6212
ENSG00000177084.16	ENSG00000177084	POLE	12	protein_coding	357.509	-0.766468	0.208508	-3.67597	0.000236949	0.00261794	24.2064	27.9801	39.9729	57.6531
ENSG00000269343.6	ENSG00000269343	ZNF587B	19	protein_coding	76.9601	-1.34606	0.366469	-3.67306	0.000239664	0.00263424	4.11052	4.45609	10.5922	13.3477
ENSG00000261056.2	ENSG00000261056	AC079416.1	16	transcribed_processed_pseudogene	41.6897	-1.93198	0.526362	-3.67044	0.000242134	0.00265517	1.75078	1.65808	5.0439	9.30974
ENSG00000196844.8	ENSG00000196844	PATE2	11	protein_coding	26.6677	-2.37095	0.646499	-3.66737	0.000245059	0.00268097	0.685087	1.0363	4.28732	5.38394
ENSG00000140577.15	ENSG00000140577	CRTC3	15	protein_coding	330.695	-0.686443	0.187311	-3.66473	0.0002476	0.00270457	25.196	24.6639	41.8644	46.5487
ENSG00000054690.13	ENSG00000054690	PLEKHH1	14	protein_coding	340.094	-0.703522	0.192041	-3.66339	0.000248902	0.00271668	23.4452	27.5656	42.2427	49.0163
ENSG00000188818.12	ENSG00000188818	ZDHHC11	5	protein_coding	176.346	-0.918443	0.250819	-3.66178	0.000250468	0.00272954	11.1136	12.9537	22.6976	27.2562
ENSG00000188994.12	ENSG00000188994	ZNF292	6	protein_coding	2851.93	-0.406871	0.111183	-3.65949	0.000252721	0.00275196	255.766	226.431	331.511	373.399
ENSG00000261026.1	ENSG00000261026	AC105046.1	8	sense_overlapping	13.4301	-4.31518	1.18103	-3.65376	0.000258428	0.00280758	0.228362	0	3.53073	2.01898
ENSG00000119397.16	ENSG00000119397	CNTRL	9	protein_coding	259.794	-0.790312	0.21634	-3.65311	0.000259086	0.00281256	17.1272	20.4151	32.1549	39.1458
ENSG00000119906.12	ENSG00000119906	SLF2	10	protein_coding	937.794	-0.50618	0.138746	-3.64826	0.000264024	0.00286175	70.2595	82.3858	112.101	126.298
ENSG00000161298.17	ENSG00000161298	ZNF382	19	protein_coding	665.727	-0.589566	0.161733	-3.64531	0.000267068	0.00289252	53.8935	50.675	75.0281	98.4813
ENSG00000186094.16	ENSG00000186094	AGBL4	1	protein_coding	112.75	-1.10579	0.303377	-3.64494	0.000267459	0.00289452	7.61208	6.42505	16.0144	17.3857
ENSG00000080298.15	ENSG00000080298	RFX3	9	protein_coding	669.506	-0.534523	0.146874	-3.63934	0.000273333	0.00295582	56.4055	51.0895	82.3417	89.3959
ENSG00000206712.1	ENSG00000206712	RNU6-26P	3	snRNA	13.1648	-5.83142	1.60623	-3.6305	0.000282871	0.00305234	0	0.10363	2.01756	3.5893
ENSG00000134852.14	ENSG00000134852	CLOCK	4	protein_coding	686.383	-0.53704	0.148518	-3.616	0.000299186	0.00320827	59.1459	50.8823	87.1334	89.0594
ENSG00000136040.8	ENSG00000136040	PLXNC1	12	protein_coding	1661.24	-0.496274	0.137467	-3.61013	0.000306049	0.00327438	116.465	155.03	211.466	209.413
ENSG00000135333.13	ENSG00000135333	EPHA7	6	protein_coding	830.801	-1.44148	0.399538	-3.60786	0.000308729	0.00329599	31.7424	56.3747	135.933	126.971
ENSG00000100201.20	ENSG00000100201	DDX17	22	protein_coding	5080.78	-0.350891	0.0973017	-3.60622	0.000310689	0.00330642	417.066	461.775	599.342	634.632
ENSG00000145284.11	ENSG00000145284	SCD5	4	protein_coding	1438.88	-0.476815	0.132217	-3.6063	0.000310589	0.00330642	105.351	131.61	185.237	177.221
ENSG00000106258.14	ENSG00000106258	CYP3A5	7	protein_coding	12.7669	-5.7844	1.60446	-3.6052	0.000311917	0.00331563	0	0.10363	2.39585	3.02847
ENSG00000164151.11	ENSG00000164151	ICE1	5	protein_coding	1255.92	-0.482293	0.133781	-3.60511	0.000312026	0.00331563	112.354	93.5778	149.552	167.912
ENSG00000276545.1	ENSG00000276545	PCDHGB9P	5	unprocessed_pseudogene	27.4954	-2.44774	0.679286	-3.6034	0.000314081	0.00333494	0.380604	1.34719	5.2961	4.71095
ENSG00000038427.15	ENSG00000038427	VCAN	5	protein_coding	433.44	-0.80295	0.223179	-3.59779	0.000320933	0.00339193	23.3691	38.9648	65.5708	53.5029
ENSG00000197044.10	ENSG00000197044	ZNF441	19	protein_coding	235.963	-0.80572	0.224026	-3.59655	0.000322467	0.00340344	15.2242	18.6534	29.8851	35.1078
ENSG00000198093.10	ENSG00000198093	ZNF649	19	protein_coding	150.941	-0.953765	0.265301	-3.59503	0.00032435	0.00341819	9.28674	10.9848	20.5539	22.5453
ENSG00000126091.20	ENSG00000126091	ST3GAL3	1	protein_coding	79.3443	-1.3288	0.369886	-3.59246	0.000327574	0.003447	3.95828	4.97424	10.34	14.245
ENSG00000172766.18	ENSG00000172766	NAA16	13	protein_coding	286.916	-0.789081	0.219862	-3.58898	0.000331976	0.00349071	18.4974	23.0058	33.542	45.2027
ENSG00000157216.15	ENSG00000157216	SSBP3	1	protein_coding	727.178	-0.502389	0.140092	-3.58614	0.000335608	0.00352379	57.6235	60.8307	88.8988	95.7893
ENSG00000160214.12	ENSG00000160214	RRP1	21	protein_coding	177.172	-0.875475	0.244142	-3.58592	0.00033589	0.00352397	12.5599	12.0211	23.5803	26.1346
ENSG00000137496.17	ENSG00000137496	IL18BP	11	protein_coding	162.926	-0.912432	0.254471	-3.5856	0.000336303	0.00352567	10.9614	11.2957	21.4366	24.6764
ENSG00000170852.10	ENSG00000170852	KBTBD2	7	protein_coding	815.038	-0.494079	0.137862	-3.58387	0.000338545	0.00354389	70.1073	62.9033	102.643	103.977
ENSG00000175106.16	ENSG00000175106	TVP23C	17	protein_coding	74.8153	-1.47115	0.410546	-3.58339	0.000339165	0.00354774	3.88216	3.93794	8.07025	15.8153
ENSG00000130508.10	ENSG00000130508	PXDN	2	protein_coding	1899.78	-0.389069	0.109003	-3.56934	0.000357886	0.00371594	157.418	166.326	224.832	241.941
ENSG00000198900.5	ENSG00000198900	TOP1	20	protein_coding	960.229	-0.47446	0.132942	-3.56893	0.000358446	0.00371901	82.515	75.4426	124.963	116.989
ENSG00000171587.14	ENSG00000171587	DSCAM	21	protein_coding	359.469	-0.657854	0.184543	-3.56477	0.000364171	0.00377007	25.5005	29.4309	48.7998	46.4365
ENSG00000128159.11	ENSG00000128159	TUBGCP6	22	protein_coding	482.65	-0.579198	0.162704	-3.55983	0.000371097	0.00382209	36.0051	40.2084	62.1661	63.037
ENSG00000198563.13	ENSG00000198563	DDX39B	6	protein_coding	318.397	-0.736263	0.206842	-3.55954	0.0003715	0.00382343	20.0959	27.0474	40.3512	45.7635
ENSG00000165801.9	ENSG00000165801	ARHGEF40	14	protein_coding	449.824	-0.597536	0.167916	-3.55853	0.000372934	0.00383538	36.6902	33.6797	55.8612	61.5789
ENSG00000132849.20	ENSG00000132849	PATJ	1	protein_coding	364.222	-0.762781	0.21442	-3.55742	0.000374516	0.00384604	21.0855	32.2289	52.0783	46.9973
ENSG00000165684.4	ENSG00000165684	SNAPC4	9	protein_coding	293.324	-0.697319	0.196084	-3.55623	0.000376209	0.0038606	21.1616	22.9022	38.2076	40.3796
ENSG00000252835.1	ENSG00000252835	SCARNA21	17	scaRNA	144.738	-1.10303	0.310314	-3.55457	0.000378595	0.00388225	8.44941	9.63758	26.8588	15.8153
ENSG00000178404.9	ENSG00000178404	CEP295NL	17	protein_coding	26.7397	-2.25007	0.633102	-3.55403	0.000379371	0.00388738	0.989571	0.829039	4.53951	5.04745
ENSG00000137573.13	ENSG00000137573	SULF1	8	protein_coding	313.849	-0.8198	0.23068	-3.55384	0.000379653	0.00388744	17.3555	27.4619	46.6561	39.9309
ENSG00000185485.14	ENSG00000185485	SDHAP1	3	transcribed_unprocessed_pseudogene	110.219	-1.09769	0.308987	-3.55254	0.000381532	0.00390384	7.45984	6.32142	14.8795	17.7221
ENSG00000104714.13	ENSG00000104714	ERICH1	8	protein_coding	498.11	-0.583101	0.164283	-3.54937	0.000386154	0.00393496	40.4963	37.9285	59.7703	69.7669
ENSG00000103194.15	ENSG00000103194	USP10	16	protein_coding	476.158	-0.583723	0.164477	-3.54896	0.00038675	0.00393718	35.1678	39.8975	60.5268	63.1492
ENSG00000279249.2	ENSG00000279249	AC007614.1	16	antisense	92.5324	-1.24836	0.352288	-3.54358	0.000394739	0.00401271	6.08967	4.66335	11.4749	16.8248
ENSG00000148840.10	ENSG00000148840	PPRC1	10	protein_coding	451.54	-0.638805	0.180369	-3.54167	0.000397609	0.00403896	38.6694	30.6744	55.609	63.71
ENSG00000121297.6	ENSG00000121297	TSHZ3	19	protein_coding	316.536	-0.708573	0.200164	-3.53997	0.000400177	0.00405677	20.8571	26.5293	43.1254	41.8377
ENSG00000169635.9	ENSG00000169635	HIC2	22	protein_coding	804.714	-0.490053	0.138436	-3.53993	0.000400227	0.00405677	65.6923	66.0122	94.9515	108.801
ENSG00000239306.4	ENSG00000239306	RBM14	11	protein_coding	195.522	-0.859077	0.242804	-3.53815	0.000402935	0.00408128	13.7779	13.5755	23.7063	30.9577
ENSG00000197323.11	ENSG00000197323	TRIM33	1	protein_coding	1640.42	-0.398591	0.112668	-3.53776	0.000403544	0.0040845	134.277	144.253	196.082	208.067
ENSG00000152894.14	ENSG00000152894	PTPRK	6	protein_coding	638.462	-0.542501	0.153367	-3.53727	0.000404286	0.00408907	46.6621	55.7529	79.5676	84.3484
ENSG00000166012.16	ENSG00000166012	TAF1D	11	protein_coding	286.089	-0.74818	0.211537	-3.53688	0.000404889	0.00409223	23.7497	18.1352	37.451	40.3796
ENSG00000273151.1	ENSG00000273151	AC073957.3	7	antisense	126.786	-1.00378	0.283962	-3.5349	0.000407933	0.00411708	7.91657	8.70491	17.9059	18.7316
ENSG00000196268.11	ENSG00000196268	ZNF493	19	protein_coding	262.793	-0.743102	0.210393	-3.53196	0.000412487	0.00416005	17.5078	21.2441	35.3073	35.893
ENSG00000180376.16	ENSG00000180376	CCDC66	3	protein_coding	214.544	-0.869689	0.246267	-3.53149	0.000413232	0.00416459	16.4421	13.3683	25.2195	34.9956
ENSG00000278864.1	ENSG00000278864	AC055811.4	17	TEC	148.981	-0.997051	0.282471	-3.52975	0.000415958	0.00418607	11.1136	8.39402	18.6624	24.4521
ENSG00000183878.15	ENSG00000183878	UTY	Y	protein_coding	256.059	-0.793475	0.225091	-3.52514	0.000423264	0.00424138	18.3451	18.5498	29.3807	41.0526
ENSG00000180626.9	ENSG00000180626	ZNF594	17	protein_coding	155.364	-0.911988	0.258908	-3.52244	0.000427596	0.00427262	10.0479	11.192	21.941	21.9844
ENSG00000279342.2	ENSG00000279342	AP000866.6	11	sense_intronic	91.7497	-1.23433	0.3506	-3.52062	0.000430545	0.0042945	5.1001	5.69964	11.0966	16.8248
ENSG00000143469.18	ENSG00000143469	SYT14	1	protein_coding	957.182	-0.453806	0.128912	-3.52027	0.000431113	0.00429555	77.0343	81.9712	115.758	123.943
ENSG00000263069.5	ENSG00000263069	AC124319.2	17	antisense	125.518	-1.10356	0.313594	-3.51906	0.000433074	0.00431205	5.93742	9.84484	19.1668	17.8343
ENSG00000175087.9	ENSG00000175087	PDIK1L	1	protein_coding	332.529	-0.668164	0.18993	-3.51795	0.000434901	0.00432412	24.1303	26.4256	46.4039	41.9499
ENSG00000255270.1	ENSG00000255270	NAV2-IT1	11	sense_intronic	31.414	-2.12691	0.604576	-3.51802	0.000434783	0.00432412	1.4463	0.829039	4.28732	6.84209
ENSG00000081138.13	ENSG00000081138	CDH7	18	protein_coding	270.639	-0.727246	0.207091	-3.51172	0.000445214	0.00441523	18.4974	21.6586	37.5771	35.4443
ENSG00000273247.5	ENSG00000273247	AC097376.2	4	antisense	98.1801	-1.12693	0.321286	-3.50757	0.000452211	0.00447409	6.01354	6.11416	15.2578	13.9085
ENSG00000104447.12	ENSG00000104447	TRPS1	8	protein_coding	133.223	-0.98695	0.281399	-3.50729	0.000452694	0.00447572	9.36286	8.18676	17.7798	20.6385
ENSG00000264660.2	ENSG00000264660	AC107926.1	17	antisense	23.213	-2.51637	0.717694	-3.50619	0.000454566	0.00448792	0.456725	0.932669	3.27854	5.27178
ENSG00000173145.11	ENSG00000173145	NOC3L	10	protein_coding	182.836	-0.858518	0.244904	-3.50553	0.000455696	0.00449277	11.6465	13.99	24.2107	26.8076
ENSG00000160957.12	ENSG00000160957	RECQL4	8	protein_coding	121.45	-1.1088	0.316376	-3.50469	0.00045714	0.0045007	7.00312	8.18676	13.9968	21.9844
ENSG00000158023.9	ENSG00000158023	WDR66	12	protein_coding	72.308	-1.32355	0.379097	-3.49133	0.000480625	0.00471542	3.50156	4.66335	10.4661	11.8895
ENSG00000141012.12	ENSG00000141012	GALNS	16	protein_coding	209.018	-0.810976	0.232426	-3.48918	0.000484502	0.00475014	15.8331	13.99	26.3544	31.4063
ENSG00000136925.14	ENSG00000136925	TSTD2	9	protein_coding	436.169	-0.587676	0.168447	-3.48879	0.00048521	0.00475378	35.1678	33.3688	54.0959	59.4477
ENSG00000160917.14	ENSG00000160917	CPSF4	7	protein_coding	178.981	-0.884914	0.253814	-3.48646	0.00048946	0.00478542	11.0375	13.7828	22.5715	27.7049
ENSG00000116819.7	ENSG00000116819	TFAP2E	1	protein_coding	46.1784	-1.70395	0.48929	-3.4825	0.000496753	0.00484662	1.52242	2.79801	7.18756	8.07592
ENSG00000161551.14	ENSG00000161551	ZNF577	19	protein_coding	245.917	-0.804206	0.230968	-3.4819	0.000497873	0.00485418	17.0511	18.2389	27.9937	39.8187
ENSG00000174718.11	ENSG00000174718	KIAA1551	12	protein_coding	786.21	-0.50136	0.144009	-3.48146	0.000498696	0.00485884	69.1177	58.7582	99.491	100.276
ENSG00000179981.10	ENSG00000179981	TSHZ1	18	protein_coding	138.831	-1.00137	0.287737	-3.48016	0.00050111	0.00487897	7.61208	10.6739	18.4102	21.6479
ENSG00000126070.19	ENSG00000126070	AGO3	1	protein_coding	737.616	-0.608317	0.174823	-3.47961	0.000502151	0.00488573	54.8831	60.209	78.0544	115.194
ENSG00000108468.14	ENSG00000108468	CBX1	17	protein_coding	874.116	-0.463636	0.133314	-3.47776	0.00050562	0.00490591	71.7819	72.7482	113.362	106.109
ENSG00000170919.15	ENSG00000170919	TPT1-AS1	13	processed_transcript	222.127	-0.87298	0.251741	-3.46778	0.000524785	0.00506045	16.7466	14.0937	24.7151	37.6876
ENSG00000142449.12	ENSG00000142449	FBN3	19	protein_coding	323.487	-0.743819	0.214728	-3.46401	0.000532184	0.00512478	19.2586	28.4982	43.6298	43.9689
ENSG00000167635.11	ENSG00000167635	ZNF146	19	protein_coding	779.74	-0.502223	0.145156	-3.45989	0.000540396	0.00519674	68.7371	58.0327	99.2388	98.93
ENSG00000252130.1	ENSG00000252130	RNU6-1045P	2	snRNA	11.6346	-4.57597	1.32295	-3.45892	0.000542349	0.00521196	0	0.20726	2.01756	2.80414
ENSG00000269938.1	ENSG00000269938	AC068790.2	12	sense_intronic	47.6879	-1.65674	0.479212	-3.45722	0.000545786	0.00524141	2.05526	2.48712	6.05268	9.64623
ENSG00000279685.2	ENSG00000279685	MAPT-IT1	17	sense_intronic	59.9437	-1.5621	0.45306	-3.44789	0.000564981	0.00539995	1.90302	4.1452	8.57464	10.7679
ENSG00000248332.6	ENSG00000248332	TUB-AS1	11	sense_intronic	11.0922	-4.56725	1.32717	-3.44135	0.000578823	0.00551725	0.0761208	0.10363	2.14366	2.46764
ENSG00000122779.17	ENSG00000122779	TRIM24	7	protein_coding	1370.11	-0.406736	0.118314	-3.43776	0.000586543	0.00557196	110.451	121.454	168.34	169.931
ENSG00000181804.14	ENSG00000181804	SLC9A9	3	protein_coding	235.777	-0.743427	0.216274	-3.43743	0.000587253	0.00557494	18.269	16.3735	31.1461	32.8645
ENSG00000088808.17	ENSG00000088808	PPP1R13B	14	protein_coding	928.947	-0.44751	0.130306	-3.4343	0.000594097	0.00563231	76.7298	77.9297	110.461	121.812
ENSG00000263050.1	ENSG00000263050	AC090617.5	17	lincRNA	15.3518	-3.10531	0.904436	-3.43342	0.000596021	0.00564295	0.228362	0.41452	3.02634	2.9163
ENSG00000134709.10	ENSG00000134709	HOOK1	1	protein_coding	281.877	-0.693857	0.202144	-3.43249	0.000598073	0.00565477	22.6079	19.6897	37.0727	38.4728
ENSG00000140557.11	ENSG00000140557	ST8SIA2	15	protein_coding	1168.33	-0.42066	0.12269	-3.42865	0.000606589	0.00572759	94.1615	102.49	145.391	144.245
ENSG00000187796.14	ENSG00000187796	CARD9	9	protein_coding	15.9217	-3.0309	0.883963	-3.42877	0.00060633	0.00572759	0.456725	0.20726	3.02634	3.14063
ENSG00000140455.16	ENSG00000140455	USP3	15	protein_coding	544.44	-0.547824	0.159846	-3.4272	0.000609835	0.00574667	41.4097	45.7008	64.8142	75.263
ENSG00000113649.11	ENSG00000113649	TCERG1	5	protein_coding	1248.07	-0.42772	0.124845	-3.42602	0.000612496	0.00576402	110.68	98.552	149.426	160.957
ENSG00000154642.10	ENSG00000154642	C21orf91	21	protein_coding	103.752	-1.13135	0.330432	-3.42384	0.000617424	0.00579166	6.54639	6.21779	18.1581	12.6747
ENSG00000102595.19	ENSG00000102595	UGGT2	13	protein_coding	478.05	-0.59691	0.174441	-3.42184	0.000621991	0.00582998	33.8738	41.1411	57.1222	67.5236
ENSG00000100592.15	ENSG00000100592	DAAM1	14	protein_coding	4061.47	-0.329685	0.0964036	-3.41984	0.000626589	0.00586916	342.087	366.124	491.402	488.369
ENSG00000183495.13	ENSG00000183495	EP400	12	protein_coding	2115.41	-0.360744	0.105508	-3.41912	0.00062825	0.0058808	181.091	183.321	248.664	266.73
ENSG00000231607.10	ENSG00000231607	DLEU2	13	antisense	22.9633	-2.341	0.685185	-3.41659	0.000634106	0.00593168	0.761208	0.725409	4.16122	4.15012
ENSG00000187135.7	ENSG00000187135	VSTM2B	19	protein_coding	176.331	-0.842413	0.246645	-3.41549	0.000636678	0.00595178	11.4181	13.4719	24.2107	24.7886
ENSG00000197183.14	ENSG00000197183	NOL4L	20	protein_coding	2994.91	-0.345433	0.101323	-3.40923	0.000651465	0.00607789	249.448	269.645	365.305	360.612
ENSG00000161021.12	ENSG00000161021	MAML1	5	protein_coding	439.157	-0.58095	0.170528	-3.40677	0.00065736	0.00612477	32.123	37.2031	55.8612	58.1017
ENSG00000204396.10	ENSG00000204396	VWA7	6	protein_coding	23.3559	-2.33138	0.684403	-3.40644	0.000658153	0.00612809	0.608967	0.932669	4.16122	4.26229
ENSG00000124766.6	ENSG00000124766	SOX4	6	protein_coding	1763.42	-1.02203	0.30035	-3.40279	0.000667009	0.00619416	90.2032	138.968	256.735	255.064
ENSG00000139880.19	ENSG00000139880	CDH24	14	protein_coding	159.263	-0.942604	0.277164	-3.40089	0.000671661	0.00622094	10.2002	11.2957	18.2842	27.144
ENSG00000242588.6	ENSG00000242588	AC108010.1	7	processed_transcript	25.865	-2.23832	0.658275	-3.40028	0.000673167	0.00623078	0.761208	1.0363	3.53073	5.72044
ENSG00000160613.12	ENSG00000160613	PCSK7	11	protein_coding	337.339	-0.682085	0.200647	-3.39943	0.00067527	0.00624614	24.2064	26.8401	38.712	51.3718
ENSG00000138336.8	ENSG00000138336	TET1	10	protein_coding	662.128	-0.498287	0.146607	-3.3988	0.000676829	0.00625234	51.4577	56.5819	85.8725	81.993
ENSG00000165185.14	ENSG00000165185	KIAA1958	9	protein_coding	559.207	-0.538626	0.158634	-3.39541	0.000685254	0.00632601	43.465	46.3226	65.6969	77.8429
ENSG00000176945.16	ENSG00000176945	MUC20	3	protein_coding	76.35	-1.24365	0.367119	-3.3876	0.000705061	0.00649182	3.88216	5.07786	11.2227	12.0017
ENSG00000105186.15	ENSG00000105186	ANKRD27	19	protein_coding	443.213	-0.56127	0.165764	-3.38596	0.000709306	0.00652663	34.7111	35.7523	55.3568	59.1112
ENSG00000006459.10	ENSG00000006459	KDM7A	7	protein_coding	325.236	-0.66791	0.197319	-3.38493	0.000711954	0.00654244	25.8811	23.524	38.5859	48.0068
ENSG00000182968.4	ENSG00000182968	SOX1	13	protein_coding	22.0903	-2.43235	0.720416	-3.37631	0.000734644	0.00672022	0.91345	0.41452	4.28732	3.81363
ENSG00000171988.18	ENSG00000171988	JMJD1C	10	protein_coding	2239.9	-0.370822	0.10986	-3.37539	0.000737111	0.00673841	201.872	182.181	276.91	270.431
ENSG00000178177.15	ENSG00000178177	LCORL	4	protein_coding	490.623	-0.573918	0.170267	-3.37069	0.000749805	0.00684556	38.7455	38.8612	56.3656	70.8886
ENSG00000244462.7	ENSG00000244462	RBM12	20	protein_coding	1221.71	-0.444452	0.131907	-3.36943	0.000753239	0.00687245	92.1062	111.713	154.47	150.414
ENSG00000105708.8	ENSG00000105708	ZNF14	19	protein_coding	121.143	-0.992813	0.294672	-3.36921	0.000753839	0.00687347	7.07924	8.91217	17.2754	17.61
ENSG00000224430.2	ENSG00000224430	MKRN5P	X	processed_pseudogene	37.8752	-1.91004	0.567552	-3.36541	0.000764314	0.00695095	0.91345	2.27986	5.2961	7.62725
ENSG00000155066.15	ENSG00000155066	PROM2	2	protein_coding	54.7385	-1.56525	0.465148	-3.36507	0.00076525	0.00695497	1.97914	3.52342	6.93537	10.7679
ENSG00000128641.18	ENSG00000128641	MYO1B	2	protein_coding	1639.61	-0.40506	0.120425	-3.36358	0.000769383	0.00698803	148.892	128.397	202.891	202.01
ENSG00000176715.16	ENSG00000176715	ACSF3	16	protein_coding	175.944	-0.868677	0.258342	-3.36251	0.000772383	0.0069972	13.854	10.5702	22.4454	26.9197
ENSG00000217801.9	ENSG00000217801	AL390719.1	1	transcribed_unprocessed_pseudogene	105.735	-1.03882	0.308934	-3.3626	0.000772115	0.0069972	6.77475	6.83957	15.8883	14.918
ENSG00000147162.13	ENSG00000147162	OGT	X	protein_coding	1854.47	-0.420066	0.125009	-3.36028	0.000778625	0.00704468	156.581	155.548	203.648	256.635
ENSG00000085978.21	ENSG00000085978	ATG16L1	2	protein_coding	664.072	-0.494242	0.147226	-3.35703	0.000787844	0.00711893	54.7309	53.6803	88.1422	80.0862
ENSG00000090612.20	ENSG00000090612	ZNF268	12	protein_coding	375.798	-0.595025	0.177576	-3.35081	0.000805745	0.00726668	29.8394	29.0164	50.1868	47.7825
ENSG00000164972.12	ENSG00000164972	C9orf24	9	protein_coding	29.6833	-2.04602	0.611365	-3.34664	0.000817968	0.00736276	0.761208	1.55445	5.0439	5.27178
ENSG00000130254.11	ENSG00000130254	SAFB2	19	protein_coding	368.472	-0.609858	0.182257	-3.34614	0.000819437	0.00737126	27.708	29.7418	44.6386	51.8205
ENSG00000279196.1	ENSG00000279196	AC135048.4	16	TEC	31.4865	-2.16663	0.648369	-3.34165	0.000832805	0.00748195	0.456725	1.86534	5.0439	6.05694
ENSG00000113368.11	ENSG00000113368	LMNB1	5	protein_coding	479.597	-0.578829	0.173385	-3.33839	0.000842649	0.00755591	33.7215	42.0737	64.1837	60.1207
ENSG00000166377.20	ENSG00000166377	ATP9B	18	protein_coding	235.184	-0.73752	0.221056	-3.33635	0.000848854	0.00759801	15.6048	19.1715	30.7678	32.8645
ENSG00000197093.10	ENSG00000197093	GAL3ST4	7	protein_coding	70.8056	-1.32763	0.398122	-3.33472	0.000853845	0.00763684	3.42544	4.55972	8.70073	13.2355
ENSG00000161791.13	ENSG00000161791	FMNL3	12	protein_coding	395.13	-0.601859	0.180552	-3.33343	0.000857816	0.00766375	33.2648	28.3946	48.9259	54.4003
ENSG00000120963.11	ENSG00000120963	ZNF706	8	protein_coding	529.916	-0.540663	0.162219	-3.33293	0.000859374	0.00766844	38.7455	46.3226	67.0839	68.8696
ENSG00000162783.10	ENSG00000162783	IER5	1	protein_coding	145.489	-1.02433	0.307452	-3.33166	0.000863298	0.00769555	8.22105	10.6739	25.9761	16.1518
ENSG00000147679.11	ENSG00000147679	UTP23	8	protein_coding	178.292	-0.815741	0.244991	-3.32967	0.000869476	0.00774219	13.1689	12.2283	22.9498	26.3589
ENSG00000100505.13	ENSG00000100505	TRIM9	14	protein_coding	644.891	-0.495293	0.148826	-3.328	0.000874721	0.00777512	50.7726	54.613	76.5412	86.9283
ENSG00000179134.15	ENSG00000179134	SAMD4B	19	protein_coding	453.361	-0.581273	0.174691	-3.32744	0.000876481	0.00777995	32.4275	39.1721	54.9786	62.7005
ENSG00000183853.17	ENSG00000183853	KIRREL1	1	protein_coding	405.212	-0.651084	0.195723	-3.32656	0.000879241	0.00779952	25.7288	36.4777	53.5915	53.5029
ENSG00000111605.17	ENSG00000111605	CPSF6	12	protein_coding	1624.07	-0.398135	0.119694	-3.32627	0.00088015	0.00780267	127.731	148.191	193.055	206.945
ENSG00000188483.7	ENSG00000188483	IER5L	9	protein_coding	508.418	-0.565387	0.170012	-3.32557	0.000882364	0.00781737	40.4963	40.1048	72.2539	59.1112
ENSG00000279619.1	ENSG00000279619	AC020907.5	19	TEC	22.5632	-2.62784	0.790329	-3.325	0.000884181	0.00782854	0.152242	1.13993	3.65683	4.71095
ENSG00000141622.13	ENSG00000141622	RNF165	18	protein_coding	440.866	-0.55322	0.166768	-3.31731	0.000908902	0.00801714	33.8738	36.4777	55.3568	58.2139
ENSG00000237298.9	ENSG00000237298	TTN-AS1	2	antisense	213.869	-0.837566	0.252868	-3.31226	0.000925441	0.00813752	16.9749	13.161	24.4629	35.1078
ENSG00000123636.17	ENSG00000123636	BAZ2B	2	protein_coding	3424.73	-0.337847	0.102086	-3.30945	0.000934796	0.00820951	306.843	288.195	393.425	435.426
ENSG00000083168.10	ENSG00000083168	KAT6A	8	protein_coding	1985.77	-0.349957	0.105788	-3.30811	0.00093928	0.00824375	172.261	171.197	237.316	244.857
ENSG00000141449.14	ENSG00000141449	GREB1L	18	protein_coding	2585.53	-0.361379	0.109399	-3.30332	0.000955459	0.0083753	227.982	217.208	292.294	338.067
ENSG00000100503.23	ENSG00000100503	NIN	14	protein_coding	644.795	-0.501308	0.151811	-3.30219	0.000959346	0.00840413	56.101	48.8097	78.1805	85.6944
ENSG00000174498.13	ENSG00000174498	IGDCC3	15	protein_coding	165.429	-0.906177	0.274736	-3.29835	0.000972537	0.00849325	8.98226	13.7828	22.1932	24.4521
ENSG00000136603.13	ENSG00000136603	SKIL	3	protein_coding	1646.21	-0.371677	0.112862	-3.29321	0.00099051	0.00863949	145.619	136.584	202.387	199.991
ENSG00000161010.14	ENSG00000161010	MRNIP	5	protein_coding	197.401	-0.764863	0.232302	-3.29253	0.000992894	0.00865491	14.7674	13.99	25.7239	28.1535
ENSG00000197362.14	ENSG00000197362	ZNF786	7	protein_coding	205.694	-0.758538	0.230622	-3.2891	0.00100507	0.00873402	13.854	16.2699	27.3632	28.6022
ENSG00000187801.14	ENSG00000187801	ZFP69B	1	protein_coding	227.891	-0.7138	0.217241	-3.28575	0.0010171	0.00883307	17.3555	16.5808	30.5156	30.8455
ENSG00000244754.8	ENSG00000244754	N4BP2L2	13	protein_coding	842.537	-0.436951	0.132993	-3.28552	0.00101794	0.00883487	68.661	72.23	102.265	107.679
ENSG00000229809.8	ENSG00000229809	ZNF688	16	protein_coding	62.6541	-1.53396	0.466988	-3.2848	0.00102056	0.00885216	1.75078	4.66335	11.0966	8.97324
ENSG00000140450.8	ENSG00000140450	ARRDC4	15	protein_coding	232.369	-0.720739	0.219505	-3.28347	0.00102538	0.00888852	16.4421	18.1352	29.0024	33.6496
ENSG00000185513.16	ENSG00000185513	L3MBTL1	20	protein_coding	220.529	-0.829323	0.252606	-3.28307	0.00102684	0.00889567	14.5391	16.788	23.9585	37.2389
ENSG00000076928.17	ENSG00000076928	ARHGEF1	19	protein_coding	204.938	-0.770336	0.234792	-3.28093	0.00103465	0.008952	14.9958	14.8191	24.8412	31.182
ENSG00000236901.6	ENSG00000236901	MIR600HG	9	sense_intronic	587.275	-0.501001	0.152972	-3.27511	0.0010562	0.00909438	46.8143	48.9133	69.6059	79.5253
ENSG00000119508.17	ENSG00000119508	NR4A3	9	protein_coding	358.011	-0.769017	0.235163	-3.27014	0.00107495	0.00923851	22.6079	29.5345	59.8964	37.5754
ENSG00000111011.17	ENSG00000111011	RSRC2	12	protein_coding	699.443	-0.462157	0.141347	-3.26967	0.00107675	0.00924832	58.6892	56.9964	88.8988	86.7039
ENSG00000150712.10	ENSG00000150712	MTMR12	5	protein_coding	248.417	-0.728924	0.222981	-3.269	0.00107928	0.0092644	16.6705	20.2078	29.759	37.3511
ENSG00000137770.13	ENSG00000137770	CTDSPL2	15	protein_coding	346.403	-0.613292	0.18764	-3.26845	0.0010814	0.00927128	25.1199	28.8091	47.0344	43.6324
ENSG00000149970.15	ENSG00000149970	CNKSR2	X	protein_coding	674.555	-0.525697	0.160971	-3.26578	0.00109161	0.00934747	58.8414	49.846	77.0456	95.6772
ENSG00000110169.10	ENSG00000110169	HPX	11	protein_coding	30.3927	-2.25008	0.68915	-3.26501	0.00109461	0.00936173	0.380604	1.76171	3.78293	7.06643
ENSG00000083844.10	ENSG00000083844	ZNF264	19	protein_coding	690.469	-0.477654	0.146314	-3.26459	0.00109624	0.00936995	54.2741	59.3799	81.5851	92.5365
ENSG00000228824.6	ENSG00000228824	MIR4500HG	13	lincRNA	90.9022	-1.33336	0.408721	-3.26227	0.00110522	0.00942387	2.81647	7.46135	14.5012	13.572
ENSG00000102678.6	ENSG00000102678	FGF9	13	protein_coding	186.971	-0.809016	0.248132	-3.26043	0.00111242	0.00947952	14.463	12.2283	22.9498	28.7144
ENSG00000115687.13	ENSG00000115687	PASK	2	protein_coding	329.144	-0.609116	0.186849	-3.25993	0.00111438	0.00949047	24.8915	26.4256	41.4861	44.6419
ENSG00000266074.8	ENSG00000266074	BAHCC1	17	protein_coding	795.128	-0.470499	0.144411	-3.25805	0.00112182	0.00953336	59.6026	71.7119	98.23	101.734
ENSG00000099622.13	ENSG00000099622	CIRBP	19	protein_coding	1016.65	-0.455013	0.139672	-3.25773	0.00112308	0.00953564	75.588	93.3705	122.441	132.131
ENSG00000131697.17	ENSG00000131697	NPHP4	1	protein_coding	229.39	-0.758985	0.233002	-3.25741	0.00112434	0.00954058	15.0719	18.5498	27.2371	35.22
ENSG00000257950.3	ENSG00000257950	P2RX5-TAX1BP3	17	protein_coding	14.3813	-3.18377	0.977799	-3.25606	0.0011297	0.00957452	0.0761208	0.518149	2.77415	2.80414
ENSG00000187609.15	ENSG00000187609	EXD3	9	protein_coding	75.9391	-1.21192	0.372235	-3.2558	0.00113074	0.0095776	3.95828	5.07786	12.6098	10.3192
ENSG00000081665.13	ENSG00000081665	ZNF506	19	protein_coding	263.539	-0.748893	0.23017	-3.25365	0.00113933	0.00963873	15.8331	23.0058	32.9115	38.5849
ENSG00000246596.7	ENSG00000246596	AC139795.1	5	transcribed_unprocessed_pseudogene	205.96	-0.789759	0.242768	-3.25314	0.00114135	0.00965007	15.9854	13.6791	24.3368	32.3037
ENSG00000139910.19	ENSG00000139910	NOVA1	14	protein_coding	853.628	-0.527129	0.162102	-3.25183	0.00114666	0.00967745	57.9279	79.8986	113.614	104.426
ENSG00000173334.3	ENSG00000173334	TRIB1	8	protein_coding	248.739	-0.739256	0.227395	-3.25098	0.00115009	0.00970058	20.4765	16.0626	36.8205	30.6212
ENSG00000197558.11	ENSG00000197558	SSPO	7	protein_coding	138.436	-0.908477	0.279472	-3.25069	0.00115127	0.00970475	8.52553	10.4666	17.9059	21.1993
ENSG00000067048.16	ENSG00000067048	DDX3Y	Y	protein_coding	387.849	-0.573056	0.17643	-3.24807	0.00116191	0.00978269	31.4379	29.8454	51.8261	48.6798
ENSG00000227165.8	ENSG00000227165	WDR11-AS1	10	antisense	53.1503	-1.40385	0.432305	-3.24736	0.00116481	0.00979537	2.74035	3.00527	8.07025	8.63674
ENSG00000145734.18	ENSG00000145734	BDP1	5	protein_coding	2469.26	-0.355797	0.109594	-3.2465	0.00116834	0.00981924	224.48	201.457	287.755	313.166
ENSG00000155903.11	ENSG00000155903	RASA2	3	protein_coding	451.75	-0.539434	0.166308	-3.24359	0.00118034	0.00989641	37.7559	34.6124	58.131	57.8774
ENSG00000276550.4	ENSG00000276550	HERC2P2	15	transcribed_unprocessed_pseudogene	349.279	-0.639354	0.197176	-3.24255	0.00118465	0.00992667	29.9916	23.6276	42.7471	49.5771
ENSG00000182141.10	ENSG00000182141	ZNF708	19	protein_coding	371.926	-0.579708	0.178842	-3.24144	0.00118926	0.00995934	30.5244	28.0837	47.0344	49.5771
ENSG00000099338.22	ENSG00000099338	CATSPERG	19	protein_coding	111.367	-1.02704	0.31691	-3.2408	0.00119196	0.00997007	7.38372	7.04683	13.2402	19.1803
ENSG00000133812.15	ENSG00000133812	SBF2	11	protein_coding	1071.37	-0.398451	0.122947	-3.24083	0.00119183	0.00997007	91.0405	90.7798	130.385	133.589
ENSG00000188869.12	ENSG00000188869	TMC3	15	protein_coding	49.4316	-1.62378	0.50129	-3.2392	0.00119867	0.0100084	3.34932	1.34719	7.06147	9.19757
ENSG00000197299.11	ENSG00000197299	BLM	15	protein_coding	2957.79	-0.403929	0.124749	-3.23793	0.00120402	0.010047	218.086	283.324	357.865	371.829
ENSG00000104731.13	ENSG00000104731	KLHDC4	16	protein_coding	226.547	-0.715403	0.220961	-3.23769	0.001205	0.0100493	16.1376	17.6171	31.9027	29.0509
ENSG00000187531.13	ENSG00000187531	SIRT7	17	protein_coding	106.815	-0.994731	0.307638	-3.23345	0.00122306	0.0101938	6.69863	7.35772	15.7622	15.0302
ENSG00000111249.13	ENSG00000111249	CUX2	12	protein_coding	717.95	-0.453648	0.140547	-3.22774	0.00124773	0.0103872	58.6892	60.5199	91.7991	87.9377
ENSG00000256223.5	ENSG00000256223	ZNF10	12	protein_coding	324.294	-0.60455	0.187313	-3.22748	0.00124885	0.0103904	24.7393	25.9075	41.2339	43.5202
ENSG00000010810.17	ENSG00000010810	FYN	6	protein_coding	2023.51	-0.341932	0.10609	-3.22305	0.00126833	0.0105028	171.576	179.591	244.251	245.755
ENSG00000072786.12	ENSG00000072786	STK10	5	protein_coding	308.165	-0.700311	0.217253	-3.22348	0.00126645	0.0105028	23.5213	22.6949	33.542	49.2407
ENSG00000159556.9	ENSG00000159556	ISL2	15	protein_coding	485.178	-0.608457	0.188858	-3.22176	0.00127405	0.0105315	40.344	35.2342	52.7088	74.4779
ENSG00000177853.14	ENSG00000177853	ZNF518A	10	protein_coding	930.665	-0.450044	0.139682	-3.22193	0.00127331	0.0105315	72.8476	82.0749	106.552	126.298
ENSG00000196756.11	ENSG00000196756	SNHG17	20	processed_transcript	81.2594	-1.12821	0.350389	-3.21988	0.00128244	0.0105884	5.25234	4.76698	11.7271	12.4504
ENSG00000061936.9	ENSG00000061936	SFSWAP	12	protein_coding	542.834	-0.506965	0.157499	-3.21886	0.00128702	0.01062	46.6621	41.452	67.7144	70.4399
ENSG00000062194.15	ENSG00000062194	GPBP1	5	protein_coding	752.36	-0.445599	0.13862	-3.21453	0.00130659	0.0107554	60.2116	65.1832	93.5644	94.3312
ENSG00000135486.17	ENSG00000135486	HNRNPA1	12	protein_coding	409.84	-0.566766	0.17632	-3.21441	0.00130714	0.0107554	32.2752	32.747	48.2954	57.7652
ENSG00000160191.17	ENSG00000160191	PDE9A	21	protein_coding	219.945	-0.733276	0.228408	-3.21037	0.00132564	0.0108786	16.7466	15.7517	26.4805	33.0888
ENSG00000214331.8	ENSG00000214331	AC009053.1	16	transcribed_unprocessed_pseudogene	45.0757	-1.51205	0.471003	-3.21027	0.00132609	0.0108786	2.13138	2.48712	6.93537	7.51509
ENSG00000138101.18	ENSG00000138101	DTNB	2	protein_coding	322.647	-0.608219	0.189504	-3.20954	0.00132949	0.0109002	23.9019	26.4256	42.7471	41.6134
ENSG00000075426.11	ENSG00000075426	FOSL2	2	protein_coding	349.093	-0.758616	0.236394	-3.20912	0.00133144	0.0109097	27.4796	23.4204	59.1398	35.7808
ENSG00000162004.16	ENSG00000162004	CCDC78	16	protein_coding	51.4778	-1.4223	0.443353	-3.20806	0.00133634	0.0109169	2.51199	3.00527	8.70073	7.51509
ENSG00000164778.4	ENSG00000164778	EN2	7	protein_coding	20.3711	-2.3571	0.734612	-3.20864	0.00133366	0.0109169	0.685087	0.621779	3.02634	4.37445
ENSG00000176887.6	ENSG00000176887	SOX11	2	protein_coding	6355.43	-0.360696	0.11242	-3.20846	0.00133446	0.0109169	604.247	489.755	776.383	771.811
ENSG00000283982.1	ENSG00000283982	AL445623.2	9	lincRNA	145.484	-1.05417	0.328571	-3.20834	0.00133505	0.0109169	11.1898	7.35772	15.1317	27.5927
ENSG00000125772.12	ENSG00000125772	GPCPD1	20	protein_coding	339.127	-0.591292	0.184347	-3.20749	0.00133897	0.0109269	25.805	27.4619	42.8732	45.427
ENSG00000143498.17	ENSG00000143498	TAF1A	1	protein_coding	89.6211	-1.09691	0.342227	-3.20521	0.00134962	0.0109884	5.93742	5.28512	11.4749	15.0302
ENSG00000182132.13	ENSG00000182132	KCNIP1	5	protein_coding	207.693	-0.724899	0.226192	-3.20479	0.00135159	0.010998	15.757	15.0263	27.4893	28.6022
ENSG00000184185.9	ENSG00000184185	KCNJ12	17	protein_coding	260.798	-0.726137	0.226604	-3.20444	0.00135326	0.0110052	20.7049	17.928	29.5068	41.0526
ENSG00000068400.13	ENSG00000068400	GRIPAP1	X	protein_coding	566.123	-0.495168	0.154731	-3.20019	0.00137335	0.0111364	48.0322	44.3536	68.2188	75.3752
ENSG00000107957.16	ENSG00000107957	SH3PXD2A	10	protein_coding	1739.49	-0.388284	0.121331	-3.2002	0.00137334	0.0111364	149.806	146.636	193.182	234.426
ENSG00000168887.10	ENSG00000168887	C2orf68	2	protein_coding	142.896	-0.877069	0.274127	-3.1995	0.00137668	0.011157	9.59122	10.2594	17.7798	22.3209
ENSG00000189319.13	ENSG00000189319	FAM53B	10	protein_coding	204.241	-0.737548	0.230804	-3.19556	0.00139558	0.0112972	14.6152	15.5445	25.5978	29.7239
ENSG00000079134.11	ENSG00000079134	THOC1	18	protein_coding	349.242	-0.631328	0.197604	-3.19492	0.00139871	0.0113094	25.5005	28.4982	39.7207	52.2691
ENSG00000260027.4	ENSG00000260027	HOXB7	17	protein_coding	22.5283	-2.23981	0.701918	-3.19098	0.00141789	0.0114382	0.91345	0.621779	3.15244	4.93528
ENSG00000158805.11	ENSG00000158805	ZNF276	16	protein_coding	190.282	-0.777127	0.243622	-3.18989	0.00142326	0.011475	13.6256	13.99	22.8237	29.2752
ENSG00000205476.8	ENSG00000205476	CCDC85C	14	protein_coding	361.957	-0.614073	0.192537	-3.18937	0.00142584	0.0114892	30.1438	26.0111	51.5739	43.2959
ENSG00000115252.18	ENSG00000115252	PDE1A	2	protein_coding	110.662	-1.08276	0.339724	-3.18719	0.00143663	0.0115563	4.94785	9.11943	16.6449	15.8153
ENSG00000149091.15	ENSG00000149091	DGKZ	11	protein_coding	316.534	-0.605804	0.190067	-3.18733	0.00143595	0.0115563	24.1303	25.2857	39.4685	43.2959
ENSG00000241532.1	ENSG00000241532	AGGF1P3	3	processed_pseudogene	26.2127	-2.1039	0.660071	-3.18739	0.00143563	0.0115563	1.29405	0.621779	3.65683	5.60827
ENSG00000198142.4	ENSG00000198142	SOWAHC	2	protein_coding	238.68	-0.679703	0.213417	-3.18486	0.00144823	0.0116363	18.6496	17.4098	31.3983	32.3037
ENSG00000254377.5	ENSG00000254377	MIR124-2HG	8	lincRNA	519.877	-0.550918	0.172974	-3.18498	0.00144763	0.0116363	42.1709	40.8302	57.7527	76.2725
ENSG00000118762.7	ENSG00000118762	PKD2	4	protein_coding	207.599	-0.746014	0.234346	-3.18338	0.00145566	0.011676	13.7017	16.8917	26.3544	29.9482
ENSG00000115084.13	ENSG00000115084	SLC35F5	2	protein_coding	441.859	-0.528924	0.166272	-3.18107	0.0014673	0.011756	35.6245	35.5451	54.222	58.8869
ENSG00000280365.1	ENSG00000280365	AC021766.1	18	TEC	12.8658	-3.31201	1.04148	-3.1801	0.00147224	0.0117821	0.0761208	0.41452	2.01756	3.02847
ENSG00000236824.2	ENSG00000236824	BCYRN1	2	scRNA	22.102	-2.30457	0.724773	-3.17971	0.00147424	0.0117914	0.456725	1.0363	4.66561	3.2528
ENSG00000234771.3	ENSG00000234771	SLC25A25-AS1	9	antisense	174.551	-0.851318	0.267806	-3.17886	0.00147854	0.011819	9.89571	14.7154	22.4454	26.1346
ENSG00000163531.15	ENSG00000163531	NFASC	1	protein_coding	4509.26	-0.31631	0.0995293	-3.17806	0.00148263	0.0118451	394.991	395.244	506.282	577.877
ENSG00000196405.12	ENSG00000196405	EVL	14	protein_coding	2712.97	-0.322418	0.101553	-3.17487	0.00149902	0.0119624	230.037	244.359	327.602	325.392
ENSG00000146374.13	ENSG00000146374	RSPO3	6	protein_coding	242.715	-1.64346	0.517695	-3.17457	0.00150057	0.0119679	7.38372	15.8554	41.8644	37.6876
ENSG00000125848.9	ENSG00000125848	FLRT3	20	protein_coding	74.6595	-1.165	0.367188	-3.17276	0.00150998	0.0120226	4.11052	4.97424	11.3488	10.9922
ENSG00000233757.6	ENSG00000233757	AC092835.1	2	protein_coding	124.823	-0.935268	0.294892	-3.17156	0.00151623	0.0120655	8.67777	8.18676	15.2578	20.302
ENSG00000236654.2	ENSG00000236654	AC079780.1	7	processed_pseudogene	922.366	-0.445925	0.140634	-3.17082	0.00152008	0.0120825	69.6506	84.1475	117.523	112.726
ENSG00000160867.14	ENSG00000160867	FGFR4	5	protein_coding	17.1635	-2.661	0.839942	-3.16808	0.0015345	0.0121833	0.228362	0.725409	3.02634	3.36496
ENSG00000181218.5	ENSG00000181218	HIST3H2A	1	protein_coding	249.908	-0.673746	0.212766	-3.16661	0.00154229	0.0122383	17.4317	20.5187	33.2898	33.201
ENSG00000131051.22	ENSG00000131051	RBM39	20	protein_coding	1682.87	-0.382517	0.120892	-3.16412	0.0015555	0.0123245	153.46	133.683	212.348	200.328
ENSG00000279738.1	ENSG00000279738	AL022311.1	22	sense_overlapping	26.7862	-1.99019	0.628997	-3.16407	0.00155578	0.0123245	0.989571	1.13993	3.78293	5.49611
ENSG00000261578.1	ENSG00000261578	AP003119.3	11	sense_overlapping	54.7954	-1.40873	0.445729	-3.16052	0.0015749	0.0124549	3.57768	2.27986	7.43976	9.87056
ENSG00000134909.18	ENSG00000134909	ARHGAP32	11	protein_coding	1019.56	-0.418208	0.132344	-3.16	0.00157772	0.0124689	89.7464	81.8676	118.28	134.599
ENSG00000196705.8	ENSG00000196705	ZNF431	19	protein_coding	273.557	-0.641718	0.203252	-3.15726	0.00159261	0.0125597	20.0198	22.0732	34.2985	37.9119
ENSG00000134874.17	ENSG00000134874	DZIP1	13	protein_coding	861.227	-0.438462	0.138972	-3.15503	0.0016048	0.0126487	66.9863	76.997	110.335	104.202
ENSG00000160325.14	ENSG00000160325	CACFD1	9	protein_coding	132.706	-0.938593	0.297787	-3.15189	0.00162215	0.0127783	7.6882	10.2594	21.3105	16.3762
ENSG00000197961.11	ENSG00000197961	ZNF121	19	protein_coding	711.965	-0.494315	0.157279	-3.14292	0.00167272	0.0131325	65.0833	50.9859	90.2859	90.2932
ENSG00000238105.7	ENSG00000238105	GOLGA2P5	12	transcribed_unprocessed_pseudogene	65.2868	-1.28611	0.40926	-3.14251	0.00167503	0.0131389	2.96871	4.55972	8.70073	11.3287
ENSG00000135951.14	ENSG00000135951	TSGA10	2	protein_coding	162.415	-0.813537	0.258987	-3.14123	0.00168238	0.0131817	12.5599	10.5702	20.8061	24.1156
ENSG00000115109.13	ENSG00000115109	EPB41L5	2	protein_coding	504.306	-0.527876	0.168131	-3.13966	0.00169143	0.0132425	38.3649	43.0064	58.2571	70.7764
ENSG00000182963.9	ENSG00000182963	GJC1	17	protein_coding	114.921	-1.04158	0.33184	-3.1388	0.00169643	0.0132742	8.52553	6.21779	12.9881	20.6385
ENSG00000262691.1	ENSG00000262691	AC040160.1	16	processed_transcript	19.5281	-2.48663	0.792874	-3.13623	0.00171137	0.0133837	0.456725	0.725409	2.14366	5.04745
ENSG00000160072.19	ENSG00000160072	ATAD3B	1	protein_coding	134.264	-0.933485	0.297767	-3.13495	0.00171883	0.0134271	9.05838	9.11943	15.1317	23.1061
ENSG00000130702.15	ENSG00000130702	LAMA5	20	protein_coding	525.905	-0.545713	0.174192	-3.13282	0.00173137	0.0135046	42.0948	42.0737	57.7527	77.6185
ENSG00000173114.12	ENSG00000173114	LRRN3	7	protein_coding	356.369	-0.636438	0.203155	-3.13277	0.00173163	0.0135046	23.5975	31.3999	50.8173	42.9594
ENSG00000175264.7	ENSG00000175264	CHST1	11	protein_coding	211.525	-0.73751	0.235841	-3.12714	0.00176513	0.0137506	13.4734	17.8243	28.372	28.8265
ENSG00000185668.7	ENSG00000185668	POU3F1	1	protein_coding	159.563	-0.811037	0.259823	-3.12149	0.00179937	0.0139941	11.5704	11.192	23.8324	20.1898
ENSG00000184672.11	ENSG00000184672	RALYL	8	protein_coding	406.499	-0.533242	0.170938	-3.11951	0.00181154	0.0140732	32.1991	33.1616	52.2044	51.9326
ENSG00000285219.1	ENSG00000285219	AL591485.1	6	bidirectional_promoter_lncRNA	66.2028	-1.23274	0.395386	-3.11781	0.00182201	0.0141467	3.6538	4.1452	8.57464	11.553
ENSG00000151692.14	ENSG00000151692	RNF144A	2	protein_coding	957.031	-0.410723	0.131843	-3.11524	0.00183796	0.0142504	77.7194	84.0438	111.596	125.065
ENSG00000125740.13	ENSG00000125740	FOSB	19	protein_coding	33.9065	-1.97312	0.633446	-3.1149	0.00184009	0.0142556	0.685087	2.0726	7.69195	3.92579
ENSG00000108840.15	ENSG00000108840	HDAC5	17	protein_coding	1630.02	-0.353443	0.113571	-3.11208	0.00185775	0.01437	142.803	138.657	203.522	192.588
ENSG00000164442.9	ENSG00000164442	CITED2	6	protein_coding	241.081	-0.711548	0.228708	-3.11117	0.00186351	0.0143974	15.5286	20.5187	34.5507	30.1725
ENSG00000004777.18	ENSG00000004777	ARHGAP33	19	protein_coding	596.24	-0.462913	0.148954	-3.10775	0.00188518	0.0145091	48.1084	50.5714	72.7583	76.9455
ENSG00000160305.17	ENSG00000160305	DIP2A	21	protein_coding	568.647	-0.546704	0.175953	-3.10711	0.00188928	0.0145327	44.074	46.9443	61.1573	85.2458
ENSG00000172244.8	ENSG00000172244	C5orf34	5	protein_coding	18.5497	-2.42279	0.780007	-3.10611	0.00189569	0.014566	0.532846	0.621779	2.52195	4.26229
ENSG00000114859.15	ENSG00000114859	CLCN2	3	protein_coding	91.2004	-1.09578	0.352804	-3.10593	0.00189681	0.0145667	5.55682	5.9069	10.4661	16.4883
ENSG00000073792.15	ENSG00000073792	IGF2BP2	3	protein_coding	739.742	-0.471265	0.151765	-3.10524	0.00190127	0.014593	58.1563	63.9396	82.9722	103.304
ENSG00000161996.18	ENSG00000161996	WDR90	16	protein_coding	74.4075	-1.1882	0.382669	-3.10505	0.00190249	0.0145944	3.50156	5.49238	10.4661	11.8895
ENSG00000101639.18	ENSG00000101639	CEP192	18	protein_coding	552.239	-0.504225	0.162549	-3.10199	0.00192222	0.0147377	42.0948	47.877	64.0576	76.2725
ENSG00000033867.16	ENSG00000033867	SLC4A7	3	protein_coding	870.212	-0.434122	0.140046	-3.09984	0.00193624	0.0148291	66.5296	79.2769	106.174	110.371
ENSG00000197128.11	ENSG00000197128	ZNF772	19	protein_coding	300.931	-0.597555	0.192933	-3.09722	0.00195345	0.0149365	23.9781	23.1095	38.712	39.8187
ENSG00000233864.7	ENSG00000233864	TTTY15	Y	lincRNA	646.478	-0.468491	0.151288	-3.09668	0.00195702	0.0149557	49.0218	57.8255	79.8198	82.666
ENSG00000127483.17	ENSG00000127483	HP1BP3	1	protein_coding	1314.39	-0.384042	0.124033	-3.09627	0.00195969	0.0149679	105.503	118.967	166.071	156.134
ENSG00000154265.15	ENSG00000154265	ABCA5	17	protein_coding	719.272	-0.502962	0.162475	-3.09563	0.00196398	0.014987	52.8279	64.4578	80.4503	102.295
ENSG00000264538.6	ENSG00000264538	SUZ12P1	17	transcribed_unprocessed_pseudogene	287.253	-0.610872	0.197387	-3.09479	0.00196952	0.0150185	21.8467	22.9022	36.0639	39.1458
ENSG00000214021.15	ENSG00000214021	TTLL3	3	protein_coding	86.2649	-1.05332	0.340383	-3.09453	0.00197125	0.0150236	5.25234	5.80327	11.9793	13.2355
ENSG00000081019.13	ENSG00000081019	RSBN1	1	protein_coding	827.604	-0.410856	0.132833	-3.09303	0.00198124	0.0150672	69.1177	70.6756	101.004	103.641
ENSG00000068724.15	ENSG00000068724	TTC7A	2	protein_coding	170.882	-0.804273	0.260319	-3.08957	0.00200446	0.0152272	10.8853	13.6791	20.8061	26.2467
ENSG00000058335.15	ENSG00000058335	RASGRF1	15	protein_coding	521.061	-0.552776	0.178991	-3.08829	0.00201312	0.0152586	35.0156	48.2915	66.3273	67.748
ENSG00000213717.3	ENSG00000213717	AC004692.1	7	processed_pseudogene	14.121	-2.80154	0.907107	-3.08844	0.00201212	0.0152586	0.380604	0.31089	2.77415	2.57981
ENSG00000275029.1	ENSG00000275029	HMGB1P24	17	transcribed_processed_pseudogene	25.3775	-2.22495	0.720582	-3.08772	0.00201702	0.0152731	0.837329	0.932669	2.14366	6.95426
ENSG00000229852.2	ENSG00000229852	AC019205.1	6	antisense	75.2987	-1.13629	0.368165	-3.08637	0.00202617	0.0153342	4.11052	5.18149	11.7271	10.6557
ENSG00000111203.12	ENSG00000111203	ITFG2	12	protein_coding	118.214	-0.937345	0.303828	-3.08512	0.00203472	0.0153906	6.69863	9.32669	16.6449	16.937
ENSG00000104897.9	ENSG00000104897	SF3A2	19	protein_coding	422.746	-0.530191	0.171917	-3.08399	0.00204245	0.0154325	31.9707	36.1668	52.2044	55.9706
ENSG00000177302.14	ENSG00000177302	TOP3A	17	protein_coding	264.146	-0.670267	0.217423	-3.08279	0.00205071	0.0154866	22.684	17.3062	34.1724	36.2295
ENSG00000025423.11	ENSG00000025423	HSD17B6	12	protein_coding	941.92	-0.411335	0.133462	-3.08204	0.0020559	0.0155174	74.2178	84.9765	116.388	116.428
ENSG00000204569.9	ENSG00000204569	PPP1R10	6	protein_coding	777.778	-0.456466	0.148286	-3.07828	0.00208196	0.0156888	63.8654	65.0796	106.174	88.6107
ENSG00000118514.13	ENSG00000118514	ALDH8A1	6	protein_coding	23.1702	-2.05723	0.669148	-3.0744	0.00210929	0.0158692	0.837329	0.932669	4.16122	3.92579
ENSG00000254726.2	ENSG00000254726	MEX3A	1	protein_coding	2304.3	-0.357627	0.116372	-3.07313	0.00211826	0.0159027	214.204	182.907	268.84	292.303
ENSG00000185129.5	ENSG00000185129	PURA	5	protein_coding	481.341	-0.496082	0.161483	-3.07204	0.00212599	0.0159523	39.2022	39.3794	58.131	63.9343
ENSG00000177200.17	ENSG00000177200	CHD9	16	protein_coding	3540.37	-0.338372	0.110228	-3.06975	0.00214242	0.0160523	330.44	284.36	408.178	448.886
ENSG00000263603.1	ENSG00000263603	AC127024.2	17	lincRNA	16.3846	-2.5232	0.821968	-3.0697	0.00214274	0.0160523	0.532846	0.41452	3.02634	3.02847
ENSG00000279948.1	ENSG00000279948	AC008895.1	19	TEC	29.2034	-1.83271	0.597442	-3.0676	0.00215783	0.0161482	0.989571	1.55445	4.91781	4.93528
ENSG00000117616.17	ENSG00000117616	RSRP1	1	protein_coding	267.937	-0.662717	0.216246	-3.06464	0.00217929	0.0162875	22.3034	18.4461	31.9027	39.3701
ENSG00000182348.6	ENSG00000182348	ZNF804B	7	protein_coding	121.877	-0.894361	0.29184	-3.06456	0.00217992	0.0162875	9.05838	7.66861	17.6537	16.7127
ENSG00000088305.18	ENSG00000088305	DNMT3B	20	protein_coding	65.579	-1.2069	0.393908	-3.06392	0.00218455	0.0163134	3.57768	4.24883	8.82683	10.9922
ENSG00000170677.5	ENSG00000170677	SOCS6	18	protein_coding	321.239	-0.620267	0.202503	-3.06299	0.00219134	0.0163381	27.099	22.5913	45.7734	38.5849
ENSG00000198556.13	ENSG00000198556	ZNF789	7	protein_coding	122.562	-0.988147	0.322914	-3.0601	0.00221267	0.0164876	6.31803	9.94847	14.6273	20.6385
ENSG00000183833.16	ENSG00000183833	MAATS1	3	protein_coding	24.5369	-1.9893	0.650161	-3.05971	0.00221553	0.0164922	0.91345	1.0363	3.78293	4.71095
ENSG00000113648.16	ENSG00000113648	H2AFY	5	protein_coding	1020.75	-0.407843	0.133315	-3.05924	0.00221896	0.0164936	81.6776	91.0907	117.271	134.935
ENSG00000235244.3	ENSG00000235244	DANT2	X	lincRNA	56.3519	-1.32618	0.433572	-3.05874	0.00222274	0.0165109	3.12095	3.21253	6.93537	10.5436
ENSG00000007392.16	ENSG00000007392	LUC7L	16	protein_coding	616.934	-0.525359	0.171859	-3.05692	0.00223626	0.0165938	51.2293	48.2915	66.2012	91.7514
ENSG00000108932.11	ENSG00000108932	SLC16A6	17	protein_coding	81.1845	-1.16311	0.380633	-3.05573	0.00224514	0.0166509	4.41501	5.49238	9.07903	15.2545
ENSG00000196586.13	ENSG00000196586	MYO6	6	protein_coding	647.015	-0.496649	0.162557	-3.05523	0.0022489	0.0166701	51.3816	54.3021	70.8669	93.3217
ENSG00000227248.1	ENSG00000227248	FAM155A-IT1	13	sense_intronic	57.0334	-1.34632	0.440755	-3.05458	0.00225373	0.0166971	3.42544	2.90164	6.68317	11.1044
ENSG00000072182.12	ENSG00000072182	ASIC4	2	protein_coding	305.046	-0.676852	0.221761	-3.05216	0.00227199	0.016798	18.9541	27.3583	43.882	37.2389
ENSG00000153234.13	ENSG00000153234	NR4A2	2	protein_coding	35.7477	-1.75046	0.573516	-3.05214	0.00227213	0.016798	0.989571	2.27986	6.93537	4.93528
ENSG00000280287.1	ENSG00000280287	AC131212.3	12	TEC	86.1928	-1.09298	0.358087	-3.05227	0.00227121	0.016798	5.25234	5.59601	10.0878	15.3667
ENSG00000187240.14	ENSG00000187240	DYNC2H1	11	protein_coding	953.005	-0.41596	0.136349	-3.05069	0.00228314	0.0168617	74.5984	86.2201	111.47	124.504
ENSG00000188070.9	ENSG00000188070	C11orf95	11	protein_coding	817.506	-0.40823	0.133842	-3.05009	0.00228772	0.0168867	67.6714	70.572	101.004	100.949
ENSG00000214595.11	ENSG00000214595	EML6	2	protein_coding	513.132	-0.484061	0.158775	-3.04872	0.00229817	0.0169371	43.465	40.6229	66.0751	63.5978
ENSG00000250067.11	ENSG00000250067	YJEFN3	19	protein_coding	166.557	-1.82502	0.598651	-3.04856	0.00229944	0.0169371	4.33889	10.1557	24.3368	31.9672
ENSG00000168502.17	ENSG00000168502	MTCL1	18	protein_coding	1199.23	-0.452818	0.148587	-3.04749	0.00230761	0.0169623	114.181	84.6656	150.056	150.414
ENSG00000260565.6	ENSG00000260565	ERVK13-1	16	processed_transcript	289.173	-0.61735	0.202588	-3.04732	0.00230888	0.0169628	21.2377	23.7312	34.6768	41.1647
ENSG00000225138.7	ENSG00000225138	SLC9A3-AS1	5	processed_transcript	394.936	-0.550994	0.180921	-3.0455	0.00232296	0.0170573	28.8498	34.3015	47.9171	53.7273
ENSG00000260855.1	ENSG00000260855	AL591848.4	1	lincRNA	134.087	-0.840216	0.275957	-3.04474	0.00232883	0.0170915	8.98226	9.94847	18.4102	18.8438
ENSG00000104765.15	ENSG00000104765	BNIP3L	8	protein_coding	1192.06	-0.396903	0.130562	-3.03996	0.0023661	0.0173288	93.1719	109.433	151.191	142.114
ENSG00000198887.8	ENSG00000198887	SMC5	9	protein_coding	480.508	-0.493236	0.162313	-3.0388	0.00237524	0.0173867	38.0604	40.5193	58.0049	63.71
ENSG00000118160.13	ENSG00000118160	SLC8A2	19	protein_coding	1040.19	-0.382371	0.125915	-3.03675	0.00239142	0.0174635	86.7016	90.987	129.881	125.065
ENSG00000186166.8	ENSG00000186166	CCDC84	11	protein_coding	149.851	-0.80585	0.265371	-3.03669	0.00239194	0.0174635	10.8853	10.5702	18.7885	22.5453
ENSG00000274292.1	ENSG00000274292	AC084018.2	12	lincRNA	12.1933	-3.0434	1.00212	-3.03697	0.00238968	0.0174635	0.304483	0.20726	2.14366	2.57981
ENSG00000132680.10	ENSG00000132680	KHDC4	1	protein_coding	409.674	-0.521231	0.171891	-3.03233	0.0024267	0.0176898	31.8185	34.4051	52.961	51.5961
ENSG00000151612.15	ENSG00000151612	ZNF827	4	protein_coding	1112.34	-0.404793	0.133487	-3.03245	0.00242579	0.0176898	87.3867	101.143	127.737	146.825
ENSG00000134317.17	ENSG00000134317	GRHL1	2	protein_coding	73.0785	-1.18071	0.38951	-3.03127	0.00243531	0.0177341	5.32846	3.41979	9.70952	12.3382
ENSG00000103037.11	ENSG00000103037	SETD6	16	protein_coding	163.155	-0.801443	0.264546	-3.0295	0.00244956	0.0177939	11.4181	12.0211	19.0407	25.9102
ENSG00000077279.18	ENSG00000077279	DCX	X	protein_coding	18802.9	-0.273978	0.0904551	-3.02888	0.00245463	0.0178195	1587.65	1761.71	2232.31	2226.15
ENSG00000011258.15	ENSG00000011258	MBTD1	17	protein_coding	300.425	-0.587547	0.194017	-3.02833	0.0024591	0.0178427	24.2825	22.9022	39.5946	38.5849
ENSG00000167981.6	ENSG00000167981	ZNF597	16	protein_coding	118.743	-0.923799	0.305141	-3.02745	0.00246623	0.0178852	9.21062	6.83957	18.032	15.7032
ENSG00000137821.11	ENSG00000137821	LRRC49	15	protein_coding	628.867	-0.449372	0.148679	-3.02243	0.00250758	0.0181477	51.686	52.9549	73.7671	83.5633
ENSG00000121964.14	ENSG00000121964	GTDC1	2	protein_coding	172.585	-0.757582	0.250811	-3.02053	0.0025233	0.018224	13.7779	11.3993	22.8237	24.2277
ENSG00000230006.7	ENSG00000230006	ANKRD36BP2	2	transcribed_unprocessed_pseudogene	133.813	-0.831844	0.275382	-3.0207	0.00252194	0.018224	9.21062	9.74121	18.1581	18.956
ENSG00000131127.13	ENSG00000131127	ZNF141	4	protein_coding	299.797	-0.592655	0.196292	-3.01926	0.00253395	0.0182727	23.5213	23.524	36.19	41.9499
ENSG00000126705.14	ENSG00000126705	AHDC1	1	protein_coding	796.712	-0.425527	0.140968	-3.01862	0.00253932	0.0183021	66.3774	67.3594	104.787	92.9852
ENSG00000167258.13	ENSG00000167258	CDK12	17	protein_coding	808.194	-0.425216	0.140887	-3.01813	0.00254341	0.0183128	71.7819	63.836	95.3298	105.548
ENSG00000215158.9	ENSG00000215158	AC138409.2	5	transcribed_unprocessed_pseudogene	55.2214	-1.57294	0.521159	-3.01816	0.00254317	0.0183128	1.90302	3.62705	4.91781	13.0112
ENSG00000128487.16	ENSG00000128487	SPECC1	17	protein_coding	799.005	-0.415088	0.137545	-3.01782	0.00254597	0.018317	69.8789	64.7687	95.2037	102.744
ENSG00000273373.1	ENSG00000273373	AL355488.1	1	antisense	24.2338	-2.05503	0.68164	-3.01484	0.00257119	0.0184844	1.29405	0.518149	3.90903	4.59879
ENSG00000107938.17	ENSG00000107938	EDRF1	10	protein_coding	393.067	-0.521407	0.172977	-3.01432	0.00257559	0.0184971	31.2857	32.2289	49.5564	50.811
ENSG00000090565.15	ENSG00000090565	RAB11FIP3	16	protein_coding	832.79	-0.398958	0.132553	-3.0098	0.00261418	0.0187333	70.0312	71.2974	101.004	104.202
ENSG00000151651.15	ENSG00000151651	ADAM8	10	protein_coding	28.9762	-1.92581	0.639871	-3.00969	0.00261513	0.0187333	0.761208	1.65808	3.53073	6.39343
ENSG00000278259.4	ENSG00000278259	MYO19	17	protein_coding	141.806	-0.872407	0.289865	-3.0097	0.00261509	0.0187333	9.59122	10.1557	15.8883	23.8912
ENSG00000095319.14	ENSG00000095319	NUP188	9	protein_coding	439.986	-0.505748	0.168074	-3.00908	0.00262043	0.0187522	37.3753	34.0942	54.7264	57.2044
ENSG00000101004.14	ENSG00000101004	NINL	20	protein_coding	403.68	-0.553133	0.184078	-3.00489	0.00265676	0.018964	34.8633	29.4309	47.4127	56.7557
ENSG00000137075.17	ENSG00000137075	RNF38	9	protein_coding	583.305	-0.448498	0.149272	-3.00458	0.00265952	0.018974	48.6412	48.3952	72.5061	73.3562
ENSG00000165655.16	ENSG00000165655	ZNF503	10	protein_coding	49.3101	-1.4099	0.469811	-3.00098	0.00269108	0.01917	2.89259	2.38349	9.45732	6.05694
ENSG00000279764.1	ENSG00000279764	AC009102.3	16	TEC	22.6411	-2.09168	0.697645	-2.9982	0.00271576	0.0193142	1.14181	0.518149	4.16122	3.81363
ENSG00000233012.2	ENSG00000233012	HDAC1P2	1	transcribed_processed_pseudogene	49.8278	-1.33887	0.446726	-2.99706	0.00272594	0.0193693	2.66423	2.90164	7.06147	8.41241
ENSG00000197608.11	ENSG00000197608	ZNF841	19	protein_coding	268.824	-0.65588	0.219298	-2.99082	0.00278229	0.01971	17.3555	23.8349	35.6856	35.4443
ENSG00000240476.1	ENSG00000240476	LINC00973	3	lincRNA	32.2821	-2.00135	0.669969	-2.98723	0.00281518	0.0199032	2.05526	0.41452	7.18756	4.03796
ENSG00000115758.12	ENSG00000115758	ODC1	2	protein_coding	805.281	-0.421517	0.141227	-2.98468	0.00283878	0.0200295	64.7788	70.7792	92.5556	107.23
ENSG00000168702.17	ENSG00000168702	LRP1B	2	protein_coding	1410.05	-0.924632	0.309786	-2.98474	0.00283818	0.0200295	75.0551	116.584	205.413	194.495
ENSG00000223745.7	ENSG00000223745	CCDC18-AS1	1	processed_transcript	120.616	-0.927137	0.310924	-2.98188	0.00286488	0.0201594	7.00312	9.43032	14.3751	19.8533
ENSG00000260920.2	ENSG00000260920	AL031985.3	1	sense_overlapping	149.475	-0.80286	0.26927	-2.98161	0.00286733	0.0201601	11.6465	9.74121	18.9146	22.3209
ENSG00000108848.15	ENSG00000108848	LUC7L3	17	protein_coding	2057.3	-1.04658	0.35125	-2.97959	0.00288635	0.0202635	160.843	102.904	267.327	334.029
ENSG00000001631.15	ENSG00000001631	KRIT1	7	protein_coding	40.8633	-1.49903	0.503363	-2.97804	0.00290101	0.0203461	2.51199	1.65808	6.05268	7.06643
ENSG00000104517.12	ENSG00000104517	UBR5	8	protein_coding	2446.85	-0.319731	0.10752	-2.9737	0.00294237	0.0206156	219.837	208.296	277.667	311.259
ENSG00000119707.13	ENSG00000119707	RBM25	14	protein_coding	1498.93	-0.445535	0.149836	-2.97347	0.00294449	0.0206202	133.44	116.169	156.739	218.386
ENSG00000241213.1	ENSG00000241213	LINC02024	3	lincRNA	32.5405	-1.68865	0.568246	-2.9717	0.0029616	0.0207194	1.67466	1.34719	4.28732	6.5056
ENSG00000106462.10	ENSG00000106462	EZH2	7	protein_coding	115.98	-0.902086	0.303653	-2.97078	0.00297046	0.0207711	6.85087	9.11943	15.6361	17.0492
ENSG00000133657.15	ENSG00000133657	ATP13A3	3	protein_coding	1101.08	-0.371281	0.125111	-2.96762	0.00300115	0.020944	97.2063	91.6088	128.998	140.207
ENSG00000170561.12	ENSG00000170561	IRX2	5	protein_coding	548.83	-0.523388	0.176472	-2.96585	0.00301847	0.0210545	43.7695	44.7681	79.9459	60.1207
ENSG00000168772.10	ENSG00000168772	CXXC4	4	protein_coding	557.579	-0.466744	0.157467	-2.96408	0.00303589	0.0211521	49.1741	42.7991	69.6059	70.6643
ENSG00000244627.5	ENSG00000244627	TPTEP2	22	transcribed_unprocessed_pseudogene	17.7461	-2.3179	0.782027	-2.96397	0.00303697	0.0211521	0.456725	0.725409	3.02634	3.36496
ENSG00000230606.10	ENSG00000230606	AC092683.1	2	lincRNA	31.0348	-1.69532	0.572302	-2.96229	0.00305362	0.021205	1.52242	1.34719	5.67439	4.59879
ENSG00000213563.6	ENSG00000213563	C8orf82	8	protein_coding	118.124	-0.887441	0.299772	-2.96038	0.00307257	0.0212946	7.84044	8.49765	14.5012	18.7316
ENSG00000173889.15	ENSG00000173889	PHC3	3	protein_coding	1124.18	-0.389406	0.131649	-2.95792	0.00309726	0.0214446	88.3763	103.319	131.015	145.142
ENSG00000198598.6	ENSG00000198598	MMP17	12	protein_coding	126.241	-0.842457	0.284922	-2.95679	0.00310855	0.0215122	8.37329	9.43032	18.032	17.0492
ENSG00000115355.16	ENSG00000115355	CCDC88A	2	protein_coding	5393.28	-0.288005	0.0974979	-2.95396	0.00313728	0.0216365	471.264	484.263	601.864	683.424
ENSG00000163811.11	ENSG00000163811	WDR43	2	protein_coding	548.81	-0.47862	0.162064	-2.95328	0.0031442	0.021663	48.9457	41.1411	66.5795	72.0102
ENSG00000183023.18	ENSG00000183023	SLC8A1	2	protein_coding	2079.65	-0.309991	0.105105	-2.94935	0.00318447	0.0218654	179.874	185.498	244.377	254.391
ENSG00000237101.1	ENSG00000237101	AC092809.4	1	antisense	12.8945	-2.81769	0.955662	-2.94842	0.00319402	0.0219203	0.228362	0.41452	2.52195	2.35548
ENSG00000186918.13	ENSG00000186918	ZNF395	8	protein_coding	43.7323	-1.44887	0.491678	-2.94678	0.00321104	0.0220156	1.75078	2.90164	7.31366	6.5056
ENSG00000071564.14	ENSG00000071564	TCF3	19	protein_coding	270.29	-0.620496	0.210598	-2.94635	0.00321551	0.0220355	23.0646	18.757	34.0464	37.0146
ENSG00000196152.10	ENSG00000196152	ZNF79	9	protein_coding	68.165	-1.12613	0.382304	-2.94564	0.00322285	0.0220644	4.56725	3.83431	9.96171	10.3192
ENSG00000160145.15	ENSG00000160145	KALRN	3	protein_coding	5260.54	-0.312843	0.106225	-2.9451	0.00322852	0.0220924	454.822	468.407	571.6	692.173
ENSG00000104936.17	ENSG00000104936	DMPK	19	protein_coding	342.043	-0.647545	0.220167	-2.94115	0.00326991	0.0222906	20.4004	32.2289	44.6386	45.6514
ENSG00000163879.10	ENSG00000163879	DNALI1	1	protein_coding	199.107	-0.716935	0.243757	-2.94119	0.00326957	0.0222906	12.6361	17.0989	25.85	27.7049
ENSG00000185046.18	ENSG00000185046	ANKS1B	12	protein_coding	633.792	-0.443523	0.1508	-2.94113	0.00327016	0.0222906	56.0249	49.5351	76.163	82.2173
ENSG00000109685.17	ENSG00000109685	NSD2	4	protein_coding	3155.84	-0.295384	0.100609	-2.93596	0.00332517	0.0226108	268.021	289.646	365.809	387.644
ENSG00000137411.17	ENSG00000137411	VARS2	6	protein_coding	340.137	-0.582309	0.198354	-2.93571	0.00332787	0.0226182	23.3691	30.3636	41.6122	46.6608
ENSG00000135625.7	ENSG00000135625	EGR4	2	protein_coding	13.2569	-2.82304	0.962292	-2.93366	0.0033499	0.022746	0.152242	0.518149	2.64805	2.35548
ENSG00000109184.14	ENSG00000109184	DCUN1D4	4	protein_coding	674.419	-0.431897	0.147286	-2.93237	0.00336389	0.0228031	58.3085	54.613	78.4327	89.5081
ENSG00000164953.15	ENSG00000164953	TMEM67	8	protein_coding	130.867	-0.825866	0.281646	-2.93228	0.00336479	0.0228031	9.05838	9.53395	16.5188	19.7411
ENSG00000151208.16	ENSG00000151208	DLG5	10	protein_coding	1768.23	-0.330802	0.112819	-2.93213	0.00336642	0.0228031	147.674	160.626	204.278	222.536
ENSG00000188177.13	ENSG00000188177	ZC3H6	2	protein_coding	561.291	-0.474699	0.161923	-2.93164	0.00337178	0.0228285	43.5411	48.9133	75.6586	65.6168
ENSG00000168675.18	ENSG00000168675	LDLRAD4	18	protein_coding	608.28	-0.479595	0.163643	-2.93074	0.00338161	0.022884	55.1876	44.5609	80.3242	73.2441
ENSG00000257354.2	ENSG00000257354	AC048341.1	12	lincRNA	91.2719	-1.01199	0.345474	-2.92929	0.00339742	0.0229469	5.02397	6.9432	11.601	14.8058
ENSG00000278925.1	ENSG00000278925	AC005753.1	5	lincRNA	21.2912	-2.12542	0.725804	-2.92837	0.00340746	0.0230037	0.456725	1.13993	3.65683	3.81363
ENSG00000146540.14	ENSG00000146540	C7orf50	7	protein_coding	472.058	-0.473946	0.161918	-2.92707	0.00342174	0.0230561	37.6798	40.1048	58.7615	60.1207
ENSG00000168477.19	ENSG00000168477	TNXB	6	protein_coding	45.6106	-1.38042	0.471581	-2.92722	0.00342003	0.0230561	2.2075	2.79801	6.30488	7.96375
ENSG00000165322.17	ENSG00000165322	ARHGAP12	10	protein_coding	1114.14	-0.380634	0.13009	-2.92592	0.00343435	0.0231296	90.8883	99.692	126.476	146.6
ENSG00000113360.16	ENSG00000113360	DROSHA	5	protein_coding	1111.95	-0.368109	0.125843	-2.92514	0.00344303	0.023177	90.8121	100.314	130.763	140.656
ENSG00000167992.12	ENSG00000167992	VWCE	11	protein_coding	33.9952	-1.57917	0.540197	-2.92333	0.00346313	0.0232789	1.59854	1.76171	5.4222	5.60827
ENSG00000269997.1	ENSG00000269997	AC068790.3	12	sense_intronic	36.8145	-1.56485	0.535276	-2.92344	0.00346186	0.0232789	1.59854	2.0726	7.06147	4.82312
ENSG00000216937.13	ENSG00000216937	CCDC7	10	protein_coding	273.562	-0.624925	0.213967	-2.92066	0.00349289	0.0234342	18.7257	23.7312	33.0376	38.8093
ENSG00000185666.14	ENSG00000185666	SYN3	22	protein_coding	635.077	-0.492837	0.168791	-2.9198	0.00350255	0.0234878	45.2919	58.6545	86.1247	74.4779
ENSG00000196557.12	ENSG00000196557	CACNA1H	16	protein_coding	1199.93	-0.362087	0.124194	-2.91549	0.00355131	0.0237582	97.2824	109.433	146.778	145.479
ENSG00000145198.14	ENSG00000145198	VWA5B2	3	protein_coding	353.38	-0.640021	0.219756	-2.91242	0.00358636	0.0239586	23.8258	30.6744	37.451	55.8584
ENSG00000279608.1	ENSG00000279608	AL353795.3	9	TEC	84.1781	-1.2042	0.41361	-2.91144	0.00359765	0.0240225	4.87173	5.18149	7.56586	17.9465
ENSG00000164631.18	ENSG00000164631	ZNF12	7	protein_coding	456.372	-0.487014	0.167312	-2.91082	0.00360478	0.0240587	35.929	38.8612	60.0225	55.2976
ENSG00000278600.1	ENSG00000278600	AC015871.3	15	sense_intronic	88.7313	-1.0028	0.344536	-2.91058	0.00360753	0.0240656	6.69863	4.87061	12.3576	13.3477
ENSG00000028277.21	ENSG00000028277	POU2F2	19	protein_coding	231.511	-0.715387	0.245976	-2.90836	0.0036333	0.0242145	20.8571	13.4719	30.5156	31.9672
ENSG00000128191.15	ENSG00000128191	DGCR8	22	protein_coding	312.593	-0.560625	0.192857	-2.90695	0.00364975	0.0242896	24.7393	24.9748	37.451	43.2959
ENSG00000215252.11	ENSG00000215252	GOLGA8B	15	protein_coding	122.56	-0.835749	0.287632	-2.90562	0.00366526	0.0243698	8.22105	9.11943	16.5188	17.4978
ENSG00000080823.22	ENSG00000080823	MOK	14	protein_coding	197.055	-0.669867	0.230707	-2.90355	0.00368963	0.0245087	14.9958	14.9227	25.85	26.5832
ENSG00000124275.14	ENSG00000124275	MTRR	5	protein_coding	194.531	-0.691147	0.238366	-2.89952	0.00373735	0.0247672	14.0824	15.2336	23.4542	28.6022
ENSG00000133460.19	ENSG00000133460	SLC2A11	22	protein_coding	281.202	-0.690427	0.23818	-2.89876	0.00374638	0.0248154	18.7257	23.7312	29.5068	45.7635
ENSG00000181211.1	ENSG00000181211	HECW1-IT1	7	sense_intronic	36.8078	-1.68857	0.58299	-2.89639	0.0037748	0.0249801	1.29405	2.17623	3.65683	8.52458
ENSG00000168026.18	ENSG00000168026	TTC21A	3	protein_coding	65.5498	-1.17716	0.406645	-2.89482	0.00379372	0.0250817	3.19707	4.76698	8.44854	11.2165
ENSG00000197024.8	ENSG00000197024	ZNF398	7	protein_coding	548.349	-0.445602	0.153945	-2.89455	0.00379699	0.0250915	45.2158	46.1153	70.1103	66.8506
ENSG00000163785.12	ENSG00000163785	RYK	3	protein_coding	181.815	-0.712475	0.2463	-2.89272	0.00381926	0.0252268	12.5599	14.6118	22.3193	26.5832
ENSG00000136866.13	ENSG00000136866	ZFP37	9	protein_coding	121.398	-0.850941	0.294322	-2.89119	0.00383784	0.0253139	9.1345	7.87587	15.3839	18.5073
ENSG00000229152.2	ENSG00000229152	ANKRD10-IT1	13	sense_intronic	22.9679	-2.131	0.737256	-2.89044	0.00384697	0.0253623	0.380604	1.34719	3.02634	5.04745
ENSG00000101542.9	ENSG00000101542	CDH20	18	protein_coding	68.2013	-1.21676	0.421047	-2.88983	0.00385447	0.0253879	2.66423	5.49238	9.70952	10.8801
ENSG00000114770.16	ENSG00000114770	ABCC5	3	protein_coding	780.371	-0.471578	0.163224	-2.88914	0.00386292	0.0254256	66.0729	62.5925	82.2156	114.521
ENSG00000154898.15	ENSG00000154898	CCDC144CP	17	transcribed_processed_pseudogene	105.256	-1.04489	0.361671	-2.88907	0.00386381	0.0254256	4.41501	9.22306	14.249	16.3762
ENSG00000196526.10	ENSG00000196526	AFAP1	4	protein_coding	1770.05	-0.31343	0.108696	-2.88355	0.00393215	0.025815	154.069	156.481	207.178	217.825
ENSG00000136527.17	ENSG00000136527	TRA2B	3	protein_coding	1033.09	-0.365264	0.126748	-2.8818	0.00395411	0.025947	87.2345	90.4689	119.793	132.243
ENSG00000077097.15	ENSG00000077097	TOP2B	3	protein_coding	3481.02	-0.290741	0.100953	-2.87996	0.0039772	0.0260742	292.989	323.222	417.509	412.096
ENSG00000279693.1	ENSG00000279693	AC099521.2	16	TEC	62.7831	-1.13806	0.395284	-2.8791	0.0039881	0.0261213	3.88216	3.83431	8.95293	9.7584
ENSG00000142675.17	ENSG00000142675	CNKSR1	1	protein_coding	49.1172	-1.46971	0.51056	-2.87864	0.00399399	0.0261477	1.37017	3.83431	7.81805	7.73942
ENSG00000089048.14	ENSG00000089048	ESF1	20	protein_coding	252.382	-0.656078	0.227979	-2.8778	0.00400458	0.0262049	22.4556	15.959	33.0376	33.9861
ENSG00000253771.6	ENSG00000253771	TPTE2P1	13	transcribed_unprocessed_pseudogene	110.88	-0.895405	0.311302	-2.87632	0.0040234	0.026309	7.76432	7.46135	17.6537	13.572
ENSG00000183808.11	ENSG00000183808	RBM12B	8	protein_coding	595.684	-0.427664	0.148746	-2.87512	0.00403875	0.0263576	50.7726	49.1206	74.1454	73.9171
ENSG00000120071.14	ENSG00000120071	KANSL1	17	protein_coding	696.484	-0.459318	0.159922	-2.87213	0.0040771	0.0265313	57.0145	58.4473	75.1542	99.7151
ENSG00000220323.4	ENSG00000220323	HIST2H2BD	1	transcribed_unprocessed_pseudogene	131.698	-0.826314	0.287728	-2.87185	0.00408073	0.0265427	8.06881	10.6739	18.9146	17.4978
ENSG00000198000.11	ENSG00000198000	NOL8	9	protein_coding	373.657	-0.518297	0.180495	-2.87153	0.00408488	0.0265574	30.6006	29.8454	44.1342	51.2596
ENSG00000171291.8	ENSG00000171291	ZNF439	19	protein_coding	138.285	-0.798546	0.278138	-2.87105	0.00409116	0.0265766	10.1241	9.74121	16.771	21.3114
ENSG00000247708.7	ENSG00000247708	STX18-AS1	4	antisense	82.6323	-1.07577	0.374702	-2.87101	0.00409162	0.0265766	3.80604	6.73594	11.9793	12.226
ENSG00000109956.12	ENSG00000109956	B3GAT1	11	protein_coding	1748.54	-0.329965	0.115065	-2.86764	0.00413552	0.0268123	142.727	162.284	207.683	214.124
ENSG00000035115.21	ENSG00000035115	SH3YL1	2	protein_coding	257.357	-0.594885	0.207487	-2.8671	0.00414254	0.0268331	21.0093	19.2752	33.9203	33.201
ENSG00000105662.15	ENSG00000105662	CRTC1	19	protein_coding	621.245	-0.439314	0.153262	-2.86643	0.00415129	0.026865	48.9457	54.9238	72.1278	82.7781
ENSG00000168385.17	ENSG00000168385	2002-09-01	2	protein_coding	636.551	-0.417643	0.145712	-2.86623	0.00415395	0.0268698	52.4472	54.8202	76.289	81.4321
ENSG00000151006.7	ENSG00000151006	PRSS53	16	protein_coding	36.0275	-1.56302	0.545423	-2.8657	0.00416086	0.0269022	1.8269	1.76171	4.28732	7.40292
ENSG00000183662.10	ENSG00000183662	FAM19A1	3	protein_coding	79.1511	-1.06125	0.370658	-2.86315	0.00419451	0.0270949	4.33889	5.80327	9.70952	13.4599
ENSG00000272333.5	ENSG00000272333	KMT2B	19	protein_coding	851.352	-0.399796	0.13969	-2.86202	0.00420947	0.0271665	66.4535	78.1369	102.265	107.455
ENSG00000121454.5	ENSG00000121454	LHX4	1	protein_coding	92.9139	-0.962346	0.33632	-2.8614	0.0042178	0.0272078	5.40458	7.04683	12.1054	14.4693
ENSG00000143970.16	ENSG00000143970	ASXL2	2	protein_coding	638.893	-0.470608	0.164525	-2.8604	0.00423109	0.027281	59.0698	46.1153	75.6586	85.3579
ENSG00000274964.1	ENSG00000274964	AC026356.1	12	sense_intronic	22.386	-1.95853	0.684955	-2.85936	0.00424503	0.0273458	0.685087	1.13993	3.65683	4.03796
ENSG00000151657.11	ENSG00000151657	KIN	10	protein_coding	206.153	-0.650165	0.227573	-2.85695	0.00427734	0.0275185	16.2137	15.3372	26.1022	28.49
ENSG00000131023.12	ENSG00000131023	LATS1	6	protein_coding	716.641	-0.424556	0.148703	-2.85506	0.00430286	0.0276551	57.6996	62.7997	80.9547	97.0232
ENSG00000241261.1	ENSG00000241261	RPL17P19	4	processed_pseudogene	35.1585	-1.6698	0.585039	-2.85417	0.00431494	0.0277201	1.37017	1.96897	3.53073	8.07592
ENSG00000111266.8	ENSG00000111266	DUSP16	12	protein_coding	148.874	-0.764048	0.267801	-2.85304	0.00433028	0.027768	10.8092	10.8811	22.0671	18.5073
ENSG00000204764.13	ENSG00000204764	RANBP17	5	protein_coding	253.633	-0.654512	0.229391	-2.85326	0.00432735	0.027768	16.8227	22.0732	29.2546	37.9119
ENSG00000103056.11	ENSG00000103056	SMPD3	16	protein_coding	1778.5	-0.366722	0.128622	-2.85115	0.00435614	0.0278955	135.267	170.678	219.788	213.9
ENSG00000163660.11	ENSG00000163660	CCNL1	3	protein_coding	432.859	-0.518449	0.181904	-2.85012	0.00437024	0.0279505	37.2231	32.747	48.7998	61.8032
ENSG00000223756.6	ENSG00000223756	TSSC2	11	transcribed_unprocessed_pseudogene	31.3981	-1.6847	0.591105	-2.85009	0.00437069	0.0279505	1.29405	1.65808	3.65683	6.72993
ENSG00000185158.12	ENSG00000185158	LRRC37B	17	protein_coding	149.713	-0.760508	0.266929	-2.8491	0.00438431	0.0280122	11.1898	10.6739	18.2842	22.5453
ENSG00000145934.16	ENSG00000145934	TENM2	5	protein_coding	417.757	-0.494022	0.173426	-2.84861	0.00439105	0.0280425	33.8738	34.4051	48.7998	57.0922
ENSG00000188785.11	ENSG00000188785	ZNF548	19	protein_coding	181.628	-0.68455	0.240425	-2.84725	0.00440981	0.0280986	13.9301	13.4719	23.0759	25.4616
ENSG00000134698.10	ENSG00000134698	AGO4	1	protein_coding	560.646	-0.470866	0.165412	-2.84663	0.00441846	0.0281366	41.6381	50.9859	65.4447	75.5995
ENSG00000162139.9	ENSG00000162139	NEU3	11	protein_coding	272.748	-0.586379	0.205997	-2.84654	0.00441977	0.0281366	19.8675	23.1095	33.542	37.3511
ENSG00000162775.14	ENSG00000162775	RBM15	1	protein_coding	256.576	-0.602839	0.212059	-2.84279	0.00447211	0.0284311	18.1929	21.9695	32.5332	34.4348
ENSG00000132952.11	ENSG00000132952	USPL1	13	protein_coding	400.875	-0.503482	0.177388	-2.83831	0.00453525	0.0287935	29.9916	35.3378	50.9434	50.811
ENSG00000243302.3	ENSG00000243302	AC018638.4	7	processed_pseudogene	27.7519	-1.70868	0.602075	-2.83799	0.00453988	0.0288099	1.21793	1.34719	4.16122	5.04745
ENSG00000138346.14	ENSG00000138346	DNA2	10	protein_coding	89.1539	-1.02014	0.359696	-2.83611	0.00456665	0.0289407	6.77475	4.76698	10.5922	15.3667
ENSG00000125485.17	ENSG00000125485	DDX31	9	protein_coding	162.652	-0.730416	0.257557	-2.83594	0.00456904	0.0289428	12.2555	11.8138	19.6712	24.3399
ENSG00000171295.12	ENSG00000171295	ZNF440	19	protein_coding	111.389	-0.9336	0.329315	-2.83497	0.00458296	0.0290048	9.36286	5.59601	16.3927	15.3667
ENSG00000140948.11	ENSG00000140948	ZCCHC14	16	protein_coding	987.285	-0.36155	0.127558	-2.83439	0.00459133	0.0290447	81.906	88.189	117.901	122.597
ENSG00000131013.3	ENSG00000131013	PPIL4	6	protein_coding	662.029	-0.40654	0.143608	-2.83089	0.00464186	0.0292854	54.4264	57.6182	81.4591	81.993
ENSG00000071575.11	ENSG00000071575	TRIB2	2	protein_coding	3157.87	-0.292671	0.103401	-2.83043	0.00464856	0.0293144	289.031	269.127	386.615	366.557
ENSG00000181555.20	ENSG00000181555	SETD2	3	protein_coding	2793.11	-0.291608	0.103059	-2.82952	0.00466182	0.0293849	248.002	246.121	315.37	350.966
ENSG00000196150.13	ENSG00000196150	ZNF250	8	protein_coding	382.358	-0.508872	0.180164	-2.8245	0.0047354	0.0298205	31.8185	30.2599	44.7646	52.6056
ENSG00000175354.19	ENSG00000175354	PTPN2	18	protein_coding	172.092	-0.691844	0.245215	-2.82138	0.0047818	0.030047	12.6361	13.2646	22.8237	23.2183
ENSG00000171811.13	ENSG00000171811	CFAP46	10	protein_coding	41.3392	-1.50217	0.532476	-2.8211	0.0047859	0.0300593	1.67466	2.59075	8.57464	4.59879
ENSG00000153207.15	ENSG00000153207	AHCTF1	1	protein_coding	665.154	-0.407664	0.144615	-2.81896	0.00481801	0.0302475	57.6235	54.8202	78.9371	85.4701
ENSG00000185986.11	ENSG00000185986	SDHAP3	5	transcribed_unprocessed_pseudogene	73.8636	-1.044	0.370546	-2.81747	0.00484036	0.0303742	5.02397	4.45609	9.58342	12.0017
ENSG00000146830.10	ENSG00000146830	GIGYF1	7	protein_coding	546.262	-0.436122	0.154846	-2.81649	0.00485522	0.0304403	44.1501	47.2552	65.1925	70.8886
ENSG00000148019.13	ENSG00000148019	CEP78	9	protein_coding	681.754	-0.447014	0.158738	-2.81605	0.00486178	0.0304543	50.0875	63.6288	80.4503	89.8446
ENSG00000164066.12	ENSG00000164066	INTU	4	protein_coding	265.121	-0.594223	0.211081	-2.81515	0.0048755	0.0305267	21.8467	19.6897	31.2722	37.9119
ENSG00000135315.11	ENSG00000135315	CEP162	6	protein_coding	198.459	-0.656129	0.233184	-2.81378	0.00489629	0.0306217	16.0615	14.1973	26.7327	25.9102
ENSG00000064393.15	ENSG00000064393	HIPK2	7	protein_coding	5168.19	-0.277005	0.0984718	-2.81304	0.0049076	0.030673	480.322	438.665	623.679	603.002
ENSG00000140386.12	ENSG00000140386	SCAPER	15	protein_coding	1141.83	-0.351493	0.124981	-2.81238	0.00491768	0.0307087	94.9227	102.594	131.772	145.591
ENSG00000266490.1	ENSG00000266490	AC127024.5	17	lincRNA	68.5441	-1.1396	0.405282	-2.81187	0.00492542	0.0307435	4.18665	4.24883	7.56586	12.899
ENSG00000139800.8	ENSG00000139800	ZIC5	13	protein_coding	58.1488	-1.26244	0.449164	-2.81063	0.00494441	0.0308483	3.42544	3.31616	6.05268	11.7774
ENSG00000050030.14	ENSG00000050030	NEXMIF	X	protein_coding	1315.38	-0.374567	0.133294	-2.81007	0.00495304	0.0308885	101.317	124.252	166.323	155.125
ENSG00000162374.16	ENSG00000162374	ELAVL4	1	protein_coding	3289.35	-0.284996	0.101505	-2.80771	0.00498949	0.0310882	304.027	279.075	391.407	391.458
ENSG00000260261.2	ENSG00000260261	AC124944.3	3	transcribed_unprocessed_pseudogene	21.2568	-2.03471	0.725274	-2.80544	0.00502485	0.0312947	0.532846	1.13993	2.90024	4.48662
ENSG00000124795.15	ENSG00000124795	DEK	6	protein_coding	542.08	-0.464464	0.165602	-2.80469	0.00503649	0.0313533	45.2919	44.25	74.5237	61.5789
ENSG00000146247.13	ENSG00000146247	PHIP	6	protein_coding	1584.51	-0.32002	0.114121	-2.80422	0.00504378	0.0313709	141.965	135.237	182.715	198.645
ENSG00000189403.14	ENSG00000189403	HMGB1	13	protein_coding	691.415	-0.404858	0.144373	-2.80425	0.00504344	0.0313709	55.1876	61.9707	84.1071	86.4796
ENSG00000171132.13	ENSG00000171132	PRKCE	2	protein_coding	2669.17	-0.337045	0.120234	-2.80323	0.00505937	0.03144	254.929	208.711	308.561	337.394
ENSG00000120875.8	ENSG00000120875	DUSP4	8	protein_coding	1724.56	-0.350681	0.125183	-2.80136	0.00508884	0.0316018	147.979	150.16	227.984	190.457
ENSG00000169062.14	ENSG00000169062	UPF3A	13	protein_coding	322.421	-0.591126	0.211218	-2.79865	0.00513168	0.0318196	20.9332	29.8454	40.099	43.7445
ENSG00000124374.8	ENSG00000124374	PAIP2B	2	protein_coding	187.86	-0.687934	0.245914	-2.79746	0.00515062	0.0319225	12.3316	16.0626	24.4629	25.6859
ENSG00000111731.12	ENSG00000111731	C2CD5	12	protein_coding	760.106	-0.415014	0.148429	-2.79604	0.00517331	0.032049	60.4399	67.8776	85.3681	102.856
ENSG00000168066.20	ENSG00000168066	SF1	11	protein_coding	1547.24	-0.319475	0.114307	-2.79489	0.00519175	0.0321491	139.986	130.677	185.49	186.756
ENSG00000162373.12	ENSG00000162373	BEND5	1	protein_coding	222.35	-0.619563	0.221697	-2.79465	0.00519567	0.0321592	18.269	16.1663	29.1285	29.2752
ENSG00000173406.15	ENSG00000173406	DAB1	1	protein_coding	288.403	-0.729745	0.261186	-2.79397	0.00520655	0.0322124	14.6913	28.1873	40.7295	37.0146
ENSG00000181450.17	ENSG00000181450	ZNF678	1	protein_coding	167.147	-0.742099	0.265718	-2.79281	0.00522526	0.0322856	10.2002	14.5082	21.6888	23.5548
ENSG00000120837.7	ENSG00000120837	NFYB	12	protein_coding	168.91	-0.729332	0.261197	-2.79227	0.00523402	0.0323255	13.9301	10.9848	24.7151	20.9749
ENSG00000148120.16	ENSG00000148120	C9orf3	9	protein_coding	198.854	-0.729154	0.261239	-2.79113	0.00525239	0.0324105	16.4421	12.9537	21.6888	32.1915
ENSG00000161381.13	ENSG00000161381	PLXDC1	17	protein_coding	64.6192	-1.1677	0.418351	-2.79118	0.00525155	0.0324105	2.81647	5.07786	10.2139	9.0854
ENSG00000253726.1	ENSG00000253726	AC013562.1	8	sense_intronic	32.207	-1.72975	0.619944	-2.79018	0.00526791	0.032492	0.91345	2.0726	3.53073	7.17859
ENSG00000108312.14	ENSG00000108312	UBTF	17	protein_coding	1190	-0.373042	0.133728	-2.78955	0.0052781	0.0325263	93.1719	110.988	151.695	138.973
ENSG00000090470.14	ENSG00000090470	PDCD7	15	protein_coding	268.73	-0.574297	0.206006	-2.78777	0.00530721	0.0326234	19.6392	22.9022	34.929	34.6591
ENSG00000135596.17	ENSG00000135596	MICAL1	6	protein_coding	616.461	-0.414759	0.14879	-2.78754	0.00531103	0.0326292	52.7517	51.1932	72.38	80.3105
ENSG00000255545.7	ENSG00000255545	AP004608.1	11	processed_transcript	36.2518	-1.52229	0.546443	-2.78581	0.00533937	0.032789	1.8269	1.86534	4.16122	7.51509
ENSG00000113369.8	ENSG00000113369	ARRDC3	5	protein_coding	607.407	-0.549217	0.197163	-2.7856	0.00534281	0.0327958	39.05	58.24	66.8317	89.5081
ENSG00000009413.15	ENSG00000009413	REV3L	6	protein_coding	2746.25	-0.288399	0.103548	-2.78517	0.00534991	0.0328251	232.93	253.686	316.505	337.73
ENSG00000196865.4	ENSG00000196865	NHLRC2	10	protein_coding	336.208	-0.579412	0.208048	-2.785	0.00535284	0.0328287	30.9051	21.9695	42.1166	45.3149
ENSG00000144290.16	ENSG00000144290	SLC4A10	2	protein_coding	843.517	-0.381308	0.13694	-2.78449	0.00536116	0.0328654	76.1208	67.8776	101.887	104.987
ENSG00000273079.5	ENSG00000273079	GRIN2B	12	protein_coding	1657.41	-0.83283	0.299308	-2.78251	0.00539394	0.0330376	92.9435	141.766	237.316	222.312
ENSG00000186908.14	ENSG00000186908	ZDHHC17	12	protein_coding	1051.69	-0.350295	0.125962	-2.78095	0.00542006	0.0331687	93.6286	88.189	123.576	131.907
ENSG00000274421.1	ENSG00000274421	AL162390.1	9	sense_intronic	19.0694	-2.14668	0.772232	-2.77985	0.00543848	0.0332669	0.380604	1.0363	2.90024	3.81363
ENSG00000115524.15	ENSG00000115524	SF3B1	2	protein_coding	3679.02	-0.267021	0.0961119	-2.77823	0.00546564	0.033375	332.496	324.362	424.571	446.194
ENSG00000117625.13	ENSG00000117625	RCOR3	1	protein_coding	573.298	-0.421353	0.151655	-2.77836	0.00546342	0.033375	47.3472	49.1206	67.9666	74.2536
ENSG00000118922.17	ENSG00000118922	KLF12	13	protein_coding	967.215	-0.421459	0.151687	-2.77848	0.00546147	0.033375	69.5744	93.3705	119.793	119.905
ENSG00000136378.14	ENSG00000136378	ADAMTS7	15	protein_coding	94.25	-0.916833	0.330552	-2.77364	0.00554327	0.0337877	5.63294	7.25409	12.862	13.7964
ENSG00000140320.11	ENSG00000140320	BAHD1	15	protein_coding	358.58	-0.514092	0.185366	-2.77339	0.00554762	0.0337877	31.0573	26.9438	46.9083	44.5297
ENSG00000188641.13	ENSG00000188641	DPYD	1	protein_coding	53.0819	-1.23712	0.446063	-2.77343	0.00554683	0.0337877	3.12095	3.1089	6.30488	9.87056
ENSG00000140993.10	ENSG00000140993	TIGD7	16	protein_coding	265.056	-0.581955	0.210185	-2.76878	0.0056267	0.0341658	19.0302	22.7986	35.5595	33.201
ENSG00000229657.2	ENSG00000229657	AL391822.1	1	processed_pseudogene	19.2964	-2.08345	0.752427	-2.76897	0.00562342	0.0341658	0.91345	0.518149	2.64805	4.15012
ENSG00000168824.14	ENSG00000168824	NSG1	4	protein_coding	3868.3	-0.265456	0.0959459	-2.76673	0.00566214	0.0343365	343.229	347.886	464.039	450.681
ENSG00000272374.1	ENSG00000272374	Z97832.2	6	lincRNA	22.7548	-1.92683	0.696535	-2.76631	0.00566948	0.0343662	1.21793	0.621779	3.02634	4.82312
ENSG00000164949.7	ENSG00000164949	GEM	8	protein_coding	110.86	-2.74332	0.991912	-2.76569	0.00568032	0.0344171	2.35975	3.31616	33.542	7.96375
ENSG00000134318.13	ENSG00000134318	ROCK2	2	protein_coding	742.494	-0.404153	0.146162	-2.76511	0.00569039	0.0344632	67.3669	58.24	87.5117	95.9015
ENSG00000152217.18	ENSG00000152217	SETBP1	18	protein_coding	2351.49	-0.340682	0.123274	-2.76363	0.00571624	0.0345603	223.643	184.254	267.075	302.735
ENSG00000239704.10	ENSG00000239704	CDRT4	17	protein_coding	18.4904	-2.30924	0.835808	-2.76288	0.00572931	0.0346244	0.228362	1.0363	2.26976	4.37445
ENSG00000260807.6	ENSG00000260807	AC009041.2	16	lincRNA	219.835	-0.609422	0.220661	-2.7618	0.00574829	0.0347093	17.0511	17.2026	27.4893	30.0604
ENSG00000173209.23	ENSG00000173209	AHSA2P	2	transcribed_unitary_pseudogene	147.092	-0.735798	0.266561	-2.76034	0.00577416	0.0348505	10.0479	11.7102	19.0407	20.7506
ENSG00000162924.14	ENSG00000162924	REL	2	protein_coding	124.732	-0.805532	0.291866	-2.75994	0.00578118	0.0348779	9.05838	8.80854	15.0056	19.4046
ENSG00000072134.15	ENSG00000072134	EPN2	17	protein_coding	541.832	-0.424191	0.153989	-2.75468	0.00587501	0.0352777	46.4337	44.5609	65.6969	68.8696
ENSG00000111676.14	ENSG00000111676	ATN1	12	protein_coding	1966.44	-0.296959	0.107801	-2.75469	0.00587486	0.0352777	170.587	176.585	238.955	230.612
ENSG00000276564.1	ENSG00000276564	AC130650.2	16	lincRNA	25.1194	-1.84048	0.668277	-2.75407	0.00588591	0.035328	0.837329	1.34719	2.90024	5.60827
ENSG00000138709.18	ENSG00000138709	LARP1B	4	protein_coding	575.136	-0.456062	0.165626	-2.75357	0.00589487	0.0353376	42.0187	53.5767	68.9754	75.0387
ENSG00000171790.15	ENSG00000171790	SLFNL1	1	protein_coding	13.3183	-2.52468	0.916934	-2.75339	0.00589815	0.0353411	0.456725	0.31089	2.01756	2.9163
ENSG00000073605.18	ENSG00000073605	GSDMB	17	protein_coding	58.9207	-1.24271	0.451517	-2.7523	0.00591786	0.0354442	2.89259	4.04157	6.17878	11.7774
ENSG00000126603.8	ENSG00000126603	GLIS2	16	protein_coding	158.257	-0.713374	0.259268	-2.75149	0.00593243	0.035471	11.2659	12.332	22.6976	19.8533
ENSG00000278991.1	ENSG00000278991	AC090181.3	15	TEC	25.8782	-1.76315	0.64076	-2.75166	0.00592946	0.035471	0.989571	1.34719	3.27854	5.38394
ENSG00000256463.8	ENSG00000256463	SALL3	18	protein_coding	169.892	-0.735154	0.267211	-2.75121	0.00593758	0.0354867	10.3524	14.8191	24.3368	21.5358
ENSG00000250197.1	ENSG00000250197	HMGN1P15	5	processed_pseudogene	11.6955	-2.73634	0.995043	-2.74998	0.00595998	0.0356055	0.380604	0.20726	2.39585	2.01898
ENSG00000279476.1	ENSG00000279476	AC092139.3	16	TEC	17.8756	-2.13015	0.775	-2.74858	0.00598532	0.0357266	0.685087	0.621779	2.39585	3.92579
ENSG00000232677.6	ENSG00000232677	LINC00665	19	lincRNA	208.614	-0.688676	0.250586	-2.74826	0.00599116	0.0357463	16.8988	14.5082	22.6976	33.201
ENSG00000184465.16	ENSG00000184465	WDR27	6	protein_coding	248.063	-0.610252	0.222103	-2.74761	0.00600322	0.035803	19.1824	19.4824	27.8676	37.1268
ENSG00000246250.2	ENSG00000246250	AC087521.2	11	antisense	10.9811	-2.82679	1.02964	-2.74541	0.00604358	0.0360284	0.228362	0.31089	2.14366	2.01898
ENSG00000162664.16	ENSG00000162664	ZNF326	1	protein_coding	701.6	-0.419711	0.152899	-2.74502	0.00605078	0.0360561	60.6683	57.411	77.55	96.5745
ENSG00000185737.12	ENSG00000185737	NRG3	10	protein_coding	815.765	-0.390487	0.142263	-2.74481	0.00605452	0.0360631	65.4639	73.5772	92.9339	107.567
ENSG00000131626.18	ENSG00000131626	PPFIA1	11	protein_coding	799.71	-0.39398	0.143573	-2.74411	0.00606753	0.0361253	70.6401	65.2868	90.1598	106.782
ENSG00000020181.17	ENSG00000020181	ADGRA2	8	protein_coding	68.0712	-1.10408	0.402643	-2.74209	0.00610505	0.036318	4.94785	3.52342	8.19634	12.0017
ENSG00000197461.13	ENSG00000197461	PDGFA	7	protein_coding	303.266	-0.58413	0.213069	-2.74151	0.00611578	0.0363664	20.0959	27.7728	40.9817	37.6876
ENSG00000165121.11	ENSG00000165121	AL353743.1	9	transcribed_unprocessed_pseudogene	114.773	-0.819456	0.29895	-2.74111	0.00612318	0.0363895	8.44941	7.87587	14.5012	17.2735
ENSG00000226555.1	ENSG00000226555	AGKP1	Y	processed_pseudogene	21.38	-2.00146	0.730187	-2.74102	0.00612484	0.0363895	0.761208	0.932669	2.26976	5.15961
ENSG00000073584.19	ENSG00000073584	SMARCE1	17	protein_coding	148.284	-0.818846	0.298978	-2.73882	0.00616603	0.0366033	9.97183	11.192	15.2578	25.7981
ENSG00000197816.13	ENSG00000197816	CCDC180	9	protein_coding	62.0861	-1.16252	0.424512	-2.73848	0.00617232	0.0366252	2.74035	4.87061	8.44854	10.0949
ENSG00000186625.13	ENSG00000186625	KATNA1	6	protein_coding	57.8517	-1.16297	0.424756	-2.73798	0.00618186	0.0366605	4.18665	2.79801	8.07025	9.30974
ENSG00000120616.15	ENSG00000120616	EPC1	10	protein_coding	573.333	-0.431203	0.157573	-2.73653	0.00620915	0.0367972	44.6829	51.5041	67.21	75.3752
ENSG00000112851.14	ENSG00000112851	ERBIN	5	protein_coding	839.27	-0.42603	0.155837	-2.73382	0.00626048	0.037039	64.9311	76.168	90.7903	117.774
ENSG00000004534.14	ENSG00000004534	RBM6	3	protein_coding	881.983	-0.362647	0.132834	-2.73007	0.00633205	0.0373681	76.2731	75.5462	101.761	113.287
ENSG00000123066.8	ENSG00000123066	MED13L	12	protein_coding	1832.74	-0.338671	0.124041	-2.73032	0.00632727	0.0373681	167.009	151.3	200.495	243.399
ENSG00000163029.15	ENSG00000163029	SMC6	2	protein_coding	649.679	-0.404318	0.148097	-2.73008	0.00633193	0.0373681	58.0802	51.8149	79.5676	80.8713
ENSG00000146587.17	ENSG00000146587	RBAK	7	protein_coding	449.982	-0.474573	0.174016	-2.72718	0.00638781	0.0376183	40.2679	33.6797	58.3832	55.0733
ENSG00000110427.15	ENSG00000110427	KIAA1549L	11	protein_coding	1487.98	-0.358167	0.131344	-2.72693	0.00639265	0.0376311	113.648	143.217	178.68	183.278
ENSG00000159023.21	ENSG00000159023	EPB41	1	protein_coding	1702.44	-0.313907	0.115153	-2.726	0.00641063	0.0377211	143.64	155.03	211.592	196.963
ENSG00000075539.14	ENSG00000075539	FRYL	4	protein_coding	860.818	-0.40914	0.150178	-2.72438	0.00644232	0.0378285	80.2313	65.0796	98.7344	114.297
ENSG00000204519.10	ENSG00000204519	ZNF551	19	protein_coding	117.835	-0.799503	0.293453	-2.72447	0.00644043	0.0378285	8.90614	7.9795	16.5188	15.9275
ENSG00000250251.6	ENSG00000250251	PKD1P6	16	transcribed_unprocessed_pseudogene	111.18	-0.882989	0.324093	-2.72449	0.00644014	0.0378285	5.93742	9.53395	15.0056	16.1518
ENSG00000136141.14	ENSG00000136141	LRCH1	13	protein_coding	335.107	-0.551126	0.202346	-2.72369	0.00645579	0.0378917	23.6736	29.949	38.5859	47.6703
ENSG00000127914.16	ENSG00000127914	AKAP9	7	protein_coding	5306.19	-0.249603	0.0916583	-2.72319	0.0064655	0.0379013	476.212	477.527	607.16	641.811
ENSG00000130338.12	ENSG00000130338	TULP4	6	protein_coding	5010.75	-0.263349	0.0967052	-2.72322	0.00646496	0.0379013	429.017	467.164	601.233	582.7
ENSG00000186566.12	ENSG00000186566	GPATCH8	17	protein_coding	962.463	-0.356317	0.130836	-2.72339	0.00646162	0.0379013	85.027	80.9349	121.054	113.063
ENSG00000141446.10	ENSG00000141446	ESCO1	18	protein_coding	334.146	-0.51734	0.189994	-2.72293	0.0064706	0.0379154	29.002	24.9748	43.1254	42.1742
ENSG00000185219.16	ENSG00000185219	ZNF445	3	protein_coding	1821.8	-0.307053	0.112819	-2.72165	0.00649561	0.0380362	167.77	152.44	212.727	223.994
ENSG00000233930.3	ENSG00000233930	KRTAP5-AS1	11	antisense	453.597	-0.480433	0.176528	-2.72156	0.00649736	0.0380362	33.5693	41.0374	60.1486	54.1759
ENSG00000235903.8	ENSG00000235903	CPB2-AS1	13	antisense	156.492	-0.696477	0.256016	-2.72044	0.00651957	0.0381388	11.8748	11.6065	21.1844	20.7506
ENSG00000112787.13	ENSG00000112787	FBRSL1	12	protein_coding	822.239	-0.364559	0.134155	-2.71745	0.00657872	0.0383987	69.0416	72.4373	97.0952	103.417
ENSG00000279759.1	ENSG00000279759	AC118344.2	19	TEC	57.9229	-1.19465	0.439707	-2.71693	0.00658907	0.0384176	2.43587	4.55972	8.32244	9.0854
ENSG00000197329.11	ENSG00000197329	PELI1	2	protein_coding	735.647	-0.429578	0.158146	-2.71634	0.00660074	0.0384697	60.8205	62.5925	78.5588	104.538
ENSG00000144596.12	ENSG00000144596	GRIP2	3	protein_coding	358.047	-0.525721	0.193574	-2.71587	0.00661023	0.038509	25.6527	32.2289	42.2427	49.2407
ENSG00000185482.7	ENSG00000185482	STAC3	12	protein_coding	34.8481	-1.46305	0.538914	-2.7148	0.00663154	0.0386172	1.59854	2.0726	4.79171	6.28127
ENSG00000121406.8	ENSG00000121406	ZNF549	19	protein_coding	327.278	-0.532278	0.196078	-2.71463	0.00663508	0.0386218	25.3482	27.3583	37.1988	46.6608
ENSG00000112149.9	ENSG00000112149	CD83	6	protein_coding	128.541	-0.805295	0.296686	-2.7143	0.00664152	0.0386433	7.61208	10.8811	16.5188	18.8438
ENSG00000147548.16	ENSG00000147548	NSD3	8	protein_coding	4112.43	-0.266209	0.098152	-2.71221	0.00668356	0.0388349	349.927	384.881	478.162	494.65
ENSG00000196724.12	ENSG00000196724	ZNF418	19	protein_coding	221.528	-0.610618	0.225513	-2.70769	0.0067754	0.0393085	15.6048	18.9643	27.9937	29.9482
ENSG00000129749.3	ENSG00000129749	CHRNA10	11	protein_coding	15.5385	-2.23904	0.826997	-2.70743	0.00678059	0.0393224	0.456725	0.621779	2.52195	3.02847
ENSG00000108510.9	ENSG00000108510	MED13	17	protein_coding	1814.56	-0.315977	0.116723	-2.70706	0.00678815	0.03935	163.66	154.305	201.882	234.426
ENSG00000149328.14	ENSG00000149328	GLB1L2	11	protein_coding	42.8384	-1.32859	0.490997	-2.70591	0.00681172	0.0394541	2.13138	2.69438	5.4222	7.85158
ENSG00000166508.17	ENSG00000166508	MCM7	7	protein_coding	263.567	-0.553118	0.204612	-2.70325	0.00686645	0.039703	20.0959	21.9695	33.6681	34.2105
ENSG00000213079.9	ENSG00000213079	SCAF8	6	protein_coding	1090.59	-0.336506	0.124477	-2.70336	0.00686416	0.039703	95.5316	94.0959	125.719	138.076
ENSG00000139718.10	ENSG00000139718	SETD1B	12	protein_coding	648.915	-0.405433	0.150126	-2.70062	0.00692109	0.0399396	53.4368	56.4783	73.7671	86.4796
ENSG00000121741.16	ENSG00000121741	ZMYM2	13	protein_coding	2366.53	-0.291755	0.108154	-2.69758	0.00698453	0.0402232	213.9	204.669	265.309	299.37
ENSG00000206557.5	ENSG00000206557	TRIM71	3	protein_coding	552.9	-0.426932	0.158309	-2.69682	0.00700045	0.0402984	45.2919	47.5661	63.0488	74.3657
ENSG00000053900.10	ENSG00000053900	ANAPC4	4	protein_coding	256.824	-0.622579	0.23089	-2.69644	0.00700856	0.0403286	19.0302	20.8296	27.3632	40.1552
ENSG00000126003.6	ENSG00000126003	PLAGL2	20	protein_coding	245.532	-0.588235	0.218315	-2.69443	0.00705083	0.0405091	20.3243	18.2389	28.7503	35.22
ENSG00000171606.17	ENSG00000171606	ZNF274	19	protein_coding	190.093	-0.635632	0.235908	-2.69441	0.00705144	0.0405091	14.463	14.8191	25.9761	24.1156
ENSG00000031003.10	ENSG00000031003	FAM13B	5	protein_coding	1550.07	-0.310731	0.115425	-2.69207	0.00710092	0.04076	137.398	134.719	192.173	179.577
ENSG00000122566.21	ENSG00000122566	HNRNPA2B1	7	protein_coding	1881.4	-0.293969	0.10924	-2.69102	0.00712333	0.0408553	162.366	170.264	215.501	233.529
ENSG00000104067.16	ENSG00000104067	TJP1	15	protein_coding	1027.66	-0.395577	0.147028	-2.69048	0.00713496	0.0409054	96.5973	77.8261	116.01	137.291
ENSG00000116350.16	ENSG00000116350	SRSF4	1	protein_coding	573.283	-0.424122	0.1577	-2.68942	0.00715769	0.0410022	48.5651	47.7734	64.6881	77.7307
ENSG00000198087.7	ENSG00000198087	CD2AP	6	protein_coding	142.888	-0.749446	0.278657	-2.68949	0.00715609	0.0410022	10.1241	10.8811	16.5188	22.3209
ENSG00000281195.1	ENSG00000281195	AC007878.1	2	lincRNA	81.4529	-1.1185	0.416001	-2.68868	0.00717345	0.0410591	6.62251	3.41979	8.70073	15.591
ENSG00000204611.6	ENSG00000204611	ZNF616	19	protein_coding	222.058	-0.60956	0.227048	-2.68472	0.00725908	0.0413808	18.878	15.6481	27.3632	30.8455
ENSG00000253159.2	ENSG00000253159	PCDHGA12	5	protein_coding	41.7018	-1.41673	0.5277	-2.68473	0.0072588	0.0413808	1.52242	3.00527	5.0439	8.07592
ENSG00000171016.12	ENSG00000171016	PYGO1	15	protein_coding	555.629	-0.415471	0.154851	-2.68303	0.00729575	0.0415394	47.1949	46.4262	71.4973	66.0655
ENSG00000180822.11	ENSG00000180822	PSMG4	6	protein_coding	215.212	-0.618585	0.230597	-2.68254	0.00730665	0.0415846	16.1376	17.3062	24.9673	31.5185
ENSG00000228775.7	ENSG00000228775	WEE2-AS1	7	antisense	13.0649	-2.45233	0.914309	-2.68216	0.00731479	0.0415973	0.380604	0.41452	2.64805	2.13114
ENSG00000267080.5	ENSG00000267080	ASB16-AS1	17	antisense	51.7877	-1.24948	0.465835	-2.68224	0.00731312	0.0415973	2.05526	4.04157	7.43976	8.30025
ENSG00000141013.16	ENSG00000141013	GAS8	16	protein_coding	181.594	-0.640411	0.239012	-2.67941	0.0073752	0.0418901	13.9301	13.99	23.7063	24.2277
ENSG00000043514.16	ENSG00000043514	TRIT1	1	protein_coding	260.162	-0.594855	0.222191	-2.67722	0.00742354	0.0420627	17.2794	23.6276	32.281	35.4443
ENSG00000060709.15	ENSG00000060709	RIMBP2	12	protein_coding	922.301	-0.351722	0.131419	-2.67633	0.00744331	0.0421408	80.4597	78.966	105.922	118.222
ENSG00000092439.14	ENSG00000092439	TRPM7	15	protein_coding	590.101	-0.41488	0.155039	-2.67597	0.00745133	0.0421693	48.7934	50.7786	66.9578	79.1888
ENSG00000156858.11	ENSG00000156858	PRR14	16	protein_coding	134.759	-0.74087	0.276923	-2.67537	0.00746467	0.0422108	9.5151	10.363	16.8971	19.629
ENSG00000161912.18	ENSG00000161912	ADCY10P1	6	transcribed_unprocessed_pseudogene	43.3348	-1.35824	0.507952	-2.67396	0.0074961	0.0423375	2.89259	1.86534	5.0439	8.52458
ENSG00000247137.8	ENSG00000247137	AP000873.2	11	processed_transcript	42.8856	-1.30915	0.489898	-2.67228	0.00753371	0.0425328	2.66423	2.17623	5.4222	7.85158
ENSG00000135541.20	ENSG00000135541	AHI1	6	protein_coding	1175.71	-0.341412	0.127773	-2.67202	0.00753955	0.0425487	99.1854	104.977	131.142	153.667
ENSG00000188322.4	ENSG00000188322	SBK1	16	protein_coding	2538.91	-0.277125	0.103786	-2.67015	0.00758174	0.0427525	218.847	232.856	306.039	296.453
ENSG00000101236.16	ENSG00000101236	RNF24	20	protein_coding	569.324	-0.404318	0.151504	-2.6687	0.0076146	0.0429206	49.4024	46.9443	70.1103	70.4399
ENSG00000169299.13	ENSG00000169299	PGM2	4	protein_coding	63.951	-1.04462	0.391536	-2.66801	0.00763026	0.0429558	4.26277	3.93794	9.58342	9.0854
ENSG00000226314.8	ENSG00000226314	ZNF192P1	6	transcribed_unprocessed_pseudogene	42.1189	-1.29145	0.484072	-2.66788	0.00763306	0.0429558	2.13138	2.69438	6.43098	6.5056
ENSG00000273329.1	ENSG00000273329	AC078846.1	7	lincRNA	63.1292	-1.05576	0.395713	-2.66799	0.00763062	0.0429558	3.72992	4.35246	9.58342	8.86107
ENSG00000140563.14	ENSG00000140563	MCTP2	15	protein_coding	16.2857	-2.16318	0.811082	-2.66702	0.00765261	0.0430043	0.456725	0.725409	3.27854	2.46764
ENSG00000152193.7	ENSG00000152193	RNF219	13	protein_coding	603.434	-0.415213	0.155687	-2.66697	0.00765391	0.0430043	54.9592	46.6335	74.2715	75.263
ENSG00000186350.10	ENSG00000186350	RXRA	9	protein_coding	79.9916	-0.944964	0.354356	-2.66671	0.00765983	0.0430204	5.8613	4.87061	10.8444	12.0017
ENSG00000137492.7	ENSG00000137492	THAP12	11	protein_coding	447.88	-0.444446	0.166699	-2.66615	0.00767251	0.0430744	36.3096	38.3431	57.6266	54.1759
ENSG00000065883.15	ENSG00000065883	CDK13	7	protein_coding	831.25	-0.378443	0.141982	-2.66543	0.0076889	0.0431492	66.3012	76.0643	95.0776	108.464
ENSG00000112182.14	ENSG00000112182	BACH2	6	protein_coding	1370.55	-0.34984	0.131291	-2.66462	0.00770758	0.0432368	118.596	118.553	147.408	185.634
ENSG00000188529.14	ENSG00000188529	SRSF10	1	protein_coding	550.053	-0.410371	0.154259	-2.66028	0.00780758	0.0437123	48.1845	44.6645	67.0839	68.9818
ENSG00000231806.3	ENSG00000231806	PCAT7	9	antisense	281.969	-0.546569	0.205456	-2.66027	0.00780787	0.0437123	24.587	20.4151	34.929	37.6876
ENSG00000138670.17	ENSG00000138670	RASGEF1B	4	protein_coding	139.437	-0.782207	0.294062	-2.66001	0.00781392	0.0437287	8.22105	12.0211	20.9322	17.1613
ENSG00000168646.12	ENSG00000168646	AXIN2	17	protein_coding	58.4748	-1.11974	0.421044	-2.65943	0.00782733	0.0437699	3.72992	3.52342	7.06147	10.3192
ENSG00000169282.17	ENSG00000169282	KCNAB1	3	protein_coding	261.873	-0.563206	0.211778	-2.65942	0.0078275	0.0437699	20.781	20.8296	30.1373	37.5754
ENSG00000152117.17	ENSG00000152117	AC073869.1	2	transcribed_processed_pseudogene	124.191	-0.760269	0.285893	-2.65928	0.00783083	0.0437711	8.83002	9.32669	15.8883	17.9465
ENSG00000064692.18	ENSG00000064692	SNCAIP	5	protein_coding	191.078	-0.647838	0.243777	-2.65751	0.00787213	0.0439496	12.7883	16.5808	25.2195	25.2372
ENSG00000185838.13	ENSG00000185838	GNB1L	22	protein_coding	44.0635	-1.33473	0.502377	-2.65683	0.00788795	0.0440205	3.12095	1.76171	5.54829	8.18808
ENSG00000167680.15	ENSG00000167680	SEMA6B	19	protein_coding	344.945	-0.520037	0.195766	-2.65642	0.0078975	0.0440563	24.2825	31.6071	43.6298	44.3054
ENSG00000026508.18	ENSG00000026508	CD44	11	protein_coding	79.3777	-1.03346	0.389101	-2.65601	0.00790714	0.0440926	6.16579	4.04157	8.95293	14.245
ENSG00000150593.17	ENSG00000150593	PDCD4	10	protein_coding	196.955	-0.711164	0.267874	-2.65485	0.00793443	0.0442097	11.2659	18.2389	28.372	24.4521
ENSG00000166407.13	ENSG00000166407	LMO1	11	protein_coding	62.4503	-1.05489	0.397398	-2.65449	0.00794277	0.0442386	3.6538	4.35246	8.82683	9.4219
ENSG00000213178.3	ENSG00000213178	RPL22P1	3	processed_pseudogene	327.384	-0.536935	0.202361	-2.65335	0.00796981	0.0443541	22.5318	30.1563	42.1166	41.7256
ENSG00000125845.6	ENSG00000125845	BMP2	20	protein_coding	100.648	-0.858612	0.323672	-2.65272	0.00798451	0.044403	7.3076	6.73594	15.7622	12.3382
ENSG00000143850.14	ENSG00000143850	PLEKHA6	1	protein_coding	2155.69	-0.294843	0.111148	-2.65271	0.0079849	0.044403	191.368	189.539	238.829	276.039
ENSG00000170234.12	ENSG00000170234	PWWP2A	5	protein_coding	481.141	-0.453844	0.171188	-2.65115	0.00802191	0.0445768	42.0187	37.8249	54.3481	66.2898
ENSG00000092140.15	ENSG00000092140	G2E3	14	protein_coding	204.23	-0.609926	0.230144	-2.65019	0.00804468	0.0446472	16.7466	15.0263	25.4717	28.0414
ENSG00000161681.15	ENSG00000161681	SHANK1	19	protein_coding	1505.37	-0.31155	0.117593	-2.64938	0.00806389	0.0447361	130.167	134.201	168.971	192.364
ENSG00000104967.6	ENSG00000104967	NOVA2	19	protein_coding	1441.96	-0.302024	0.114112	-2.64673	0.00812753	0.0450005	124.381	129.745	170.736	174.193
ENSG00000164175.14	ENSG00000164175	SLC45A2	5	protein_coding	11.4997	-2.62572	0.99205	-2.64676	0.00812675	0.0450005	0.228362	0.41452	2.14366	2.13114
ENSG00000143442.21	ENSG00000143442	POGZ	1	protein_coding	2135.69	-0.282607	0.106814	-2.64579	0.00815012	0.0450901	189.389	189.746	241.855	266.169
ENSG00000121989.14	ENSG00000121989	ACVR2A	2	protein_coding	995.31	-0.338538	0.127975	-2.64535	0.00816064	0.0451128	86.0165	86.9455	114.244	126.635
ENSG00000165300.7	ENSG00000165300	SLITRK5	13	protein_coding	776.466	-0.409246	0.154703	-2.64537	0.00816017	0.0451128	57.4712	73.9917	91.2947	100.5
ENSG00000198920.9	ENSG00000198920	KIAA0753	17	protein_coding	318.026	-0.516229	0.195335	-2.64278	0.00822276	0.0453671	23.293	28.291	39.8468	41.1647
ENSG00000008300.16	ENSG00000008300	CELSR3	3	protein_coding	1441.47	-0.312355	0.11822	-2.64214	0.00823828	0.0453993	126.589	126.428	162.162	183.951
ENSG00000174606.13	ENSG00000174606	ANGEL2	1	protein_coding	177.975	-0.638121	0.241622	-2.64099	0.00826636	0.0455362	14.0062	13.3683	23.0759	23.8912
ENSG00000197603.13	ENSG00000197603	CPLANE1	5	protein_coding	1952.33	-0.289574	0.109758	-2.6383	0.00833232	0.0458636	169.673	176.067	220.419	244.969
ENSG00000140650.11	ENSG00000140650	PMM2	16	protein_coding	116.451	-0.786018	0.298207	-2.63581	0.00839362	0.0461372	9.21062	7.56498	15.3839	16.6005
ENSG00000143353.11	ENSG00000143353	LYPLAL1	1	protein_coding	113.094	-0.9145	0.34696	-2.63575	0.00839515	0.0461372	5.55682	9.94847	18.5363	13.3477
ENSG00000257151.1	ENSG00000257151	PWAR6	15	lincRNA	2080.07	-0.296301	0.112467	-2.63456	0.00842474	0.0462818	184.136	183.218	229.75	267.29
ENSG00000160208.12	ENSG00000160208	RRP1B	21	protein_coding	1064.29	-0.325987	0.123798	-2.63322	0.008458	0.0464464	94.1615	91.6088	125.341	131.234
ENSG00000235920.1	ENSG00000235920	AC073109.1	7	processed_pseudogene	49.5209	-1.21063	0.459858	-2.63261	0.00847322	0.0465118	3.2732	2.59075	6.05268	8.97324
ENSG00000185946.15	ENSG00000185946	RNPC3	1	protein_coding	228.582	-0.574305	0.218282	-2.63102	0.00851282	0.0466928	17.8123	18.3425	27.7415	31.5185
ENSG00000197343.10	ENSG00000197343	ZNF655	7	protein_coding	908.236	-0.388209	0.147583	-2.63044	0.00852737	0.0467361	72.1625	82.8003	98.9866	124.167
ENSG00000176293.19	ENSG00000176293	ZNF135	19	protein_coding	113.976	-0.783241	0.297797	-2.63011	0.00853564	0.0467632	8.67777	7.77224	15.8883	15.3667
ENSG00000231887.7	ENSG00000231887	PRH1	12	protein_coding	39.5466	-1.68984	0.642542	-2.62993	0.00854035	0.0467708	2.51199	1.13993	2.64805	10.5436
ENSG00000066651.19	ENSG00000066651	TRMT11	6	protein_coding	175.458	-0.716357	0.272637	-2.62751	0.00860119	0.0470308	13.0928	13.0574	18.2842	29.0509
ENSG00000173473.10	ENSG00000173473	SMARCC1	3	protein_coding	1599.46	-0.321435	0.122341	-2.62736	0.00860505	0.0470309	143.64	136.066	175.528	209.749
ENSG00000062650.18	ENSG00000062650	WAPL	10	protein_coding	670.069	-0.393791	0.149899	-2.62703	0.00861327	0.047042	60.6683	53.1621	78.3066	86.7039
ENSG00000171045.14	ENSG00000171045	TSNARE1	8	protein_coding	144.055	-0.709396	0.270064	-2.62677	0.00862008	0.047054	9.74347	11.8138	19.1668	19.5168
ENSG00000150477.14	ENSG00000150477	KIAA1328	18	protein_coding	218.529	-0.613212	0.23355	-2.62561	0.00864927	0.0471469	14.9197	19.1715	26.3544	30.8455
ENSG00000100393.12	ENSG00000100393	EP300	22	protein_coding	1829.77	-0.283181	0.107926	-2.62384	0.00869459	0.047351	164.04	160.626	216.383	218.835
ENSG00000042429.11	ENSG00000042429	MED17	11	protein_coding	46.6863	-1.21985	0.46498	-2.62345	0.0087045	0.0473747	2.43587	3.1089	6.17878	7.96375
ENSG00000240652.1	ENSG00000240652	AP001024.1	11	processed_pseudogene	139.795	-0.771332	0.294119	-2.62252	0.00872822	0.0474758	8.75389	11.6065	21.941	16.1518
ENSG00000163918.10	ENSG00000163918	RFC4	3	protein_coding	77.3529	-0.950107	0.362488	-2.62107	0.00876545	0.0476327	5.4807	4.87061	12.1054	9.98273
ENSG00000113763.11	ENSG00000113763	UNC5A	5	protein_coding	151.436	-0.691839	0.264124	-2.61937	0.00880922	0.0478336	10.5808	12.2283	21.1844	19.2925
ENSG00000138767.13	ENSG00000138767	CNOT6L	4	protein_coding	489.497	-0.424405	0.162197	-2.61661	0.00888089	0.0481856	41.4097	40.8302	56.87	64.7195
ENSG00000135763.9	ENSG00000135763	URB2	1	protein_coding	232.885	-0.566939	0.216756	-2.61556	0.00890818	0.0482964	19.2586	17.6171	30.7678	29.4995
ENSG00000103494.13	ENSG00000103494	RPGRIP1L	16	protein_coding	436.019	-0.436539	0.166949	-2.61481	0.00892771	0.0483837	35.7007	37.2031	55.1047	53.5029
ENSG00000137343.17	ENSG00000137343	ATAT1	6	protein_coding	655.381	-0.389812	0.149112	-2.61423	0.00894297	0.0484477	53.2085	58.4473	83.981	76.9455
ENSG00000141556.20	ENSG00000141556	TBCD	17	protein_coding	726.712	-0.366351	0.140171	-2.61361	0.00895923	0.0485171	60.8205	64.1469	85.1159	92.2
ENSG00000159409.14	ENSG00000159409	CELF3	1	protein_coding	1292.35	-0.334398	0.128046	-2.61155	0.00901335	0.0487726	106.417	118.553	165.188	146.825
ENSG00000175785.12	ENSG00000175785	PRIMA1	14	protein_coding	35.5805	-1.37925	0.528204	-2.61121	0.00902232	0.0487837	2.2075	1.65808	5.54829	5.60827
ENSG00000102057.9	ENSG00000102057	KCND1	X	protein_coding	51.9798	-1.14769	0.439698	-2.61018	0.00904936	0.048911	3.34932	3.00527	6.68317	8.86107
ENSG00000092607.14	ENSG00000092607	TBX15	1	protein_coding	36.1583	-1.37732	0.528217	-2.6075	0.00912073	0.0491834	1.59854	2.38349	5.67439	5.60827
ENSG00000173517.10	ENSG00000173517	PEAK1	15	protein_coding	2964.83	-0.817984	0.313752	-2.6071	0.00913131	0.0491965	247.545	174.305	353.704	467.169
ENSG00000249937.6	ENSG00000249937	LINC02223	5	lincRNA	51.3825	-1.13317	0.434664	-2.60701	0.00913364	0.0491965	3.12095	3.21253	7.43976	7.85158
ENSG00000104365.14	ENSG00000104365	IKBKB	8	protein_coding	89.9185	-0.957715	0.367475	-2.6062	0.00915519	0.0492937	7.3076	4.66335	10.34	15.4788
ENSG00000100625.8	ENSG00000100625	SIX4	14	protein_coding	193.888	-0.661476	0.253949	-2.60476	0.00919383	0.0494639	17.1272	12.332	23.3281	28.2657
ENSG00000142556.18	ENSG00000142556	ZNF614	19	protein_coding	307.857	-0.511979	0.196709	-2.60272	0.00924878	0.0497405	26.2617	23.6276	36.3161	42.1742
ENSG00000213659.4	ENSG00000213659	RSU1P3	10	processed_pseudogene	19.8726	-1.97298	0.758628	-2.60072	0.00930284	0.0499739	1.14181	0.41452	2.64805	4.26229

## Sheet: GOterms
category	over_represented_pvalue	under_represented_pvalue	numDEInCat	numInCat	bonferroni
GO_EXTRACELLULAR_MATRIX	1.56625e-21	1	118	247	1.42686e-17
GO_CELL_SURFACE	4.42557e-21	1	166	394	4.03169e-17
GO_COLLAGEN_CONTAINING_EXTRACELLULAR_MATRIX	3.7599e-20	1	99	197	3.42527e-16
GO_BLOOD_VESSEL_MORPHOGENESIS	1.08357e-18	1	149	360	9.87135e-15
GO_CARDIOVASCULAR_SYSTEM_DEVELOPMENT	1.09317e-18	1	174	443	9.9588e-15
GO_EXTRACELLULAR_STRUCTURE_ORGANIZATION	2.50382e-16	1	100	219	2.28098e-12
GO_SECRETORY_GRANULE	1.40891e-13	1	162	479	1.28352e-09
GO_RESPONSE_TO_WOUNDING	7.05065e-13	1	140	386	6.42314e-09
GO_EXTRACELLULAR_MATRIX_STRUCTURAL_CONSTITUENT	1.42763e-12	1	45	75	1.30057e-08
GO_INFLAMMATORY_RESPONSE	1.51047e-12	1	109	288	1.37603e-08
GO_EXTERNAL_SIDE_OF_PLASMA_MEMBRANE	4.96148e-12	1	60	123	4.51991e-08
GO_WOUND_HEALING	8.67198e-12	1	118	317	7.90018e-08
GO_INTEGRIN_BINDING	3.3527e-11	1	42	75	3.05431e-07
GO_REGULATION_OF_CELL_ADHESION	3.96624e-11	1	142	398	3.61325e-07
GO_AMEBOIDAL_TYPE_CELL_MIGRATION	6.83325e-11	1	106	278	6.22509e-07
GO_SIDE_OF_MEMBRANE	1.26123e-10	1	98	257	1.14898e-06
GO_EPITHELIAL_CELL_DIFFERENTIATION	1.43512e-10	1	120	342	1.30739e-06
GO_RESPONSE_TO_TOXIC_SUBSTANCE	1.85372e-10	1	114	332	1.68874e-06
GO_PLATELET_DEGRANULATION	1.86177e-10	1	42	81	1.69607e-06
GO_REGULATION_OF_STEROID_BIOSYNTHETIC_PROCESS	2.44079e-10	1	34	61	2.22356e-06
GO_TISSUE_MIGRATION	2.99938e-10	1	83	204	2.73243e-06
GO_RESPONSE_TO_ANTIBIOTIC	3.21676e-10	1	84	224	2.93047e-06
GO_CELL_SUBSTRATE_ADHESION	4.50892e-10	1	91	227	4.10762e-06
GO_ENDOTHELIAL_CELL_MIGRATION	5.17969e-10	1	64	146	4.71869e-06
GO_MEMBRANE_REGION	6.05837e-10	1	86	219	5.51918e-06
GO_SKELETAL_SYSTEM_DEVELOPMENT	7.09251e-10	1	112	317	6.46128e-06
GO_ANCHORING_JUNCTION	7.29611e-10	1	150	450	6.64675e-06
GO_POSITIVE_REGULATION_OF_LOCOMOTION	7.74238e-10	1	121	344	7.05331e-06
GO_STEROL_BIOSYNTHETIC_PROCESS	1.01609e-09	1	32	58	9.25658e-06
GO_STEROID_BIOSYNTHETIC_PROCESS	1.28455e-09	1	50	111	1.17022e-05
GO_COAGULATION	1.5254e-09	1	76	190	1.38964e-05
GO_CALCIUM_ION_BINDING	1.78071e-09	1	147	428	1.62223e-05
GO_CELL_CELL_JUNCTION	2.09429e-09	1	113	304	1.9079e-05
GO_CELL_CELL_ADHESION	2.22572e-09	1	164	489	2.02763e-05
GO_REGULATION_OF_COAGULATION	2.62527e-09	1	25	38	2.39162e-05
GO_GROWTH_FACTOR_BINDING	4.736e-09	1	44	92	4.3145e-05
GO_MORPHOGENESIS_OF_A_BRANCHING_STRUCTURE	5.21229e-09	1	54	121	4.7484e-05
GO_REGULATION_OF_VASCULATURE_DEVELOPMENT	5.89334e-09	1	76	194	5.36884e-05
GO_MYELOID_LEUKOCYTE_ACTIVATION	7.21062e-09	1	117	363	6.56888e-05
GO_REGULATION_OF_LIPID_BIOSYNTHETIC_PROCESS	7.47795e-09	1	52	123	6.81242e-05
GO_REGULATION_OF_STEROID_METABOLIC_PROCESS	8.6218e-09	1	37	76	7.85446e-05
GO_POSITIVE_REGULATION_OF_CELL_ADHESION	9.75676e-09	1	81	212	8.88841e-05
GO_REGULATION_OF_BODY_FLUID_LEVELS	1.05617e-08	1	95	267	9.6217e-05
GO_STEROID_METABOLIC_PROCESS	1.46967e-08	1	67	174	0.000133887
GO_VESICLE_LUMEN	1.57864e-08	1	73	207	0.000143814
GO_CELL_SUBSTRATE_JUNCTION	1.84991e-08	1	113	341	0.000168527
GO_TRANSMEMBRANE_RECEPTOR_PROTEIN_SERINE_THREONINE_KINASE_SIGNALING_PATHWAY	2.1299e-08	1	81	223	0.000194034
GO_REGULATION_OF_EPITHELIAL_CELL_MIGRATION	2.27136e-08	1	66	160	0.000206921
GO_REGULATION_OF_LIPID_METABOLIC_PROCESS	2.51126e-08	1	90	259	0.000228775
GO_HEART_DEVELOPMENT	2.7792e-08	1	123	370	0.000253185
GO_RESPONSE_TO_MECHANICAL_STIMULUS	2.81682e-08	1	56	133	0.000256612
GO_RECEPTOR_COMPLEX	2.8316e-08	1	91	238	0.000257958
GO_REGULATION_OF_CELL_ACTIVATION	2.86205e-08	1	88	251	0.000260733
GO_SMALL_MOLECULE_BIOSYNTHETIC_PROCESS	2.95267e-08	1	135	448	0.000268988
GO_PEPTIDE_ANTIGEN_BINDING	3.40514e-08	1	10	10	0.000310208
GO_ENDOTHELIUM_DEVELOPMENT	3.62625e-08	1	40	84	0.000330351
GO_TISSUE_MORPHOGENESIS	3.94487e-08	1	134	422	0.000359378
GO_REGULATION_OF_RESPONSE_TO_EXTERNAL_STIMULUS	4.59028e-08	1	127	395	0.000418175
GO_REGULATION_OF_ALCOHOL_BIOSYNTHETIC_PROCESS	4.68773e-08	1	28	52	0.000427052
GO_PIGMENT_GRANULE	4.87781e-08	1	40	90	0.000444368
GO_POSITIVE_REGULATION_OF_EPITHELIAL_CELL_MIGRATION	5.25961e-08	1	48	107	0.000479151
GO_REGULATION_OF_ENDOTHELIAL_CELL_MIGRATION	5.5243e-08	1	50	114	0.000503263
GO_RESPONSE_TO_GROWTH_FACTOR	7.12062e-08	1	148	488	0.000648689
GO_POSITIVE_REGULATION_OF_CELL_DEATH	7.56066e-08	1	141	466	0.000688776
GO_RESPONSE_TO_BACTERIUM	7.67108e-08	1	82	237	0.000698835
GO_COLLAGEN_BINDING	8.61975e-08	1	24	40	0.00078526
GO_LEUKOCYTE_DIFFERENTIATION	8.99764e-08	1	90	265	0.000819685
GO_LEUKOCYTE_MEDIATED_IMMUNITY	9.0919e-08	1	125	416	0.000828272
GO_REGULATION_OF_NEUROTRANSMITTER_LEVELS	9.4941e-08	1	86	238	0.000864913
GO_UROGENITAL_SYSTEM_DEVELOPMENT	1.02254e-07	1	78	216	0.000931531
GO_BASEMENT_MEMBRANE	1.07698e-07	1	33	62	0.000981132
GO_CELL_ACTIVATION_INVOLVED_IN_IMMUNE_RESPONSE	1.11784e-07	1	121	395	0.00101835
GO_REGULATION_OF_SECRETION	1.26661e-07	1	142	457	0.00115389
GO_NEGATIVE_REGULATION_OF_COAGULATION	1.5105e-07	1	17	24	0.00137607
GO_REGULATION_OF_INFLAMMATORY_RESPONSE	1.58815e-07	1	55	142	0.00144681
GO_ENDOPLASMIC_RETICULUM_LUMEN	1.95365e-07	1	65	175	0.00177978
GO_PLATELET_ALPHA_GRANULE	2.11727e-07	1	30	59	0.00192883
GO_ORGANIC_HYDROXY_COMPOUND_BIOSYNTHETIC_PROCESS	2.35666e-07	1	61	163	0.00214692
GO_CELL_MORPHOGENESIS_INVOLVED_IN_NEURON_DIFFERENTIATION	2.5021e-07	1	156	487	0.00227941
GO_AXON_DEVELOPMENT	2.62501e-07	1	136	417	0.00239138
GO_ANTIGEN_BINDING	2.87599e-07	1	13	17	0.00262003
GO_MUSCLE_SYSTEM_PROCESS	2.92526e-07	1	93	267	0.00266491
GO_REACTIVE_OXYGEN_SPECIES_BIOSYNTHETIC_PROCESS	2.94486e-07	1	31	62	0.00268277
GO_TISSUE_REMODELING	3.59787e-07	1	39	87	0.00327766
GO_REGULATION_OF_ION_TRANSPORT	3.73791e-07	1	131	405	0.00340523
GO_CELL_BODY	4.04418e-07	1	135	435	0.00368425
GO_RESPONSE_TO_INORGANIC_SUBSTANCE	4.43621e-07	1	116	378	0.00404139
GO_REGULATION_OF_CELL_CELL_ADHESION	4.55323e-07	1	71	195	0.004148
GO_RENAL_SYSTEM_DEVELOPMENT	4.68054e-07	1	71	194	0.00426397
GO_REGULATION_OF_WOUND_HEALING	5.25826e-07	1	33	69	0.00479028
GO_NEPHRON_EPITHELIUM_DEVELOPMENT	5.49386e-07	1	33	68	0.00500491
GO_PEPTIDE_SECRETION	5.98877e-07	1	109	344	0.00545577
GO_LEUKOCYTE_CELL_CELL_ADHESION	6.71549e-07	1	56	147	0.00611781
GO_EPITHELIAL_CELL_PROLIFERATION	6.75234e-07	1	79	231	0.00615138
GO_LEUKOCYTE_MIGRATION	6.86886e-07	1	65	175	0.00625753
GO_CELL_MATRIX_ADHESION	6.88221e-07	1	59	145	0.00626969
GO_CYTOKINE_BINDING	6.95308e-07	1	27	53	0.00633426
GO_ALDEHYDE_BIOSYNTHETIC_PROCESS	7.09773e-07	1	10	11	0.00646603
GO_CHONDROCYTE_DIFFERENTIATION	8.24096e-07	1	34	73	0.00750751
GO_KIDNEY_EPITHELIUM_DEVELOPMENT	9.46317e-07	1	41	93	0.00862095
GO_REGULATION_OF_CHOLESTEROL_BIOSYNTHETIC_PROCESS	9.81395e-07	1	21	38	0.00894051
GO_RESPONSE_TO_TRANSFORMING_GROWTH_FACTOR_BETA	1.00965e-06	1	64	174	0.00919793
GO_EXTRACELLULAR_MATRIX_BINDING	1.26795e-06	1	22	40	0.011551
GO_REGULATION_OF_SMALL_MOLECULE_METABOLIC_PROCESS	1.29383e-06	1	78	240	0.0117868
GO_REGULATION_OF_HORMONE_LEVELS	1.32127e-06	1	94	289	0.0120367
GO_ALCOHOL_BIOSYNTHETIC_PROCESS	1.38161e-06	0.999999	47	121	0.0125865
GO_REGULATION_OF_CELLULAR_RESPONSE_TO_GROWTH_FACTOR_STIMULUS	1.42005e-06	0.999999	65	180	0.0129367
GO_GLYCOSAMINOGLYCAN_BINDING	1.48076e-06	0.999999	43	103	0.0134898
GO_REGULATION_OF_DEFENSE_RESPONSE	1.55002e-06	0.999999	113	380	0.0141207
GO_REPRODUCTIVE_SYSTEM_DEVELOPMENT	1.72639e-06	0.999999	80	245	0.0157274
GO_NEPHRON_DEVELOPMENT	1.73459e-06	0.999999	39	89	0.0158021
GO_BONE_DEVELOPMENT	1.94758e-06	0.999999	52	133	0.0177425
GO_SIGNAL_RELEASE	1.9799e-06	0.999999	105	325	0.0180369
GO_REGULATION_OF_CELL_SUBSTRATE_ADHESION	2.11776e-06	0.999999	58	146	0.0192928
GO_SPROUTING_ANGIOGENESIS	2.16106e-06	0.999999	38	87	0.0196873
GO_REGULATION_OF_HEMOPOIESIS	2.29134e-06	0.999999	88	280	0.0208741
GO_NEUROTRANSMITTER_TRANSPORT	2.44602e-06	0.999999	71	197	0.0222832
GO_TAXIS	2.56294e-06	0.999999	117	359	0.0233484
GO_PRESYNAPSE	2.80493e-06	0.999999	127	404	0.0255529
GO_NEURON_PROJECTION_TERMINUS	3.13036e-06	0.999999	43	104	0.0285176
GO_MYELOID_LEUKOCYTE_MEDIATED_IMMUNITY	3.1556e-06	0.999999	99	330	0.0287475
GO_PEPTIDASE_REGULATOR_ACTIVITY	3.20502e-06	0.999999	36	85	0.0291978
GO_REGULATION_OF_CARTILAGE_DEVELOPMENT	3.28227e-06	0.999999	22	41	0.0299014
GO_RESPONSE_TO_BIOTIC_STIMULUS	4.02023e-06	0.999998	125	434	0.0366243
GO_LUMENAL_SIDE_OF_MEMBRANE	4.08834e-06	1	12	17	0.0372448
GO_POSITIVE_REGULATION_OF_VASCULATURE_DEVELOPMENT	4.10078e-06	0.999998	43	106	0.0373581
GO_MORPHOGENESIS_OF_AN_EPITHELIUM	4.15709e-06	0.999998	109	352	0.0378711
GO_INTERFERON_GAMMA_MEDIATED_SIGNALING_PATHWAY	4.38202e-06	0.999999	22	42	0.0399202
GO_ENZYME_INHIBITOR_ACTIVITY	4.56386e-06	0.999998	67	198	0.0415768
GO_CONNECTIVE_TISSUE_DEVELOPMENT	4.57023e-06	0.999998	58	163	0.0416348
GO_TRANSFORMING_GROWTH_FACTOR_BETA_RECEPTOR_SIGNALING_PATHWAY	4.73066e-06	0.999998	52	140	0.0430963
GO_RESPONSE_TO_STEROID_HORMONE	5.33121e-06	0.999998	81	250	0.0485673
GO_ENDOPEPTIDASE_REGULATOR_ACTIVITY	5.47664e-06	0.999998	28	61	0.0498922

## Sheet: Pathways
category	over_represented_pvalue	under_represented_pvalue	numDEInCat	numInCat	bonferroni
NABA_MATRISOME	2.06072e-20	1	158	377	1.87732e-16
REACTOME_EXTRACELLULAR_MATRIX_ORGANIZATION	1.39383e-16	1	86	172	1.26978e-12
REACTOME_HEMOSTASIS	2.25852e-14	1	142	374	2.05751e-10
NABA_CORE_MATRISOME	1.46029e-12	1	66	132	1.33033e-08
REACTOME_RESPONSE_TO_ELEVATED_PLATELET_CYTOSOLIC_CA2PLUS	8.90844e-12	1	47	90	8.11559e-08
REACTOME_CHOLESTEROL_BIOSYNTHESIS	8.75755e-11	1	19	24	7.97813e-07
NABA_MATRISOME_ASSOCIATED	4.76091e-10	1	92	245	4.33719e-06
NABA_ECM_GLYCOPROTEINS	1.55113e-09	1	51	105	1.41308e-05
REACTOME_PLATELET_ACTIVATION_SIGNALING_AND_AGGREGATION	2.17407e-09	1	71	174	1.98058e-05
REACTOME_INTERLEUKIN_4_AND_INTERLEUKIN_13_SIGNALING	1.26209e-08	1	30	55	0.000114976
PID_INTEGRIN3_PATHWAY	1.46375e-08	1	20	28	0.000133348
REACTOME_REGULATION_OF_INSULIN_LIKE_GROWTH_FACTOR_IGF_TRANSPORT_AND_UPTAKE_BY_INSULIN_LIKE_GROWTH_FACTOR_BINDING_PROTEINS_IGFBPS	2.90679e-08	1	32	61	0.000264808
REACTOME_DEGRADATION_OF_THE_EXTRACELLULAR_MATRIX	5.94105e-08	1	38	77	0.000541229
PID_AP1_PATHWAY	1.06881e-07	1	24	44	0.000973685
KEGG_STEROID_BIOSYNTHESIS	1.2565e-07	1	12	14	0.00114467
KEGG_ECM_RECEPTOR_INTERACTION	1.26558e-07	1	29	51	0.00115294
REACTOME_INTEGRIN_CELL_SURFACE_INTERACTIONS	1.30473e-07	1	25	42	0.00118861
REACTOME_NEUTROPHIL_DEGRANULATION	2.2676e-07	1	93	294	0.00206578
[truncated: 7 more rows]
