# Supplementary material for: Cell type-specific changes in transcriptomic profiles of endothelial cells, iPSC-derived neurons and astrocytes cultured on microfluidic chips
Source: Sci Rep. 2021 Jan 26;11:2281. doi: 10.1038/s41598-021-81933-x (PMC7838281; doi:10.1038/s41598-021-81933-x)
Supplement: Supplementary file 5 — Supplementary Table 3. [file 41598_2021_81933_MOESM5_ESM.xlsx]

## Sheet: Titelpage
Cell type-specific changes in transcriptomic profiles of endothelial cells, iPSC-derived neurons and astrocytes cultured on microfluidic chips
H.H.T. Middelkampƚ*1,2; A.H.A. Verbovenƚ*3,6,8; A.G. De Sá Vivas1,2 ; C. Schoenmaker3; T. M. Klein Gunnewiek3,6; R. Passier1,4; C.A. Albers,3,6,7; P.A.C. ‘t Hoen8; N. Nadif Kasri3,5,6; A.D. van der Meer*1
1Applied Stem Cell Technologies, University of Twente, Enschede, The Netherlands
2BIOS/Lab on a Chip, University of Twente, Enschede, The Netherlands
3Department of Human Genetics, Radboudumc, Nijmegen, The Netherlands
4Department of Anatomy and Embryology, Leiden University Medical Centre, Leiden, The Netherlands
5Department of Cognitive Neurosciences, Radboudumc, Nijmegen, The Netherlands
6Donders Institute for Brain, Cognition and Behaviour, Radboud University, Nijmegen, The Netherlands
7Department of Molecular Developmental Biology, Radboud University, Nijmegen, The Netherlands
8Centre for Molecular and Biomolecular Informatics, Radboudumc, Radboud Institute for Molecular Life Sciences, 6500 HB Nijmegen, the Netherlands

## Sheet: DE genes - upregulated
DE results											Counts per million (cpm)
Gene_stable_ID	baseMean	log2FoldChange	lfcSE	stat	pvalue	padj	Gene_stable_ID_version	Gene_name	Chromosome	Gene_type	Chip29	Chip30	Well09	Well10
ENSRNOG00000015055	3694.45	5.32966	0.161731	32.9539	3.71667e-238	4.38158e-234	ENSRNOG00000015055.6	Scg2	9	protein_coding	3458.96	3570.98	92.5057	84.3854
ENSRNOG00000010210	2610.14	3.95918	0.163996	24.1419	9.07439e-129	5.3489e-125	ENSRNOG00000010210.5	Slc7a11	2	protein_coding	2348.38	2435.19	176.226	134.889
ENSRNOG00000007159	1237.08	6.76525	0.281313	24.0488	8.58259e-128	3.37267e-124	ENSRNOG00000007159.3	Ccl2	10	protein_coding	1253.23	1137.57	10.8526	11.5071
ENSRNOG00000009734	841.651	6.69465	0.329676	20.3068	1.12027e-91	3.30171e-88	ENSRNOG00000009734.4	Akr1b10	4	protein_coding	728.955	896.613	9.81904	5.75355
ENSRNOG00000043451	1802.46	3.30659	0.171125	19.3226	3.46581e-83	8.1717e-80	ENSRNOG00000043451.4	Spp1	14	protein_coding	1449.33	1742.06	159.689	166.853
ENSRNOG00000057451	722.481	3.57396	0.199617	17.9041	1.09557e-71	1.8451e-68	ENSRNOG00000057451.1	Itga5	7	protein_coding	634.906	664.577	53.7463	56.8962
ENSRNOG00000009513	899.714	3.35229	0.188778	17.7578	1.49912e-70	2.20914e-67	ENSRNOG00000009513.3	Akr1b1	4	protein_coding	760.4	837.117	75.4516	83.1069
ENSRNOG00000001414	1261.55	2.92164	0.16852	17.3371	2.4708e-67	3.23648e-64	ENSRNOG00000001414.2	Serpine1	12	protein_coding	1090	1084.03	158.655	131.692
ENSRNOG00000015514	1449.25	2.60603	0.158715	16.4196	1.38551e-60	1.63338e-57	ENSRNOG00000015514.7	Bcat1	4	protein_coding	1227.22	1200.64	211.368	192.424
ENSRNOG00000058645	3578.68	2.6075	0.160157	16.2809	1.34912e-59	1.44589e-56	ENSRNOG00000058645.1	Tnc	5	protein_coding	3016.45	2977.8	446.508	547.866
ENSRNOG00000012772	1842.91	2.46064	0.15927	15.4495	7.6068e-54	7.47305e-51	ENSRNOG00000012772.5	Nqo1	19	protein_coding	1469.92	1570.71	265.631	293.431
ENSRNOG00000028036	370.911	4.00396	0.261048	15.338	4.26242e-53	3.86536e-50	ENSRNOG00000028036.7	Adamts7	8	protein_coding	343.895	336.751	20.1549	23.0142
ENSRNOG00000000239	475.019	7.2185	0.47576	15.1726	5.37425e-52	4.5255e-49	ENSRNOG00000000239.4	Ccl7	10	protein_coding	475.965	444.439	3.61754	2.55713
ENSRNOG00000014288	9955.83	2.16773	0.152762	14.1902	1.05288e-45	8.27493e-43	ENSRNOG00000014288.8	Fn1	9	protein_coding	7997.64	7882.7	1614.46	1955.57
ENSRNOG00000018567	1586.49	2.39109	0.169409	14.1143	3.10236e-45	2.28585e-42	ENSRNOG00000018567.7	Slc20a1	3	protein_coding	1276.1	1321.42	226.872	274.253
ENSRNOG00000008943	4994.4	2.09532	0.148693	14.0916	4.27778e-45	2.96651e-42	ENSRNOG00000008943.7	Penk	5	protein_coding	4278.25	3616.8	996.374	875.819
ENSRNOG00000023376	824.555	2.42191	0.180657	13.4061	5.56648e-41	3.64573e-38	ENSRNOG00000023376.4	Riok3	18	protein_coding	648.056	707.414	136.95	118.907
ENSRNOG00000015075	230.265	5.3485	0.405912	13.1765	1.19797e-39	7.43311e-37	ENSRNOG00000015075.5	Stc1	15	protein_coding	214.97	223.112	4.65112	6.39284
ENSRNOG00000048036	28189.5	2.01571	0.161581	12.4749	1.02276e-35	5.24233e-33	ENSRNOG00000048036.2	Ncan	16	protein_coding	24774.5	19316.8	5127.61	5885.88
ENSRNOG00000009867	336.318	2.88432	0.237524	12.1433	6.22588e-34	2.93588e-31	ENSRNOG00000009867.5	Tgfb3	6	protein_coding	286.151	291.533	40.8265	38.357
ENSRNOG00000019018	633.799	2.22615	0.18758	11.8677	1.74088e-32	7.89354e-30	ENSRNOG00000019018.6	Plat	16	protein_coding	496.547	521.785	111.627	108.678
ENSRNOG00000013009	668.117	2.24146	0.19252	11.6427	2.50025e-31	1.09168e-28	ENSRNOG00000013009.2	Ldha	1	protein_coding	496.261	579.497	121.963	108.039
ENSRNOG00000014117	1279.93	1.89435	0.163128	11.6127	3.55295e-31	1.49592e-28	ENSRNOG00000014117.7	Hmox1	19	protein_coding	930.776	1036.43	281.135	254.435
ENSRNOG00000031232	989.764	1.9755	0.172269	11.4675	1.92052e-30	7.80723e-28	ENSRNOG00000031232.5	Nrp2	9	protein_coding	774.98	763.341	187.079	209.046
ENSRNOG00000023285	173.191	4.06006	0.356953	11.3742	5.62068e-30	2.20874e-27	ENSRNOG00000023285.5	AABR07061842.1	4	processed_pseudogene	158.083	160.641	10.3358	8.94997
ENSRNOG00000017428	8410.26	1.55811	0.138054	11.2862	1.53473e-29	5.83644e-27	ENSRNOG00000017428.5	Map1b	2	protein_coding	6308.75	5936.57	2271.3	1944.06
ENSRNOG00000007060	231.817	3.1465	0.281713	11.1692	5.77304e-29	2.12682e-26	ENSRNOG00000007060.5	Plin2	5	protein_coding	202.392	204.073	25.8396	20.4571
ENSRNOG00000024082	417.379	2.40291	0.216413	11.1033	1.20853e-28	4.13699e-26	ENSRNOG00000024082.2	Gldn	8	protein_coding	361.047	323.661	69.7669	61.3712
ENSRNOG00000030118	2502.24	1.63114	0.146925	11.1019	1.22822e-28	4.13699e-26	ENSRNOG00000030118.7	Msn	X	protein_coding	1912.15	1776.57	594.31	611.155
ENSRNOG00000023226	473.264	2.25143	0.210531	10.6941	1.08504e-26	3.36618e-24	ENSRNOG00000023226.4	S100a10	2	protein_coding	349.899	412.906	82.6867	79.2712
ENSRNOG00000018752	163.182	3.7299	0.351194	10.6206	2.38995e-26	7.04377e-24	ENSRNOG00000018752.7	Clcf1	1	protein_coding	148.078	148.146	13.4366	8.94997
ENSRNOG00000010840	241.159	3.1326	0.29721	10.54	5.64906e-26	1.62431e-23	ENSRNOG00000010840.7	Adamtsl3	1	protein_coding	246.415	175.515	22.222	26.8499
ENSRNOG00000003679	1433.06	1.68511	0.163937	10.279	8.76093e-25	2.34733e-22	ENSRNOG00000003679.6	Med13	10	protein_coding	1142.6	988.833	326.095	345.213
ENSRNOG00000014797	553.72	2.00557	0.19599	10.233	1.41082e-24	3.69604e-22	ENSRNOG00000014797.6	Tmbim1	9	protein_coding	447.664	416.476	104.392	113.792
ENSRNOG00000033090	407.744	2.52368	0.246773	10.2267	1.50551e-24	3.85837e-22	ENSRNOG00000033090.4	Ltbp1	6	protein_coding	370.767	305.812	48.0616	71.5998
ENSRNOG00000007338	3213.47	1.54937	0.151863	10.2025	1.93329e-24	4.74824e-22	ENSRNOG00000007338.8	Fbln2	4	protein_coding	2349.81	2320.37	750.898	862.394
ENSRNOG00000018237	1254.61	1.57445	0.157729	9.982	1.82744e-23	4.06485e-21	ENSRNOG00000018237.4	Gstp1	1	protein_coding	908.193	923.387	313.176	309.413
ENSRNOG00000008837	152.077	3.64392	0.386022	9.43967	3.73957e-21	7.601e-19	ENSRNOG00000008837.6	Ass1	3	protein_coding	152.652	121.373	6.71829	15.9821
ENSRNOG00000024832	198.867	2.96236	0.315568	9.38737	6.15196e-21	1.22924e-18	ENSRNOG00000024832.6	Gpr158	17	protein_coding	192.673	150.526	17.5709	27.4892
ENSRNOG00000030019	4103.72	1.74386	0.186466	9.35216	8.58771e-21	1.68734e-18	ENSRNOG00000030019.4	Atp1a1	2	protein_coding	3676.51	2489.93	1031	836.183
ENSRNOG00000018087	17642.2	1.20949	0.129565	9.33494	1.01049e-20	1.9529e-18	ENSRNOG00000018087.5	Vim	17	protein_coding	11982.3	12036.8	5307.45	5206.33
ENSRNOG00000010208	381.589	2.16393	0.234361	9.2333	2.62421e-20	4.91061e-18	ENSRNOG00000010208.7	Timp1	X	protein_coding	262.138	346.27	68.7333	68.4033
ENSRNOG00000019587	1430.31	1.4573	0.158676	9.18415	4.14782e-20	7.52288e-18	ENSRNOG00000019587.6	Ptprn	9	protein_coding	1073.99	970.389	371.056	382.931
ENSRNOG00000015845	1182.03	1.53386	0.167341	9.16607	4.90567e-20	8.76257e-18	ENSRNOG00000015845.5	Fam129b	3	protein_coding	796.419	916.842	296.122	302.381
ENSRNOG00000012176	224.926	2.49528	0.275397	9.06069	1.29631e-19	2.24738e-17	ENSRNOG00000012176.6	Rab27b	18	protein_coding	172.376	199.908	30.4907	36.4392
ENSRNOG00000006094	1550.78	1.54501	0.172131	8.97576	2.81401e-19	4.73919e-17	ENSRNOG00000006094.8	Cd44	3	protein_coding	1212.92	1038.81	357.62	423.206
ENSRNOG00000013658	622.923	5.17018	0.584571	8.8444	9.20178e-19	1.46594e-16	ENSRNOG00000013658.3	Nefl	15	protein_coding	583.164	599.131	24.2892	8.94997
ENSRNOG00000001229	479.869	1.88708	0.214055	8.81582	1.1881e-18	1.86754e-16	ENSRNOG00000001229.6	Col18a1	20	protein_coding	366.479	369.474	87.8546	113.792
ENSRNOG00000032788	225.508	2.37315	0.269285	8.81279	1.22073e-18	1.89357e-16	ENSRNOG00000032788.5	Dysf	4	protein_coding	183.239	185.034	32.5579	39.6356
ENSRNOG00000018262	332.369	2.06437	0.23947	8.62058	6.66159e-18	9.94095e-16	ENSRNOG00000018262.6	Ampd3	1	protein_coding	288.438	235.011	71.834	54.9784
ENSRNOG00000010239	1527.66	1.3104	0.152447	8.59576	8.27132e-18	1.21888e-15	ENSRNOG00000010239.6	Cnbp	4	protein_coding	1047.69	1075.7	452.709	414.256
ENSRNOG00000023546	957.345	1.50094	0.176096	8.52344	1.54887e-17	2.25428e-15	ENSRNOG00000023546.5	Hspb1	12	protein_coding	741.819	637.208	236.691	256.992
ENSRNOG00000018367	695.189	1.58128	0.185794	8.51089	1.72599e-17	2.45153e-15	ENSRNOG00000018367.6	Taldo1	1	protein_coding	469.104	547.368	179.843	163.657
ENSRNOG00000004279	495.268	1.72924	0.203799	8.48502	2.15684e-17	3.02703e-15	ENSRNOG00000004279.8	Adgra3	14	protein_coding	401.354	340.32	110.593	116.35
ENSRNOG00000001436	1575.54	1.30139	0.15421	8.43911	3.19765e-17	4.43495e-15	ENSRNOG00000001436.5	Ywhag	12	protein_coding	1050.27	1135.79	470.28	427.681
ENSRNOG00000011821	130.032	3.01009	0.357451	8.42098	3.73338e-17	5.11777e-15	ENSRNOG00000011821.4	S100a4	2	protein_coding	102.625	123.158	16.0205	12.1464
ENSRNOG00000012660	109.147	3.39574	0.404204	8.40105	4.4251e-17	5.99626e-15	ENSRNOG00000012660.7	Postn	2	protein_coding	87.4746	107.094	10.8526	7.6714
ENSRNOG00000006483	324.627	2.04827	0.244109	8.3908	4.82856e-17	6.46862e-15	ENSRNOG00000006483.6	Heatr5a	6	protein_coding	255.277	255.24	75.4516	49.2248
ENSRNOG00000017386	250.313	8.75901	1.0473	8.36345	6.09126e-17	8.06853e-15	ENSRNOG00000017386.6	Il11	1	protein_coding	266.426	220.732	0.516792	0.639284
ENSRNOG00000050090	146.746	2.73728	0.327481	8.35861	6.3463e-17	8.31295e-15	ENSRNOG00000050090.2	Slc6a17	2	protein_coding	128.925	120.183	21.7052	15.9821
ENSRNOG00000014311	258.288	2.00175	0.245166	8.16486	3.21813e-16	3.99352e-14	ENSRNOG00000014311.5	Slc7a8	15	protein_coding	204.965	198.124	52.7127	49.2248
ENSRNOG00000037909	668.239	1.47526	0.18123	8.14027	3.94386e-16	4.79321e-14	ENSRNOG00000037909.2	Ppm1f	11	protein_coding	484.541	473.593	170.024	178.999
ENSRNOG00000056836	711.878	1.74527	0.215475	8.0996	5.5138e-16	6.57775e-14	ENSRNOG00000056836.1	Cav1	4	protein_coding	539.713	530.709	201.549	122.103
ENSRNOG00000020030	105.218	3.39798	0.419643	8.09732	5.61832e-16	6.62343e-14	ENSRNOG00000020030.5	Crlf1	16	protein_coding	80.0421	107.094	7.23508	10.8678
ENSRNOG00000018282	1037.13	1.45009	0.182298	7.95449	1.79865e-15	2.07885e-13	ENSRNOG00000018282.6	Gda	1	protein_coding	786.7	693.135	246.51	301.742
ENSRNOG00000061910	409.388	2.04771	0.257674	7.9469	1.91239e-15	2.18885e-13	ENSRNOG00000061910.1	Igfbp3	14	protein_coding	325.6	318.307	103.875	53.6998
ENSRNOG00000047276	166.824	2.41612	0.30479	7.92717	2.242e-15	2.51723e-13	ENSRNOG00000047276.2	AABR07044711.1	20	protein_coding	150.079	123.753	25.3228	26.8499
ENSRNOG00000016753	488.385	1.65693	0.21071	7.86359	3.73271e-15	4.1126e-13	ENSRNOG00000016753.7	Slc14a1	18	protein_coding	401.354	321.282	111.11	121.464
ENSRNOG00000006302	1026.31	1.303	0.166819	7.81086	5.67991e-15	6.20004e-13	ENSRNOG00000006302.4	Gclc	8	protein_coding	754.683	669.336	294.571	290.235
ENSRNOG00000006116	112.111	2.95782	0.379135	7.8015	6.11772e-15	6.61667e-13	ENSRNOG00000006116.3	Hk2	4	protein_coding	101.196	92.8147	15.5037	9.58925
ENSRNOG00000005957	331.241	1.79028	0.230189	7.77744	7.40086e-15	7.93171e-13	ENSRNOG00000005957.7	Slc4a7	15	protein_coding	273.287	227.872	78.5523	68.4033
ENSRNOG00000025406	665.578	1.49533	0.192684	7.76056	8.45528e-15	8.98011e-13	ENSRNOG00000025406.6	Iqgap2	2	protein_coding	508.839	448.604	158.138	186.032
ENSRNOG00000026589	382.045	1.63567	0.21101	7.75165	9.07075e-15	9.54778e-13	ENSRNOG00000026589.6	Dpy19l1	8	protein_coding	284.721	279.039	96.1232	87.5819
ENSRNOG00000017484	238.641	2.27876	0.2943	7.74299	9.71073e-15	1.0131e-12	ENSRNOG00000017484.6	Gja5	2	protein_coding	178.094	207.048	29.4571	51.1427
ENSRNOG00000013668	102.901	3.08782	0.401321	7.69413	1.4246e-14	1.4604e-12	ENSRNOG00000013668.4	Capg	4	protein_coding	101.196	78.5355	12.403	8.94997
ENSRNOG00000010534	403.34	1.61133	0.210517	7.65417	1.94569e-14	1.96049e-12	ENSRNOG00000010534.7	Ankrd50	2	protein_coding	300.73	291.533	93.5393	102.925
ENSRNOG00000056756	1581.02	1.20809	0.158596	7.6174	2.58841e-14	2.54289e-12	ENSRNOG00000056756.1	Actn1	6	protein_coding	1039.98	1111.4	449.609	492.248
ENSRNOG00000043304	127.12	2.59578	0.342251	7.58443	3.33956e-14	3.22706e-12	ENSRNOG00000043304.3	Apcdd1	18	protein_coding	104.055	108.879	20.1549	15.3428
ENSRNOG00000061216	1510.11	1.19035	0.157668	7.54974	4.36117e-14	4.14627e-12	ENSRNOG00000061216.1	Tubb5	20	protein_coding	1020.82	1027.51	497.154	412.338
ENSRNOG00000017731	357.172	1.64068	0.217532	7.54226	4.61889e-14	4.35616e-12	ENSRNOG00000017731.4	Agpat4	1	protein_coding	276.145	251.076	85.7874	85.664
ENSRNOG00000020652	88.0716	3.25258	0.431587	7.53632	4.83433e-14	4.52317e-12	ENSRNOG00000020652.4	Tgfb1	1	protein_coding	84.616	70.8009	8.26867	8.31069
ENSRNOG00000010047	85.3406	3.36381	0.446845	7.5279	5.15634e-14	4.78647e-12	ENSRNOG00000010047.4	Ddit4l2	2	protein_coding	67.75	83.8902	7.23508	7.6714
ENSRNOG00000010105	196.101	2.15217	0.286919	7.50096	6.33514e-14	5.83476e-12	ENSRNOG00000010105.6	S100a11	2	protein_coding	136.929	175.515	38.2426	32.6035
ENSRNOG00000004143	700.177	1.32133	0.176352	7.49262	6.75124e-14	6.1698e-12	ENSRNOG00000004143.4	Adipor1	13	protein_coding	485.684	489.657	204.649	190.507
ENSRNOG00000010362	461.841	1.56605	0.20909	7.48981	6.89723e-14	6.21145e-12	ENSRNOG00000010362.7	Anxa2	8	protein_coding	310.163	362.929	109.043	120.825
ENSRNOG00000060728	1418.97	1.17192	0.156471	7.48972	6.9022e-14	6.21145e-12	ENSRNOG00000060728.1	Tuba1a	7	protein_coding	917.054	999.542	433.071	427.681
ENSRNOG00000018371	613.84	1.37546	0.184285	7.46375	8.40926e-14	7.51036e-12	ENSRNOG00000018371.4	Tubb6	18	protein_coding	446.521	417.666	178.293	159.182
ENSRNOG00000033528	158.936	2.23672	0.30186	7.40979	1.26499e-13	1.08854e-11	ENSRNOG00000033528.4	Tll1	16	protein_coding	131.498	124.348	29.9739	24.9321
ENSRNOG00000010524	371.435	1.82628	0.247417	7.38137	1.56671e-13	1.32877e-11	ENSRNOG00000010524.6	Cryab	8	protein_coding	229.264	336.156	87.3378	73.5176
ENSRNOG00000060614	208.714	1.97368	0.268138	7.36071	1.8293e-13	1.52947e-11	ENSRNOG00000060614.1	Pxdn	6	protein_coding	165.23	159.451	46.5112	37.0784
ENSRNOG00000017962	242.183	1.86427	0.253419	7.35649	1.88816e-13	1.56757e-11	ENSRNOG00000017962.5	Serpinb6a	17	protein_coding	178.094	192.769	56.8471	46.0284
ENSRNOG00000009088	1102.08	1.18117	0.160632	7.35324	1.93456e-13	1.59486e-11	ENSRNOG00000009088.7	Txnrd1	7	protein_coding	741.533	750.252	350.385	315.806
ENSRNOG00000018964	119.314	2.63986	0.360935	7.31394	2.59423e-13	2.12385e-11	ENSRNOG00000018964.2	Gss	3	protein_coding	111.487	89.2449	19.1213	13.425
ENSRNOG00000006197	1148.68	1.15911	0.159498	7.26726	3.6686e-13	2.94211e-11	ENSRNOG00000006197.7	Calu	4	protein_coding	761.83	785.355	350.901	350.327
ENSRNOG00000018646	405.992	1.71698	0.238441	7.20085	5.98367e-13	4.64089e-11	ENSRNOG00000018646.6	Hbegf	18	protein_coding	302.159	305.812	116.795	70.3212
ENSRNOG00000043426	68.8917	3.61409	0.504081	7.16966	7.51858e-13	5.75562e-11	ENSRNOG00000043426.3	Kyat3	2	protein_coding	62.3185	61.8764	5.16792	5.11427
ENSRNOG00000011329	231.103	1.80704	0.253764	7.12096	1.07181e-12	8.09971e-11	ENSRNOG00000011329.7	Pkm	8	protein_coding	182.668	167.78	51.6792	49.8641
ENSRNOG00000013581	310.235	1.63149	0.22969	7.10298	1.22094e-12	9.10988e-11	ENSRNOG00000013581.3	Extl3	15	protein_coding	231.55	225.492	70.2837	79.2712
ENSRNOG00000042576	377.8	1.50313	0.211882	7.09417	1.30133e-12	9.64868e-11	ENSRNOG00000042576.3	Tcp11l1	3	protein_coding	283.292	261.19	98.1904	96.5318
ENSRNOG00000002802	110.872	2.58919	0.365313	7.08761	1.3645e-12	1.00538e-10	ENSRNOG00000002802.3	Cxcl1	14	protein_coding	92.3343	92.8147	13.4366	17.8999
ENSRNOG00000029682	395.639	1.57318	0.223022	7.05392	1.73951e-12	1.2581e-10	ENSRNOG00000029682.5	Clic1	20	protein_coding	283.578	293.318	85.7874	110.596
ENSRNOG00000024703	166.768	2.12571	0.30158	7.04857	1.80761e-12	1.29151e-10	ENSRNOG00000024703.7	Dock5	15	protein_coding	130.354	133.867	26.3564	35.1606
ENSRNOG00000009884	168.084	1.98863	0.288691	6.88845	5.64055e-12	3.82164e-10	ENSRNOG00000009884.6	Lgals1	7	protein_coding	132.07	129.703	33.5915	33.2427
ENSRNOG00000011800	443.293	1.3859	0.201367	6.88245	5.88314e-12	3.96322e-10	ENSRNOG00000011800.5	F3	2	protein_coding	309.02	316.522	129.715	112.514
ENSRNOG00000001227	109.217	2.48008	0.361352	6.86334	6.72704e-12	4.48051e-10	ENSRNOG00000001227.6	Adarb1	20	protein_coding	89.1898	91.6247	18.6045	14.0642
ENSRNOG00000009373	140.925	2.17137	0.318887	6.80921	9.81366e-12	6.46331e-10	ENSRNOG00000009373.5	RGD1562690	8	processed_pseudogene	104.055	120.778	24.2892	26.2106
ENSRNOG00000049537	89.2851	2.88469	0.424264	6.79928	1.05142e-11	6.8862e-10	ENSRNOG00000049537.3	AABR07021544.1	13	lincRNA	70.3227	82.7002	7.75187	13.425
ENSRNOG00000006526	502.809	1.37683	0.203381	6.76972	1.29036e-11	8.31258e-10	ENSRNOG00000006526.7	Sema3c	4	protein_coding	360.476	346.865	125.064	150.871
ENSRNOG00000004481	541.357	1.3667	0.202145	6.76098	1.37061e-11	8.78162e-10	ENSRNOG00000004481.5	Adss	13	protein_coding	415.647	344.485	141.084	157.903
ENSRNOG00000024728	111.875	2.39722	0.357176	6.7116	1.92503e-11	1.21359e-09	ENSRNOG00000024728.6	Arhgap22	16	protein_coding	100.624	82.7002	18.0877	17.2607
ENSRNOG00000014997	772.131	1.2493	0.187665	6.65706	2.79361e-11	1.74253e-09	ENSRNOG00000014997.4	Igf2r	1	protein_coding	521.989	537.254	202.066	248.681
ENSRNOG00000028545	191.575	2.10999	0.319158	6.61113	3.81388e-11	2.34176e-09	ENSRNOG00000028545.4	AC141959.1	6	protein_coding	116.347	187.414	41.3433	29.407
ENSRNOG00000013526	272.173	1.56446	0.236671	6.61026	3.83657e-11	2.34349e-09	ENSRNOG00000013526.7	Rassf4	4	protein_coding	198.962	197.529	66.1493	69.6819
ENSRNOG00000019645	67.7257	3.20439	0.487171	6.57754	4.7829e-11	2.89157e-09	ENSRNOG00000019645.6	Osbp2	14	protein_coding	52.5991	66.6362	7.23508	5.75355
ENSRNOG00000056786	333.779	1.55334	0.236595	6.56538	5.18992e-11	3.12163e-09	ENSRNOG00000056786.1	Piezo1	19	protein_coding	258.708	227.277	98.7072	69.0426
ENSRNOG00000017914	272.001	1.64712	0.251204	6.5569	5.49389e-11	3.27108e-09	ENSRNOG00000017914.4	Cavin3	1	protein_coding	200.963	201.693	77.5187	52.4213
ENSRNOG00000034015	1461.58	1.03391	0.159599	6.47818	9.28386e-11	5.3915e-09	ENSRNOG00000034015.3	Capn2	13	protein_coding	984.518	929.931	450.125	496.084
ENSRNOG00000046848	67.0319	3.28192	0.51193	6.41087	1.44688e-10	8.32062e-09	ENSRNOG00000046848.2	PCOLCE2	8	protein_coding	48.597	70.206	8.26867	3.8357
ENSRNOG00000006604	206.255	1.80364	0.284407	6.34175	2.27163e-10	1.29373e-08	ENSRNOG00000006604.3	Thy1	8	protein_coding	139.216	173.135	38.7594	51.782
ENSRNOG00000024808	305.293	1.4574	0.230971	6.30991	2.79206e-10	1.55998e-08	ENSRNOG00000024808.5	Stk39	3	protein_coding	202.106	234.417	80.1027	80.5497
ENSRNOG00000017469	2223.18	1.10339	0.174936	6.3074	2.83754e-10	1.57791e-08	ENSRNOG00000017469.6	Anxa1	1	protein_coding	1370.15	1587.37	613.948	776.09
ENSRNOG00000004854	47.4344	4.10878	0.652612	6.2959	3.05614e-10	1.68359e-08	ENSRNOG00000004854.4	Has2	7	protein_coding	44.5949	42.8375	2.58396	2.55713
ENSRNOG00000050404	278.539	1.51838	0.24326	6.2418	4.32562e-10	2.34999e-08	ENSRNOG00000050404.2	Pmepa1	3	protein_coding	219.544	182.654	67.1829	75.4355
ENSRNOG00000006631	143.215	1.99363	0.320588	6.21868	5.01339e-10	2.69876e-08	ENSRNOG00000006631.6	Sema3e	4	protein_coding	124.637	98.7643	32.5579	24.2928
ENSRNOG00000052795	208.182	1.89464	0.305908	6.1935	5.88409e-10	3.12466e-08	ENSRNOG00000052795.2	Itpr3	20	protein_coding	142.647	176.705	32.0411	54.9784
ENSRNOG00000010076	49.0163	4.76721	0.770359	6.1883	6.08182e-10	3.21518e-08	ENSRNOG00000010076.5	Pkp1	13	protein_coding	29.7299	62.4714	2.06717	1.27857
ENSRNOG00000007456	131.157	2.20569	0.357424	6.17106	6.78346e-10	3.55423e-08	ENSRNOG00000007456.4	Calb1	5	protein_coding	118.634	91.0298	17.0541	29.407
ENSRNOG00000010989	959.362	1.05221	0.170923	6.15601	7.46003e-10	3.8573e-08	ENSRNOG00000010989.8	Ipo5	15	protein_coding	593.455	669.336	329.196	287.038
ENSRNOG00000058249	555.943	1.25524	0.204267	6.1451	7.99137e-10	4.11398e-08	ENSRNOG00000058249.1	Pgk1	X	protein_coding	369.623	393.867	142.634	180.917
ENSRNOG00000007284	362.224	1.49811	0.243856	6.14343	8.07599e-10	4.13947e-08	ENSRNOG00000007284.7	Slc2a1	5	protein_coding	305.304	216.568	106.459	81.189
ENSRNOG00000021441	52.1638	3.73312	0.607942	6.14059	8.22178e-10	4.18729e-08	ENSRNOG00000021441.7	Reln	4	protein_coding	43.1656	51.762	5.68471	1.27857
ENSRNOG00000007650	847.64	1.03615	0.169734	6.10455	1.0309e-09	5.21602e-08	ENSRNOG00000007650.5	Cd63	7	protein_coding	535.997	575.332	278.551	269.778
ENSRNOG00000018478	108.957	2.46138	0.403709	6.09692	1.08131e-09	5.44767e-08	ENSRNOG00000018478.5	Myo3a	17	protein_coding	72.3238	107.094	11.3694	21.7356
ENSRNOG00000031479	1216.04	0.974849	0.160217	6.08455	1.16817e-09	5.8108e-08	ENSRNOG00000031479.4	Hdlbp	9	protein_coding	780.125	791.304	392.245	416.813
ENSRNOG00000003869	384.081	1.41259	0.232787	6.06816	1.29381e-09	6.38188e-08	ENSRNOG00000003869.3	Sod3	14	protein_coding	251.275	292.723	88.3714	118.267
ENSRNOG00000013946	122.549	2.01043	0.334561	6.00914	1.86506e-09	9.16132e-08	ENSRNOG00000013946.6	Rnf149	9	protein_coding	104.627	86.865	25.8396	22.3749
ENSRNOG00000033206	321.574	1.38784	0.231024	6.00735	1.88576e-09	9.22457e-08	ENSRNOG00000033206.4	Entpd5	6	protein_coding	251.847	201.693	90.9553	85.0247
ENSRNOG00000002146	580.246	1.27061	0.212332	5.98409	2.17604e-09	1.04708e-07	ENSRNOG00000002146.5	Pkd2	14	protein_coding	443.948	355.195	147.802	187.949
ENSRNOG00000023781	2225.74	0.911085	0.152422	5.97739	2.26746e-09	1.08663e-07	ENSRNOG00000023781.7	Plec	7	protein_coding	1527.66	1305.95	777.255	749.24
ENSRNOG00000006735	203.387	1.57877	0.264562	5.96748	2.40939e-09	1.14533e-07	ENSRNOG00000006735.5	Cdkn2b	5	protein_coding	148.65	148.741	55.2967	45.3891
ENSRNOG00000013588	45.8555	4.17378	0.701047	5.95364	2.62238e-09	1.24157e-07	ENSRNOG00000013588.7	Glra1	10	protein_coding	39.1635	45.2174	0.516792	4.47499
ENSRNOG00000026212	331.624	1.31983	0.222402	5.93443	2.94866e-09	1.38493e-07	ENSRNOG00000026212.6	Micall1	7	protein_coding	221.259	240.366	89.9217	97.1711
ENSRNOG00000008639	1631.05	1.035	0.174773	5.92193	3.18186e-09	1.47681e-07	ENSRNOG00000008639.7	Pabpc1	7	protein_coding	963.936	1174.46	595.344	462.202
ENSRNOG00000020918	4126.15	1.05882	0.179112	5.91147	3.39066e-09	1.56755e-07	ENSRNOG00000020918.5	Ccnd1	1	protein_coding	2513.61	2923.66	1584.48	1067.6
ENSRNOG00000007738	246.885	1.53796	0.261769	5.87527	4.22165e-09	1.9441e-07	ENSRNOG00000007738.7	Hm13	3	protein_coding	206.68	151.121	62.015	63.2891
ENSRNOG00000001249	87.8808	2.32197	0.395292	5.87407	4.25233e-09	1.95061e-07	ENSRNOG00000001249.8	Col6a1	20	protein_coding	70.6086	71.9909	12.403	16.6214
ENSRNOG00000014314	64.5283	2.73467	0.466276	5.86491	4.49375e-09	2.05337e-07	ENSRNOG00000014314.8	Slc39a4	7	protein_coding	55.1719	54.1419	7.75187	8.94997
ENSRNOG00000017912	48.7117	8.82999	1.50943	5.84987	4.91962e-09	2.23928e-07	ENSRNOG00000017912.7	Atp2a3	10	protein_coding	48.597	46.4073	0	0
ENSRNOG00000029598	259.814	1.42554	0.243745	5.84851	4.96006e-09	2.249e-07	ENSRNOG00000029598.6	Robo2	11	protein_coding	197.533	171.35	67.1829	72.239
ENSRNOG00000018294	1387.83	0.934198	0.159831	5.84493	5.06795e-09	2.28912e-07	ENSRNOG00000018294.6	Hspa5	3	protein_coding	911.051	865.08	449.092	491.609
ENSRNOG00000037113	53.2906	3.44391	0.590095	5.83619	5.34073e-09	2.39399e-07	ENSRNOG00000037113.3	Slfn2	10	protein_coding	36.5907	58.3066	2.58396	6.39284
ENSRNOG00000025691	100.604	2.2718	0.390537	5.81712	5.98687e-09	2.67346e-07	ENSRNOG00000025691.4	Pla2g7	9	protein_coding	64.6054	98.1693	19.1213	14.7035
ENSRNOG00000018158	129.274	1.98054	0.340602	5.81481	6.07037e-09	2.69036e-07	ENSRNOG00000018158.6	Tmem181	1	protein_coding	90.3333	111.259	31.5243	19.8178
ENSRNOG00000003172	654.989	1.21412	0.20933	5.80005	6.62955e-09	2.92718e-07	ENSRNOG00000003172.6	Serpinf1	10	protein_coding	517.701	374.233	183.461	206.489
ENSRNOG00000028335	464.267	1.14523	0.19754	5.79746	6.73286e-09	2.9617e-07	ENSRNOG00000028335.7	Fat4	2	protein_coding	322.17	301.053	141.084	144.478
ENSRNOG00000013916	49.0667	3.53101	0.609848	5.78998	7.03955e-09	3.0851e-07	ENSRNOG00000013916.7	Nefm	15	protein_coding	42.5939	45.8124	6.2015	1.27857
ENSRNOG00000010170	433.293	1.16312	0.201182	5.78142	7.40712e-09	3.23417e-07	ENSRNOG00000010170.5	Tubb4b	3	protein_coding	293.583	290.343	129.198	134.889
ENSRNOG00000008822	439.5	1.20116	0.208061	5.77312	7.78158e-09	3.37269e-07	ENSRNOG00000008822.5	Fkbp1a	3	protein_coding	286.151	311.762	147.286	115.71
ENSRNOG00000014633	238.219	1.48189	0.256932	5.76764	8.03907e-09	3.47152e-07	ENSRNOG00000014633.6	Vps28	7	protein_coding	152.652	189.794	66.1493	57.5355
ENSRNOG00000016117	443.247	1.32305	0.229875	5.75549	8.63913e-09	3.70352e-07	ENSRNOG00000016117.7	Myof	1	protein_coding	295.584	321.282	102.325	147.035
ENSRNOG00000026519	102.518	2.07006	0.360089	5.74873	8.9916e-09	3.84065e-07	ENSRNOG00000026519.5	LOC100364062	20	pseudogene	85.7594	75.5607	18.6045	20.4571
ENSRNOG00000008713	189.346	1.59077	0.277904	5.72415	1.03953e-08	4.40826e-07	ENSRNOG00000008713.6	Slc41a2	7	protein_coding	130.068	147.552	52.7127	40.2749
ENSRNOG00000017079	57.3793	2.86349	0.501479	5.7101	1.12912e-08	4.7371e-07	ENSRNOG00000017079.5	Pgm2l1	1	protein_coding	44.8808	53.5469	7.23508	6.39284
ENSRNOG00000002180	448.737	1.18132	0.207134	5.70317	1.17597e-08	4.89879e-07	ENSRNOG00000002180.8	Tbc1d1	14	protein_coding	309.877	296.888	124.03	147.035
ENSRNOG00000015278	429.515	1.27622	0.223861	5.70097	1.19124e-08	4.94492e-07	ENSRNOG00000015278.7	Myl12a	9	protein_coding	262.424	330.206	111.627	135.528
ENSRNOG00000032922	1812.15	0.841519	0.148044	5.68425	1.31388e-08	5.41585e-07	ENSRNOG00000032922.7	Dclk1	2	protein_coding	1124.59	1143.52	641.855	639.284
ENSRNOG00000002343	284.291	1.31763	0.232383	5.67009	1.42724e-08	5.86264e-07	ENSRNOG00000002343.7	Uchl1	14	protein_coding	190.1	205.858	85.7874	74.7962
ENSRNOG00000001607	538.289	2.63928	0.466513	5.65745	1.5364e-08	6.24573e-07	ENSRNOG00000001607.7	Adamts1	11	protein_coding	485.684	419.451	99.224	48.5856
ENSRNOG00000024757	165.181	1.63474	0.289089	5.65481	1.5602e-08	6.32071e-07	ENSRNOG00000024757.6	AABR07069219.1	8	protein_coding	122.636	120.778	36.6922	42.832
ENSRNOG00000011150	306.637	1.25611	0.22346	5.62117	1.8967e-08	7.55414e-07	ENSRNOG00000011150.6	Arsb	2	protein_coding	210.397	211.213	93.0225	85.664
ENSRNOG00000055966	50.2127	3.1438	0.559568	5.61826	1.92886e-08	7.65634e-07	ENSRNOG00000055966.1	AABR07062138.2	4	protein_coding	40.5928	47.5973	6.71829	3.19642
ENSRNOG00000008659	3025.12	0.949184	0.169396	5.60335	2.10251e-08	8.2898e-07	ENSRNOG00000008659.7	Arhgap21	17	protein_coding	2170.57	1715.88	940.561	1094.45
ENSRNOG00000000991	177.605	1.69948	0.3042	5.58672	2.31396e-08	9.09307e-07	ENSRNOG00000000991.6	Arpc1b	12	protein_coding	107.771	157.071	38.7594	43.4713
ENSRNOG00000052157	67.6403	2.53113	0.453282	5.58402	2.35027e-08	9.17461e-07	ENSRNOG00000052157.1	Nav3	7	protein_coding	53.1709	59.4966	11.8862	7.6714
ENSRNOG00000006228	314.587	1.24048	0.222414	5.57735	2.44211e-08	9.47042e-07	ENSRNOG00000006228.5	Pdia4	4	protein_coding	208.681	222.517	95.0897	89.4997
ENSRNOG00000017695	285.643	1.34562	0.242229	5.55516	2.77351e-08	1.06504e-06	ENSRNOG00000017695.3	AABR07012795.1	2	protein_coding	179.523	220.732	87.3378	71.5998
ENSRNOG00000005678	149.731	2.06044	0.371279	5.54958	2.86358e-08	1.09606e-06	ENSRNOG00000005678.7	Lamb1	6	protein_coding	96.3364	138.627	18.0877	38.9963
ENSRNOG00000029185	501.41	1.1604	0.20938	5.54208	2.98905e-08	1.13305e-06	ENSRNOG00000029185.2	Rasa1	2	protein_coding	383.631	291.533	154.521	152.149
ENSRNOG00000011647	246.706	1.48583	0.268757	5.52852	3.22948e-08	1.22027e-06	ENSRNOG00000011647.5	S100a6	2	protein_coding	147.506	207.048	59.9478	67.7641
ENSRNOG00000008277	125.755	1.78746	0.323372	5.52758	3.24677e-08	1.22288e-06	ENSRNOG00000008277.6	Bag1	5	protein_coding	90.3333	99.9542	29.4571	26.2106
ENSRNOG00000016419	840.941	0.954991	0.17306	5.51825	3.42391e-08	1.28549e-06	ENSRNOG00000016419.6	Pdlim5	2	protein_coding	513.699	568.192	278.034	286.399
ENSRNOG00000000081	137.063	1.96923	0.357694	5.50535	3.68444e-08	1.36591e-06	ENSRNOG00000000081.6	Antxr2	14	protein_coding	121.778	91.6247	37.209	17.8999
ENSRNOG00000046660	484.12	1.11005	0.201973	5.49606	3.88364e-08	1.43076e-06	ENSRNOG00000046660.3	Gpc6	15	protein_coding	344.181	300.458	143.668	159.182
ENSRNOG00000026564	395.635	1.21547	0.221741	5.48149	4.21765e-08	1.54416e-06	ENSRNOG00000026564.6	Ptpdc1	17	protein_coding	305.304	233.822	124.547	111.235
ENSRNOG00000003496	836.501	1.1604	0.211785	5.47916	4.27341e-08	1.55973e-06	ENSRNOG00000003496.7	Tbc1d9	19	protein_coding	669.495	456.934	235.14	275.531
ENSRNOG00000053550	237.209	1.47044	0.269073	5.46484	4.63334e-08	1.67041e-06	ENSRNOG00000053550.1	Itga1	2	protein_coding	160.37	179.085	51.1624	72.8783
ENSRNOG00000007151	510.046	1.0837	0.198684	5.45439	4.91423e-08	1.76628e-06	ENSRNOG00000007151.6	Cdk14	4	protein_coding	365.335	309.977	157.621	165.574
ENSRNOG00000010474	861.432	0.914184	0.167809	5.44778	5.10025e-08	1.82756e-06	ENSRNOG00000010474.7	Copg1	4	protein_coding	538.283	559.268	296.638	292.792
ENSRNOG00000020433	1353	0.87064	0.159868	5.44599	5.15189e-08	1.84048e-06	ENSRNOG00000020433.7	Actn4	1	protein_coding	863.312	841.877	450.125	493.527
ENSRNOG00000000172	175.464	1.60069	0.294491	5.43544	5.46621e-08	1.941e-06	ENSRNOG00000000172.7	Sqor	3	protein_coding	118.634	139.222	51.1624	34.5213
ENSRNOG00000000940	75.154	2.52933	0.466718	5.4194	5.97989e-08	2.10746e-06	ENSRNOG00000000940.5	Flt1	12	protein_coding	70.6086	54.7368	16.0205	5.75355
ENSRNOG00000050585	504.352	1.11355	0.205485	5.41914	5.98864e-08	2.10746e-06	ENSRNOG00000050585.2	Pgam1	1	protein_coding	311.307	361.144	144.702	169.41
ENSRNOG00000001416	181.657	3.46081	0.639002	5.41597	6.09572e-08	2.13876e-06	ENSRNOG00000001416.5	Vgf	12	protein_coding	150.079	174.92	22.222	7.6714
ENSRNOG00000018507	816.684	0.948549	0.175602	5.40171	6.601e-08	2.29555e-06	ENSRNOG00000018507.7	Gfpt1	4	protein_coding	507.982	540.824	262.013	287.678
ENSRNOG00000003546	150.193	1.65541	0.307743	5.37918	7.48276e-08	2.57185e-06	ENSRNOG00000003546.5	Tnfrsf12a	10	protein_coding	104.341	118.398	41.8601	29.407
ENSRNOG00000049873	52.2924	2.88648	0.536722	5.37798	7.53276e-08	2.5815e-06	ENSRNOG00000049873.1	Ap1s3	9	protein_coding	43.1656	46.4073	4.13433	8.31069
ENSRNOG00000000827	103.239	2.03995	0.379554	5.37458	7.67608e-08	2.62299e-06	ENSRNOG00000000827.6	Ier3	20	protein_coding	81.1856	80.3204	14.4702	25.5713
ENSRNOG00000030628	663.188	0.968628	0.180888	5.35484	8.56339e-08	2.87618e-06	ENSRNOG00000030628.2	Eif4a1	10	protein_coding	411.359	445.034	235.657	207.128
ENSRNOG00000003715	34.8742	5.31634	1.00022	5.31516	1.06565e-07	3.56903e-06	ENSRNOG00000003715.7	Srpx2	X	protein_coding	26.0137	40.4577	1.55037	0
ENSRNOG00000010037	94.4906	2.15689	0.405849	5.31451	1.06944e-07	3.57158e-06	ENSRNOG00000010037.8	Epb41	5	protein_coding	76.04	74.9657	23.7724	10.2285
ENSRNOG00000018992	567.325	1.01259	0.190759	5.30822	1.10701e-07	3.67622e-06	ENSRNOG00000018992.7	Dpysl3	18	protein_coding	388.776	350.435	178.293	193.064
ENSRNOG00000020684	193.504	1.41714	0.267086	5.30593	1.12097e-07	3.70395e-06	ENSRNOG00000020684.5	Vat1	10	protein_coding	131.212	143.387	52.196	51.782
ENSRNOG00000009712	37.5786	3.78104	0.71275	5.30486	1.12757e-07	3.71312e-06	ENSRNOG00000009712.7	Gale	5	protein_coding	44.0232	24.3936	3.10075	1.91785
ENSRNOG00000012989	50.2079	2.86358	0.540398	5.29902	1.16428e-07	3.82332e-06	ENSRNOG00000012989.6	Serinc2	5	protein_coding	50.3122	35.6979	5.68471	6.39284
ENSRNOG00000003687	51.6612	2.96563	0.560889	5.28737	1.24091e-07	4.06362e-06	ENSRNOG00000003687.6	Rgs2	13	protein_coding	40.8787	48.7872	8.78546	2.55713
ENSRNOG00000056728	560.322	1.04773	0.198473	5.27894	1.2993e-07	4.23133e-06	ENSRNOG00000056728.1	G6pd	X	protein_coding	409.358	326.636	180.36	180.917
ENSRNOG00000059947	108.776	2.12881	0.403521	5.27559	1.32332e-07	4.2977e-06	ENSRNOG00000059947.1	Sdc1	6	protein_coding	61.1751	111.854	24.2892	15.3428
ENSRNOG00000027839	279.505	1.39797	0.265196	5.27148	1.35328e-07	4.38292e-06	ENSRNOG00000027839.6	Ptk2b	15	protein_coding	221.831	172.54	62.5318	89.4997
ENSRNOG00000014478	391.845	1.08409	0.205892	5.26531	1.39956e-07	4.52038e-06	ENSRNOG00000014478.7	Fndc3a	15	protein_coding	263.853	255.24	124.03	124.021
ENSRNOG00000002810	66.736	2.35191	0.447014	5.26137	1.42984e-07	4.60556e-06	ENSRNOG00000002810.6	Gfpt2	10	protein_coding	49.4546	59.4966	11.8862	9.58925
ENSRNOG00000012852	246.599	1.29345	0.246108	5.25562	1.47523e-07	4.73884e-06	ENSRNOG00000012852.8	Bin1	18	protein_coding	175.807	165.995	78.5523	62.6498
ENSRNOG00000028703	304.534	1.21156	0.230792	5.24959	1.52439e-07	4.86624e-06	ENSRNOG00000028703.5	Slc39a6	18	protein_coding	222.689	192.174	99.224	82.4676
ENSRNOG00000024186	514.822	1.11035	0.211736	5.24401	1.57127e-07	4.98356e-06	ENSRNOG00000024186.4	Eef1b2	9	protein_coding	293.297	393.272	163.823	157.264
ENSRNOG00000010516	52.4459	2.65646	0.508401	5.22513	1.74032e-07	5.50044e-06	ENSRNOG00000010516.5	Plau	15	protein_coding	44.309	44.0275	7.75187	6.39284
ENSRNOG00000003975	540.716	0.977117	0.187293	5.21705	1.81797e-07	5.71522e-06	ENSRNOG00000003975.6	Pfn1	10	protein_coding	349.899	349.245	179.327	180.278
ENSRNOG00000017704	122.484	1.81562	0.349046	5.20167	1.97508e-07	6.14358e-06	ENSRNOG00000017704.7	Sema3f	8	protein_coding	109.486	76.1556	23.7724	30.0463
ENSRNOG00000028043	28.6486	8.0672	1.55155	5.19945	1.99876e-07	6.2009e-06	ENSRNOG00000028043.4	Cxcl3	14	protein_coding	30.3017	25.5835	0	0
ENSRNOG00000034254	11531.5	0.697645	0.134376	5.19175	2.0833e-07	6.41254e-06	ENSRNOG00000034254.4	Actb	12	protein_coding	6692.95	7217.53	4555.52	4134.25
ENSRNOG00000013064	320.939	1.37823	0.265667	5.18781	2.12785e-07	6.53262e-06	ENSRNOG00000013064.8	Lrp8	5	protein_coding	253.276	199.314	112.144	64.5676
ENSRNOG00000058094	300.492	1.17709	0.226929	5.18704	2.13661e-07	6.54245e-06	ENSRNOG00000058094.1	AABR07028902.1	17	protein_coding	204.965	201.098	87.3378	94.614
ENSRNOG00000027784	228.995	1.46502	0.282756	5.18122	2.20434e-07	6.71498e-06	ENSRNOG00000027784.4	Tsku	1	protein_coding	162.371	164.806	45.9945	74.1569
ENSRNOG00000002548	38.2735	3.3223	0.641938	5.17542	2.27405e-07	6.90947e-06	ENSRNOG00000002548.7	Tnn	13	protein_coding	37.4483	30.3433	3.10075	3.8357
ENSRNOG00000000442	61.9948	2.4787	0.479499	5.16935	2.34908e-07	7.08268e-06	ENSRNOG00000000442.4	Notch4	20	protein_coding	42.8797	59.4966	7.75187	10.8678
ENSRNOG00000031743	548.911	0.98789	0.191731	5.15248	2.5706e-07	7.6721e-06	ENSRNOG00000031743.5	Gbp2	2	protein_coding	352.185	359.954	200.515	163.017
ENSRNOG00000012035	181.797	1.41222	0.274373	5.14707	2.64584e-07	7.87672e-06	ENSRNOG00000012035.6	Rnf181	4	protein_coding	122.636	135.057	48.0616	49.8641
ENSRNOG00000013653	227.265	1.29922	0.252577	5.14385	2.6916e-07	7.99277e-06	ENSRNOG00000013653.5	Pdlim7	17	protein_coding	146.935	168.375	66.1493	63.2891
ENSRNOG00000016478	339.589	1.10154	0.215282	5.11672	3.10899e-07	9.14013e-06	ENSRNOG00000016478.7	Eif5a	10	protein_coding	223.832	227.872	106.976	106.121
ENSRNOG00000003029	1861.68	0.760279	0.148609	5.11596	3.12157e-07	9.15427e-06	ENSRNOG00000003029.6	Calr	19	protein_coding	1106.3	1176.84	707.488	657.184
ENSRNOG00000008990	504.671	0.97264	0.190387	5.10875	3.24295e-07	9.48663e-06	ENSRNOG00000008990.6	Amotl1	8	protein_coding	326.458	325.446	169.508	166.853
ENSRNOG00000021062	30.5748	4.64874	0.91108	5.10245	3.35288e-07	9.75979e-06	ENSRNOG00000021062.5	Fxyd5	1	protein_coding	34.0179	23.2037	0.516792	1.91785
ENSRNOG00000011989	199.141	1.62159	0.318548	5.09057	3.5699e-07	1.03164e-05	ENSRNOG00000011989.8	Vat1l	19	protein_coding	180.952	112.449	60.4646	36.4392
ENSRNOG00000019834	3280.34	0.719025	0.141498	5.0815	3.74464e-07	1.07672e-05	ENSRNOG00000019834.6	Hsp90ab1	9	protein_coding	2026.21	1953.87	1305.42	1144.96
ENSRNOG00000018384	149.157	1.59847	0.316199	5.05525	4.29822e-07	1.22101e-05	ENSRNOG00000018384.6	Adam12	1	protein_coding	92.3343	126.728	40.8265	31.9642
ENSRNOG00000006037	31.7807	4.17269	0.826394	5.04927	4.435e-07	1.25382e-05	ENSRNOG00000006037.8	Snap25	3	protein_coding	27.443	31.5332	3.10075	0
ENSRNOG00000012002	523.617	0.964688	0.191988	5.02473	5.04137e-07	1.40171e-05	ENSRNOG00000012002.6	Iqgap1	1	protein_coding	340.465	334.371	167.957	182.196
ENSRNOG00000025332	30.4315	4.08855	0.813669	5.02483	5.0388e-07	1.40171e-05	ENSRNOG00000025332.6	Cd109	8	protein_coding	29.4441	26.7735	2.58396	0.639284
ENSRNOG00000018452	163.751	1.52602	0.303891	5.02158	5.1248e-07	1.42156e-05	ENSRNOG00000018452.8	Unc13a	16	protein_coding	131.212	105.309	35.6586	47.9463
ENSRNOG00000023896	278.665	1.15358	0.230113	5.0131	5.35607e-07	1.48222e-05	ENSRNOG00000023896.4	Dusp6	7	protein_coding	189.814	185.034	86.3042	84.3854
ENSRNOG00000017441	532.478	0.963159	0.192805	4.9955	5.8684e-07	1.60516e-05	ENSRNOG00000017441.8	Tpm3	2	protein_coding	332.747	353.41	170.024	186.032
ENSRNOG00000017406	129.704	1.56448	0.314957	4.96728	6.78998e-07	1.84866e-05	ENSRNOG00000017406.8	Atrnl1	1	protein_coding	99.1951	89.8398	34.1082	30.6856
ENSRNOG00000055281	250.322	1.22448	0.247563	4.94613	7.57017e-07	2.0516e-05	ENSRNOG00000055281.1	Dcbld2	11	protein_coding	177.808	163.616	67.6997	80.5497
ENSRNOG00000054890	7564.53	0.680755	0.137831	4.93907	7.84963e-07	2.12246e-05	ENSRNOG00000054890.1	Flna	X	protein_coding	4637.3	4447.37	2777.24	2954.77
ENSRNOG00000018003	33.6363	3.39718	0.688957	4.93089	8.18539e-07	2.20252e-05	ENSRNOG00000018003.6	F2rl1	2	protein_coding	27.7289	32.1282	2.58396	3.19642
ENSRNOG00000002671	363.459	1.13797	0.230833	4.92987	8.22849e-07	2.20467e-05	ENSRNOG00000002671.3	Nme2	10	protein_coding	214.97	273.089	126.097	97.8104
ENSRNOG00000010107	1121.38	0.837238	0.170158	4.92037	8.63829e-07	2.29362e-05	ENSRNOG00000010107.8	AABR07025295.1	16	protein_coding	641.767	760.961	421.702	372.702
ENSRNOG00000017839	51.2946	2.53872	0.517369	4.90698	9.24884e-07	2.43925e-05	ENSRNOG00000017839.5	Ercc1	1	protein_coding	36.019	49.3822	7.75187	7.03212
ENSRNOG00000000567	423.019	1.02939	0.209827	4.90588	9.30089e-07	2.44352e-05	ENSRNOG00000000567.7	Unc5b	20	protein_coding	281.863	271.304	125.58	148.953
ENSRNOG00000010780	223.769	1.3338	0.272819	4.88896	1.01371e-06	2.65569e-05	ENSRNOG00000010780.6	Dlc1	16	protein_coding	142.932	170.16	75.4516	49.8641
ENSRNOG00000005958	567.79	0.953446	0.19572	4.87148	1.10766e-06	2.88262e-05	ENSRNOG00000005958.8	Rrbp1	3	protein_coding	368.48	361.144	173.642	207.767
ENSRNOG00000003276	135.052	1.5216	0.312562	4.86816	1.12642e-06	2.91855e-05	ENSRNOG00000003276.5	Myo1d	10	protein_coding	90.0474	105.309	33.5915	35.1606
ENSRNOG00000016587	100.421	1.85978	0.382545	4.8616	1.16443e-06	3.01041e-05	ENSRNOG00000016587.4	Ninj1	17	protein_coding	59.7457	94.0046	22.7388	19.8178
ENSRNOG00000003538	56.0815	2.65055	0.545456	4.85933	1.17782e-06	3.03022e-05	ENSRNOG00000003538.7	Adamts4	13	protein_coding	55.4578	39.2677	11.8862	3.19642
ENSRNOG00000024688	31.8838	5.77037	1.18889	4.85359	1.21248e-06	3.10064e-05	ENSRNOG00000024688.4	Erfe	9	protein_coding	18.8671	42.2426	1.03358	0
ENSRNOG00000010067	66.9749	2.09528	0.432185	4.84812	1.24639e-06	3.18044e-05	ENSRNOG00000010067.5	Lypla2	5	protein_coding	52.3133	53.5469	12.9198	12.1464
ENSRNOG00000019193	130.701	1.54158	0.318175	4.84506	1.26573e-06	3.22282e-05	ENSRNOG00000019193.4	Stx1b	1	protein_coding	102.34	87.46	36.6922	29.407
ENSRNOG00000000557	641.18	0.874554	0.181061	4.83016	1.36424e-06	3.45871e-05	ENSRNOG00000000557.5	Ppa1	20	protein_coding	402.498	406.362	217.052	229.503
ENSRNOG00000017819	27.5678	4.21547	0.874915	4.81815	1.44893e-06	3.64209e-05	ENSRNOG00000017819.6	Cd14	18	protein_coding	29.7299	21.4188	2.06717	0.639284
ENSRNOG00000017194	212.444	1.36076	0.2825	4.81685	1.45841e-06	3.65812e-05	ENSRNOG00000017194.5	Prdx1	5	protein_coding	141.789	157.071	73.3844	44.1106
ENSRNOG00000018109	532.544	0.90776	0.188609	4.81293	1.48733e-06	3.72276e-05	ENSRNOG00000018109.4	Clic4	5	protein_coding	328.459	349.245	189.663	175.803
ENSRNOG00000019559	193.606	1.40884	0.292998	4.80837	1.52162e-06	3.78448e-05	ENSRNOG00000019559.5	Eaf1	16	protein_coding	152.652	121.968	64.5989	40.2749
ENSRNOG00000028872	595.182	0.916449	0.190628	4.80751	1.52818e-06	3.79279e-05	ENSRNOG00000028872.6	Rai14	2	protein_coding	347.326	411.716	205.683	200.735
ENSRNOG00000006926	21.1412	7.61844	1.5877	4.79841	1.59931e-06	3.95267e-05	ENSRNOG00000006926.6	Atp6v0d2	5	protein_coding	18.0095	23.2037	0	0
ENSRNOG00000020748	2554.74	0.724876	0.151305	4.79083	1.6609e-06	4.0963e-05	ENSRNOG00000020748.7	Map4	8	protein_coding	1485.93	1617.71	908.52	990.25
ENSRNOG00000004139	204.614	1.23992	0.258934	4.78855	1.6799e-06	4.12055e-05	ENSRNOG00000004139.8	Ndel1	10	protein_coding	145.791	134.462	61.4982	58.8141
ENSRNOG00000045779	187.722	1.35428	0.282791	4.78898	1.67631e-06	4.12055e-05	ENSRNOG00000045779.2	AABR07039210.2	X	processed_pseudogene	143.79	119.588	60.9814	43.4713
ENSRNOG00000001148	645.575	0.907264	0.18998	4.77558	1.79193e-06	4.36468e-05	ENSRNOG00000001148.6	Rplp0	12	protein_coding	376.198	445.629	239.791	203.292
ENSRNOG00000007048	226.478	1.20045	0.252101	4.76181	1.91867e-06	4.66375e-05	ENSRNOG00000007048.5	Rap1b	7	protein_coding	143.79	164.211	70.8004	64.5676
ENSRNOG00000026963	1901.72	0.712194	0.149588	4.76105	1.92589e-06	4.67095e-05	ENSRNOG00000026963.6	Hsp90b1	7	protein_coding	1190.63	1112.59	756.066	668.691
ENSRNOG00000001417	167.894	1.50008	0.315139	4.76005	1.93545e-06	4.67561e-05	ENSRNOG00000001417.5	Plod3	12	protein_coding	131.784	109.474	33.0747	53.6998
ENSRNOG00000017260	226.776	1.24444	0.261779	4.75377	1.99662e-06	4.81122e-05	ENSRNOG00000017260.6	Cdr2	1	protein_coding	175.807	135.057	71.3172	62.0105
ENSRNOG00000018524	1047.6	0.778845	0.163856	4.75323	2.0019e-06	4.81122e-05	ENSRNOG00000018524.6	Ezr	1	protein_coding	680.644	609.84	390.178	372.063
ENSRNOG00000050197	534.176	0.891039	0.187467	4.75304	2.00382e-06	4.81122e-05	ENSRNOG00000050197.2	Pdia6	6	protein_coding	346.468	330.206	188.112	181.557
ENSRNOG00000015906	81.7611	1.89108	0.398441	4.74621	2.07266e-06	4.95631e-05	ENSRNOG00000015906.6	Tgif1	9	protein_coding	69.751	55.9268	19.6381	14.7035
ENSRNOG00000032328	28.4887	3.73986	0.788137	4.74518	2.08316e-06	4.9613e-05	ENSRNOG00000032328.2	Diras2	17	protein_coding	28.5865	23.2037	2.58396	1.27857
ENSRNOG00000007818	87.4517	1.806	0.381233	4.73726	2.16624e-06	5.13839e-05	ENSRNOG00000007818.7	Slc45a4	7	protein_coding	71.7521	60.6865	18.0877	20.4571
ENSRNOG00000014243	68.4526	2.03734	0.430805	4.72915	2.2546e-06	5.33724e-05	ENSRNOG00000014243.8	Pear1	2	protein_coding	56.6012	50.5721	11.8862	14.7035
ENSRNOG00000010789	93.0167	1.76635	0.374986	4.71045	2.47174e-06	5.82787e-05	ENSRNOG00000010789.7	Dusp7	8	protein_coding	64.3196	76.1556	24.2892	17.2607
ENSRNOG00000014162	565.18	0.914938	0.194289	4.70915	2.4875e-06	5.85331e-05	ENSRNOG00000014162.5	Plekhb2	9	protein_coding	341.608	378.398	180.877	205.21
ENSRNOG00000002050	358.49	1.00607	0.213946	4.70242	2.57097e-06	6.0018e-05	ENSRNOG00000002050.4	Igfbp7	14	protein_coding	247.559	218.947	119.896	115.71
ENSRNOG00000028624	78.1325	2.0414	0.434315	4.70026	2.59828e-06	6.05359e-05	ENSRNOG00000028624.5	Kif26b	13	protein_coding	74.039	48.1922	11.8862	18.5392
ENSRNOG00000015425	425.009	1.03407	0.220068	4.69886	2.61619e-06	6.0833e-05	ENSRNOG00000015425.8	Ssx2ip	2	protein_coding	279.576	276.659	118.345	156.624
ENSRNOG00000020889	886.032	0.825947	0.175869	4.69638	2.64816e-06	6.13342e-05	ENSRNOG00000020889.7	Nucb1	1	protein_coding	576.303	527.735	295.605	334.985
ENSRNOG00000036689	992.304	0.819218	0.175438	4.66955	3.01863e-06	6.88329e-05	ENSRNOG00000036689.2	P4hb	10	protein_coding	624.615	609.84	323.512	384.209
ENSRNOG00000014310	63.8409	2.20986	0.474311	4.65908	3.17624e-06	7.20187e-05	ENSRNOG00000014310.7	Tmtc4	15	protein_coding	52.0274	49.9771	7.23508	15.3428
ENSRNOG00000024089	413.92	0.946909	0.203241	4.65905	3.17666e-06	7.20187e-05	ENSRNOG00000024089.6	Fndc3b	2	protein_coding	261.852	269.519	136.433	142.56
ENSRNOG00000014479	1437.44	0.735522	0.157967	4.65616	3.22155e-06	7.28962e-05	ENSRNOG00000014479.5	Cttnbp2nl	2	protein_coding	876.747	875.195	582.424	483.938
ENSRNOG00000037134	81.4293	2.16909	0.466368	4.65103	3.30275e-06	7.44477e-05	ENSRNOG00000037134.1	Shc4	3	protein_coding	69.751	60.6865	22.7388	6.39284
ENSRNOG00000004276	230.28	1.17426	0.252967	4.64195	3.45133e-06	7.75005e-05	ENSRNOG00000004276.8	Itga3	10	protein_coding	152.08	158.856	64.0822	75.4355
ENSRNOG00000011228	137.756	1.43013	0.308903	4.62971	3.66184e-06	8.17603e-05	ENSRNOG00000011228.7	Layn	8	protein_coding	91.1909	104.714	35.1418	38.357
ENSRNOG00000033527	52.3419	2.39148	0.517086	4.62491	3.74758e-06	8.35165e-05	ENSRNOG00000033527.6	Pappa1	5	protein_coding	52.885	32.7231	7.75187	8.94997
ENSRNOG00000015812	27.8142	3.72682	0.806897	4.61871	3.86132e-06	8.57271e-05	ENSRNOG00000015812.5	Tm4sf1	2	protein_coding	28.0148	22.6087	3.10075	0.639284
ENSRNOG00000033608	193.746	1.26447	0.273801	4.6182	3.87085e-06	8.57771e-05	ENSRNOG00000033608.4	Cd276	8	protein_coding	143.79	123.158	64.0822	48.5856
ENSRNOG00000007136	263.923	1.21288	0.263519	4.60263	4.1718e-06	9.17563e-05	ENSRNOG00000007136.6	Anxa7	15	protein_coding	202.964	155.881	67.1829	90.139
ENSRNOG00000043023	18.0394	7.40173	1.61	4.59733	4.27935e-06	9.37719e-05	ENSRNOG00000043023.3	Msmp	5	protein_coding	19.7247	15.4691	0	0
ENSRNOG00000012081	198.48	1.24324	0.271499	4.57916	4.66842e-06	0.000101918	ENSRNOG00000012081.6	Txn1	5	protein_coding	135.5	136.247	51.1624	65.2069
ENSRNOG00000026542	432.569	0.908953	0.198543	4.57812	4.69173e-06	0.000102238	ENSRNOG00000026542.7	Suco	13	protein_coding	273.858	276.659	152.97	143.839
ENSRNOG00000018645	476.952	0.98753	0.215811	4.5759	4.74182e-06	0.000103139	ENSRNOG00000018645.5	Rpsa	8	protein_coding	283.006	336.156	183.461	132.332
ENSRNOG00000009552	590.4	0.835466	0.182644	4.57429	4.77826e-06	0.000103589	ENSRNOG00000009552.6	Serinc3	3	protein_coding	377.913	359.954	217.569	201.374
ENSRNOG00000015787	73.0505	1.89708	0.414733	4.57422	4.78009e-06	0.000103589	ENSRNOG00000015787.8	P3h4	10	protein_coding	61.7468	50.5721	16.5373	14.0642
ENSRNOG00000007304	218.803	1.17903	0.259003	4.5522	5.30884e-06	0.000114626	ENSRNOG00000007304.6	Herc3	4	protein_coding	157.512	138.627	74.418	58.1748
ENSRNOG00000014289	907.33	0.76265	0.16764	4.54934	5.38137e-06	0.00011598	ENSRNOG00000014289.7	Arpc2	9	protein_coding	532.28	581.282	340.566	323.477
ENSRNOG00000001828	411.852	0.944323	0.207691	4.54677	5.44762e-06	0.000117193	ENSRNOG00000001828.7	Stk38l	4	protein_coding	257.564	270.709	130.748	147.035
ENSRNOG00000033824	261.396	1.09866	0.241778	4.5441	5.51711e-06	0.000118257	ENSRNOG00000033824.4	Gpd2	3	protein_coding	176.95	170.16	75.4516	88.8604
ENSRNOG00000007918	24.6287	4.73364	1.04545	4.52785	5.95879e-06	0.000126802	ENSRNOG00000007918.4	Tbxas1	4	protein_coding	28.8723	17.254	0	1.91785
ENSRNOG00000004621	1616.91	0.698192	0.154641	4.51493	6.3339e-06	0.000134299	ENSRNOG00000004621.8	Rtn4	14	protein_coding	1021.11	929.931	650.641	568.323
ENSRNOG00000010529	26.3807	3.83088	0.852479	4.49381	6.99598e-06	0.000148071	ENSRNOG00000010529.7	Thbs2	1	protein_coding	16.5802	31.5332	2.06717	1.27857
ENSRNOG00000003846	562.5	0.831147	0.185101	4.49023	7.11479e-06	0.000150316	ENSRNOG00000003846.7	Pitpna	10	protein_coding	342.466	359.954	205.166	194.342
ENSRNOG00000055530	222.651	1.11839	0.250584	4.46313	8.07693e-06	0.000169429	ENSRNOG00000055530.1	Panx2	7	protein_coding	155.51	141.602	69.7669	69.0426
ENSRNOG00000008676	202.084	1.15659	0.2593	4.46043	8.17946e-06	0.00017107	ENSRNOG00000008676.6	Emp1	4	protein_coding	138.644	133.272	60.9814	62.6498
ENSRNOG00000021031	335.241	1.12684	0.252637	4.46031	8.18418e-06	0.00017107	ENSRNOG00000021031.7	Grn	10	protein_coding	195.246	252.86	86.3042	120.825
ENSRNOG00000005727	30.0807	3.22889	0.727206	4.44013	8.99057e-06	0.000186274	ENSRNOG00000005727.6	Galnt3	3	protein_coding	19.7247	33.3181	3.10075	2.55713
ENSRNOG00000052620	287.634	1.02552	0.23113	4.43699	9.12263e-06	0.000188678	ENSRNOG00000052620.1	Rack1	10	protein_coding	185.526	190.984	103.358	83.7462
ENSRNOG00000012782	232.939	1.23737	0.281213	4.40011	1.08195e-05	0.000220676	ENSRNOG00000012782.7	Cemip2	1	protein_coding	184.383	133.867	57.3639	79.9104
ENSRNOG00000019536	57.9346	2.07044	0.470819	4.39753	1.09492e-05	0.000222169	ENSRNOG00000019536.5	Smim3	18	protein_coding	40.0211	51.1671	9.81904	12.1464
ENSRNOG00000021203	157.03	1.27927	0.291045	4.39544	1.10549e-05	0.000223544	ENSRNOG00000021203.8	Atl3	1	protein_coding	116.347	100.549	49.0952	41.5534
ENSRNOG00000011414	289.592	1.00057	0.227789	4.39253	1.12038e-05	0.000226167	ENSRNOG00000011414.5	Psmc3	3	protein_coding	180.381	196.339	97.6736	92.6961
ENSRNOG00000037621	21.7688	4.60323	1.05041	4.38231	1.17427e-05	0.000236237	ENSRNOG00000037621.3	RGD1309870	14	protein_coding	20.5823	20.2288	1.03358	0.639284
ENSRNOG00000039152	33.9396	2.77739	0.633948	4.38111	1.18078e-05	0.000237141	ENSRNOG00000039152.3	Frem3	19	protein_coding	26.8713	30.9382	4.65112	3.8357
ENSRNOG00000008937	1682	0.696285	0.159134	4.37548	1.21167e-05	0.00024252	ENSRNOG00000008937.5	Csrp1	13	protein_coding	941.353	1087	620.15	645.676
ENSRNOG00000000748	325.83	0.995403	0.227683	4.37189	1.23175e-05	0.000246121	ENSRNOG00000000748.2	AABR07044273.1	20	processed_pseudogene	194.674	228.467	101.291	113.153
ENSRNOG00000001415	172.055	1.20839	0.277143	4.36017	1.29963e-05	0.000257936	ENSRNOG00000001415.6	Ap1s1	12	protein_coding	121.778	112.449	54.7799	47.9463
ENSRNOG00000013290	147.804	1.44564	0.33231	4.35028	1.35964e-05	0.000268939	ENSRNOG00000013290.5	Nrip3	1	protein_coding	81.7573	129.108	35.1418	42.832
ENSRNOG00000058186	249.826	1.16195	0.267298	4.34704	1.37986e-05	0.000272481	ENSRNOG00000058186.1	Errfi1	5	protein_coding	178.951	158.261	94.5729	58.1748
ENSRNOG00000007584	134.744	1.38393	0.318646	4.34316	1.40446e-05	0.000276877	ENSRNOG00000007584.4	Ehd4	3	protein_coding	88.0464	101.739	32.0411	41.5534
ENSRNOG00000033893	95.7018	1.71255	0.394888	4.3368	1.44574e-05	0.000284064	ENSRNOG00000033893.4	Cacna1h	10	protein_coding	83.1867	60.0915	28.9403	15.3428
ENSRNOG00000000170	203.497	1.11821	0.258841	4.32007	1.55979e-05	0.000304947	ENSRNOG00000000170.5	Slc30a4	3	protein_coding	132.07	139.817	67.1829	59.4534
ENSRNOG00000002045	46.1113	2.35316	0.545055	4.31729	1.57954e-05	0.000308298	ENSRNOG00000002045.7	Anxa3	14	protein_coding	28.8723	46.4073	7.75187	7.03212
ENSRNOG00000005492	35.8979	2.64156	0.613467	4.30594	1.66275e-05	0.000322403	ENSRNOG00000005492.6	Hpcal1	6	protein_coding	33.4462	26.7735	4.13433	5.75355
ENSRNOG00000020552	79.8304	1.93311	0.448907	4.30626	1.66035e-05	0.000322403	ENSRNOG00000020552.2	Fosl1	1	protein_coding	63.1761	60.6865	24.2892	8.31069
ENSRNOG00000000585	298.499	0.964781	0.224702	4.29361	1.75794e-05	0.000339187	ENSRNOG00000000585.7	Amd1	20	protein_coding	195.246	189.794	106.459	93.3354
ENSRNOG00000013895	197.933	1.12199	0.261312	4.29367	1.75741e-05	0.000339187	ENSRNOG00000013895.5	Npdc1	3	protein_coding	135.214	129.108	60.4646	62.6498
ENSRNOG00000012786	418.401	0.898747	0.209539	4.28917	1.79343e-05	0.00034547	ENSRNOG00000012786.7	Pgrmc1	X	protein_coding	244.414	286.773	139.534	148.314
ENSRNOG00000019330	21.0934	4.548	1.06044	4.2888	1.7964e-05	0.000345477	ENSRNOG00000019330.7	Procr	3	protein_coding	16.866	22.6087	1.03358	0.639284
ENSRNOG00000005758	69.1643	1.88133	0.438891	4.28655	1.81473e-05	0.000347302	ENSRNOG00000005758.8	Btbd11	7	protein_coding	46.3101	60.0915	18.0877	10.8678
ENSRNOG00000016596	1269.4	0.672541	0.156886	4.2868	1.81265e-05	0.000347302	ENSRNOG00000016596.3	Hspa4	10	protein_coding	785.842	735.378	507.489	459.645
ENSRNOG00000026091	34.0976	2.67117	0.623691	4.28284	1.84523e-05	0.000352567	ENSRNOG00000026091.3	Slc10a4	14	protein_coding	27.7289	29.7483	4.65112	4.47499
ENSRNOG00000004616	233.466	1.08109	0.253104	4.2713	1.94336e-05	0.000368332	ENSRNOG00000004616.8	Npm1	10	protein_coding	152.366	156.476	66.6661	81.189
ENSRNOG00000014004	99.7458	1.50443	0.352773	4.26457	2.00289e-05	0.000378399	ENSRNOG00000014004.8	Ncoa7	1	protein_coding	73.1814	70.8009	28.9403	22.3749
ENSRNOG00000009378	562.181	0.859786	0.20172	4.26226	2.02366e-05	0.000381711	ENSRNOG00000009378.7	Rpl4	8	protein_coding	316.738	390.893	217.052	177.082
ENSRNOG00000005905	139.107	1.38287	0.3246	4.26023	2.04216e-05	0.000383972	ENSRNOG00000005905.8	Pde4b	5	protein_coding	88.3322	108.284	46.5112	29.407
ENSRNOG00000016653	27.4832	3.2503	0.764225	4.25307	2.10861e-05	0.000395834	ENSRNOG00000016653.4	Ngef	9	protein_coding	31.1593	17.254	2.06717	3.19642
ENSRNOG00000036688	1226.97	0.65881	0.155584	4.23444	2.29118e-05	0.000428062	ENSRNOG00000036688.2	Arhgdia	10	protein_coding	734.958	730.023	483.2	456.448
ENSRNOG00000011981	116.517	1.37833	0.326019	4.22777	2.36016e-05	0.000440253	ENSRNOG00000011981.6	Slc39a13	3	protein_coding	85.4736	78.5355	32.0411	31.9642
ENSRNOG00000001245	154.732	1.26466	0.300335	4.21084	2.54421e-05	0.000471599	ENSRNOG00000001245.5	Pcbp3	20	protein_coding	110.916	101.739	38.7594	51.1427
ENSRNOG00000004367	237.75	1.12782	0.268441	4.20137	2.65299e-05	0.000489454	ENSRNOG00000004367.6	Elk3	7	protein_coding	168.089	149.336	60.4646	86.9426
ENSRNOG00000009222	88.3178	1.6158	0.385274	4.19391	2.74183e-05	0.000505054	ENSRNOG00000009222.6	Epha2	5	protein_coding	56.0295	73.7758	19.1213	23.6535
ENSRNOG00000031421	99.9884	1.48447	0.354095	4.19231	2.76134e-05	0.000507853	ENSRNOG00000031421.5	Eif1a	18	protein_coding	71.4662	71.9909	23.2556	28.7678
ENSRNOG00000002461	897.631	0.834304	0.199557	4.18078	2.90511e-05	0.000530983	ENSRNOG00000002461.7	Nid1	17	protein_coding	519.988	600.915	270.282	364.392
ENSRNOG00000015461	1756.2	0.756253	0.180916	4.18013	2.91341e-05	0.000531675	ENSRNOG00000015461.7	Serpine2	9	protein_coding	1243.51	907.323	618.6	670.608
ENSRNOG00000023851	92.6298	1.62101	0.387975	4.17813	2.93917e-05	0.000534721	ENSRNOG00000023851.6	Igsf3	2	protein_coding	68.8934	67.8261	29.4571	15.3428
ENSRNOG00000021919	134.458	1.34099	0.321172	4.17531	2.97585e-05	0.00054056	ENSRNOG00000021919.4	Rhoj	6	protein_coding	80.0421	108.284	40.3097	34.5213
ENSRNOG00000027204	152.276	1.37486	0.330076	4.1653	3.10947e-05	0.000563096	ENSRNOG00000027204.6	Map6	1	protein_coding	97.7658	117.208	54.7799	28.7678
ENSRNOG00000016137	621.495	0.748526	0.180127	4.15554	3.24525e-05	0.000584095	ENSRNOG00000016137.6	Rad23b	5	protein_coding	374.483	385.538	239.275	218.635
ENSRNOG00000016727	592.43	0.762545	0.183539	4.15468	3.25749e-05	0.000585405	ENSRNOG00000016727.5	Akr1a1	5	protein_coding	363.048	364.119	232.039	202.014
ENSRNOG00000019982	62.378	1.85412	0.44678	4.14996	3.32532e-05	0.000595779	ENSRNOG00000019982.6	Ethe1	1	protein_coding	45.1666	49.9771	11.3694	15.3428
ENSRNOG00000005796	1092.07	0.692998	0.167294	4.14239	3.43701e-05	0.000612994	ENSRNOG00000005796.7	Ctnna1	18	protein_coding	635.477	680.046	390.694	432.156
ENSRNOG00000018939	267.343	1.02743	0.248792	4.12969	3.63248e-05	0.000646878	ENSRNOG00000018939.7	Rexo2	8	protein_coding	170.09	180.275	102.842	70.9605
ENSRNOG00000000902	440.12	0.846801	0.20511	4.12852	3.65098e-05	0.000647236	ENSRNOG00000000902.7	Hsph1	12	protein_coding	281.863	270.114	174.159	136.807
ENSRNOG00000012482	170.912	1.14591	0.277606	4.12784	3.66194e-05	0.000647236	ENSRNOG00000012482.7	Ndrg4	19	protein_coding	108.914	120.778	53.7463	51.1427
ENSRNOG00000016636	59.0878	1.88915	0.45752	4.12911	3.64165e-05	0.000647236	ENSRNOG00000016636.5	Lpin3	3	protein_coding	48.3112	42.2426	10.8526	14.0642
ENSRNOG00000031760	121.411	1.31607	0.319783	4.11551	3.86322e-05	0.000679754	ENSRNOG00000031760.6	Fmn1	3	protein_coding	81.4715	87.46	34.1082	34.5213
ENSRNOG00000013469	392.401	0.848203	0.206173	4.11403	3.88819e-05	0.000682112	ENSRNOG00000013469.7	Txndc5	17	protein_coding	236.41	255.835	144.185	132.332
ENSRNOG00000014201	223.476	1.07746	0.261956	4.11312	3.90345e-05	0.00068377	ENSRNOG00000014201.7	Manf	8	protein_coding	133.213	163.021	79.5859	62.0105
ENSRNOG00000017154	316.608	0.951912	0.231484	4.11221	3.91885e-05	0.000685451	ENSRNOG00000017154.7	Atp11a	16	protein_coding	197.247	209.428	95.0897	117.628
ENSRNOG00000020587	245.339	1.05876	0.257681	4.10879	3.97733e-05	0.000693621	ENSRNOG00000020587.6	Efemp2	1	protein_coding	170.947	151.716	67.6997	89.4997
ENSRNOG00000010966	1356.42	0.640552	0.155943	4.10761	3.99778e-05	0.000696157	ENSRNOG00000010966.6	Itgb1	19	protein_coding	828.15	782.975	515.758	530.605
ENSRNOG00000020533	679.991	0.815027	0.198867	4.09835	4.16099e-05	0.000722444	ENSRNOG00000020533.4	Htra1	1	protein_coding	466.817	377.803	221.187	265.303
ENSRNOG00000054625	77.0933	1.66843	0.407259	4.09673	4.19025e-05	0.000725386	ENSRNOG00000054625.1	Fhod1	19	protein_coding	66.6065	47.5973	18.0877	18.5392
ENSRNOG00000001254	286.26	0.949295	0.232352	4.08559	4.39658e-05	0.000757767	ENSRNOG00000001254.6	Col6a2	20	protein_coding	171.519	196.339	94.0561	98.4497
ENSRNOG00000004791	207.143	1.0832	0.265426	4.081	4.48424e-05	0.000768383	ENSRNOG00000004791.5	Arf6	6	protein_coding	152.366	121.968	70.8004	60.7319
ENSRNOG00000017783	708.877	0.854628	0.209986	4.06993	4.70267e-05	0.000803474	ENSRNOG00000017783.6	Sfrp1	16	protein_coding	434.229	455.149	204.649	292.153
ENSRNOG00000020374	90.9715	1.66623	0.409504	4.06891	4.72336e-05	0.000804678	ENSRNOG00000020374.6	Tmem8a	10	protein_coding	74.8966	59.4966	14.4702	28.7678
ENSRNOG00000020715	1013.77	0.657682	0.16186	4.06327	4.83894e-05	0.000821326	ENSRNOG00000020715.7	Ddb1	1	protein_coding	608.32	601.51	387.077	389.324
ENSRNOG00000002693	97.5585	1.42754	0.35198	4.05573	4.99772e-05	0.000846524	ENSRNOG00000002693.2	Nme1	10	protein_coding	69.751	69.016	27.9067	24.2928
ENSRNOG00000021118	266.548	0.962381	0.237445	4.05307	5.05499e-05	0.000854996	ENSRNOG00000021118.5	Nomo1	1	protein_coding	167.803	175.515	83.7202	94.614
ENSRNOG00000001378	118.566	1.5233	0.375998	4.05136	5.09212e-05	0.000860043	ENSRNOG00000001378.7	Iqcd	12	protein_coding	63.7479	107.689	24.2892	35.7999
ENSRNOG00000005857	19.5007	4.36664	1.08022	4.04235	5.29171e-05	0.000889928	ENSRNOG00000005857.5	Lrrc3b	15	protein_coding	19.4388	16.659	0	1.91785
ENSRNOG00000010461	158.127	1.23436	0.305782	4.03674	5.41983e-05	0.000908882	ENSRNOG00000010461.5	Gpx8	2	protein_coding	96.0506	120.183	39.793	53.0605
ENSRNOG00000015642	161.903	1.16008	0.287579	4.03395	5.48467e-05	0.000917145	ENSRNOG00000015642.6	Pabpc4	5	protein_coding	100.624	117.803	53.2295	45.3891
ENSRNOG00000033280	832.264	0.725722	0.180051	4.03065	5.56232e-05	0.000927499	ENSRNOG00000033280.6	Pam	9	protein_coding	538.283	472.403	290.437	328.592
ENSRNOG00000010063	31.3635	2.91405	0.723308	4.02878	5.60659e-05	0.000933561	ENSRNOG00000010063.6	Htr2a	15	protein_coding	25.7278	27.9634	1.03358	6.39284
ENSRNOG00000017445	1176.89	0.635034	0.157652	4.02808	5.62333e-05	0.000934528	ENSRNOG00000017445.5	Tubb2b	17	protein_coding	706.944	688.97	454.26	455.809
ENSRNOG00000026742	442.895	0.852201	0.211576	4.02788	5.62826e-05	0.000934528	ENSRNOG00000026742.4	Ypel5	6	protein_coding	246.701	309.382	152.454	158.542
ENSRNOG00000010011	73.1132	1.78023	0.44214	4.02639	5.66388e-05	0.000939121	ENSRNOG00000010011.8	Osbpl3	4	protein_coding	50.5981	59.4966	10.8526	21.7356
ENSRNOG00000004328	43.5765	2.12567	0.528755	4.02015	5.81608e-05	0.000963003	ENSRNOG00000004328.8	Deptor	7	protein_coding	34.5896	34.508	7.75187	8.31069
ENSRNOG00000002301	534.48	0.747225	0.187126	3.99316	6.51981e-05	0.001072	ENSRNOG00000002301.6	Uso1	14	protein_coding	327.029	326.041	196.381	197.539
ENSRNOG00000013092	174.071	1.10557	0.277759	3.98033	6.88197e-05	0.00112526	ENSRNOG00000013092.7	Lonrf3	X	protein_coding	108.057	123.753	53.2295	55.6177
ENSRNOG00000002005	11.3398	6.73029	1.69733	3.96522	7.33297e-05	0.00119404	ENSRNOG00000002005.3	Tmprss11f	14	protein_coding	12.0063	10.1144	0	0
ENSRNOG00000014837	18.4357	4.34074	1.0947	3.96522	7.33293e-05	0.00119404	ENSRNOG00000014837.7	Emilin2	9	protein_coding	12.8639	21.4188	1.03358	0.639284
ENSRNOG00000007443	353.416	0.840986	0.212297	3.96137	7.45209e-05	0.00121176	ENSRNOG00000007443.7	Jag1	3	protein_coding	226.691	215.378	123.513	126.578
ENSRNOG00000004912	981.07	0.681784	0.172575	3.95065	7.79386e-05	0.00126038	ENSRNOG00000004912.7	Itgav	3	protein_coding	643.768	534.279	375.707	368.867
ENSRNOG00000011504	720.112	0.757276	0.191875	3.94671	7.92332e-05	0.00127956	ENSRNOG00000011504.7	Akap2	5	protein_coding	390.491	492.632	285.269	242.928
ENSRNOG00000014083	21.0595	3.48651	0.883482	3.94633	7.93575e-05	0.00127982	ENSRNOG00000014083.7	Iqsec3	4	protein_coding	15.1508	22.6087	2.06717	1.27857
ENSRNOG00000015018	1341.31	0.692014	0.175618	3.94044	8.13317e-05	0.00130582	ENSRNOG00000015018.7	Pdia3	3	protein_coding	757.256	857.941	456.327	553.62
ENSRNOG00000006146	11.2626	6.70653	1.70288	3.93834	8.20471e-05	0.0013142	ENSRNOG00000006146.6	Trim54	6	protein_coding	8.86181	13.0892	0	0
ENSRNOG00000008016	172.589	1.10093	0.279879	3.9336	8.36845e-05	0.0013368	ENSRNOG00000008016.6	Ckap4	7	protein_coding	111.487	118.398	60.9814	47.307
ENSRNOG00000008292	471.665	0.810564	0.206957	3.91658	8.98136e-05	0.00142401	ENSRNOG00000008292.6	Hif1a	6	protein_coding	280.719	305.812	193.28	145.117
ENSRNOG00000009642	295.99	0.89579	0.228979	3.91211	9.14931e-05	0.00144393	ENSRNOG00000009642.3	Cct4	14	protein_coding	189.528	186.224	113.694	90.7783
ENSRNOG00000004013	20.622	3.49089	0.894741	3.90156	9.5573e-05	0.0015063	ENSRNOG00000004013.8	Grip1	7	protein_coding	17.4378	19.6339	2.58396	0.639284
ENSRNOG00000014525	300.135	0.875424	0.224548	3.89861	9.67472e-05	0.00152074	ENSRNOG00000014525.5	Hspd1	9	protein_coding	181.524	197.529	108.526	100.368
ENSRNOG00000055259	35.3364	2.39308	0.615962	3.88511	0.000102285	0.00159502	ENSRNOG00000055259.1	Phldb3	1	protein_coding	30.3017	27.3684	3.61754	7.6714
ENSRNOG00000001189	30.9252	2.51857	0.64864	3.88285	0.00010324	0.00160755	ENSRNOG00000001189.6	Sik1	20	protein_coding	22.8692	28.5584	5.16792	3.8357
ENSRNOG00000018770	149.479	1.17807	0.304702	3.8663	0.000110501	0.00171182	ENSRNOG00000018770.3	Pmaip1	18	protein_coding	94.3354	108.284	53.2295	37.0784
ENSRNOG00000018681	273.589	0.907679	0.234861	3.86476	0.0001112	0.0017204	ENSRNOG00000018681.7	Nes	2	protein_coding	187.241	160.641	98.7072	89.4997
ENSRNOG00000019661	68.7507	1.68794	0.437646	3.85685	0.000114858	0.0017677	ENSRNOG00000019661.3	Gdf15	16	protein_coding	50.8839	51.762	21.1885	10.8678
ENSRNOG00000010475	191.955	1.02614	0.26619	3.85491	0.000115773	0.00177946	ENSRNOG00000010475.5	Casp3	16	protein_coding	126.352	124.943	69.2501	55.6177
ENSRNOG00000038539	16.9293	4.86485	1.26449	3.84728	0.000119438	0.00183341	ENSRNOG00000038539.2	Lrrc15	11	protein_coding	17.1519	14.8741	1.03358	0
ENSRNOG00000057620	331.558	0.860918	0.224809	3.82955	0.000128377	0.00195938	ENSRNOG00000057620.1	Slc6a8	X	protein_coding	188.385	229.062	121.446	110.596
ENSRNOG00000007002	105.778	1.49095	0.389405	3.8288	0.000128772	0.00196136	ENSRNOG00000007002.4	Lif	14	protein_coding	54.6002	97.5744	23.7724	30.6856
ENSRNOG00000002572	407.55	0.791396	0.206769	3.82744	0.000129482	0.00196709	ENSRNOG00000002572.5	Cacybp	13	protein_coding	235.838	268.33	155.037	139.364
ENSRNOG00000028498	1924.58	0.569147	0.148752	3.82614	0.000130168	0.00197349	ENSRNOG00000028498.5	Wdr1	14	protein_coding	1145.17	1096.52	751.932	777.369
ENSRNOG00000040101	23.3911	3.0123	0.787322	3.82601	0.000130238	0.00197349	ENSRNOG00000040101.3	AABR07026805.2	17	protein_coding	16.866	23.7986	3.10075	1.91785
ENSRNOG00000007925	24.1207	2.91364	0.762379	3.82177	0.000132495	0.00199999	ENSRNOG00000007925.7	Pak6	3	protein_coding	22.5833	19.0389	3.61754	1.91785
ENSRNOG00000011782	116.948	1.28779	0.337578	3.8148	0.000136296	0.00205379	ENSRNOG00000011782.6	Got2	19	protein_coding	79.4704	82.7002	40.8265	26.2106
ENSRNOG00000016166	137.082	1.29231	0.338887	3.8134	0.000137066	0.00206106	ENSRNOG00000016166.4	Pdlim1	1	protein_coding	71.7521	118.398	40.3097	37.7177
ENSRNOG00000002176	247.298	0.940756	0.24684	3.8112	0.000138295	0.00207689	ENSRNOG00000002176.6	Nectin3	11	protein_coding	172.662	143.982	80.6195	86.9426
ENSRNOG00000003248	172.884	1.31056	0.343985	3.80994	0.000139002	0.00208221	ENSRNOG00000003248.6	Mpzl1	13	protein_coding	107.771	133.272	68.7333	29.407
ENSRNOG00000057851	24.8505	3.0528	0.801384	3.80941	0.000139298	0.00208399	ENSRNOG00000057851.1	LOC680254	13	protein_coding	13.4356	29.7483	2.06717	3.19642
ENSRNOG00000019451	73.5251	1.63322	0.430048	3.79777	0.000146002	0.002176	ENSRNOG00000019451.6	Smtn	14	protein_coding	52.885	55.9268	23.7724	11.5071
ENSRNOG00000002128	249.676	0.911978	0.240233	3.79623	0.000146913	0.00218406	ENSRNOG00000002128.3	Ppat	14	protein_coding	168.374	149.336	86.3042	85.0247
ENSRNOG00000013562	897.255	0.641918	0.169153	3.79491	0.0001477	0.00219299	ENSRNOG00000013562.5	Ndfip1	18	protein_coding	504.551	562.243	356.586	334.985
ENSRNOG00000006787	322.518	0.969896	0.255781	3.79191	0.000149496	0.00220853	ENSRNOG00000006787.6	Dhcr24	5	protein_coding	252.704	163.021	103.358	112.514
ENSRNOG00000028650	246.865	0.921584	0.24303	3.79206	0.000149405	0.00220853	ENSRNOG00000028650.7	AABR07065602.1	6	protein_coding	146.363	168.97	86.3042	81.8283
ENSRNOG00000014166	10.0109	6.54744	1.72712	3.79096	0.000150064	0.00221414	ENSRNOG00000014166.7	Smoc2	1	protein_coding	10.0053	9.51945	0	0
ENSRNOG00000029574	406.787	0.797673	0.210441	3.79048	0.000150355	0.00221566	ENSRNOG00000029574.2	Rps4x	4	protein_coding	231.265	272.494	143.151	149.592
ENSRNOG00000026928	54.9284	1.78533	0.47167	3.78513	0.000153626	0.00226105	ENSRNOG00000026928.2	AABR07008097.1	2	protein_coding	38.8776	44.0275	10.3358	14.0642
ENSRNOG00000007104	180.157	1.02297	0.270366	3.78366	0.000154538	0.00227163	ENSRNOG00000007104.7	Itpr1	4	protein_coding	123.494	111.854	59.9478	57.5355
ENSRNOG00000045605	180.836	1.07431	0.284296	3.77884	0.000157559	0.00231315	ENSRNOG00000045605.2	Uxs1	9	protein_coding	113.488	126.133	68.2165	46.6677
ENSRNOG00000022738	58.4575	1.79001	0.473994	3.77643	0.000159089	0.00233272	ENSRNOG00000022738.5	AC098459.1	6	processed_pseudogene	40.5928	47.5973	9.30225	16.6214
ENSRNOG00000012156	118.949	1.31168	0.348147	3.7676	0.000164825	0.00240486	ENSRNOG00000012156.7	Ostf1	1	protein_coding	69.4651	96.3845	40.3097	26.8499
ENSRNOG00000014347	306.077	0.833598	0.221432	3.76457	0.000166834	0.00243116	ENSRNOG00000014347.5	Slc4a2	4	protein_coding	195.532	186.819	113.177	104.203
ENSRNOG00000002664	60.108	1.7291	0.460393	3.7557	0.000172858	0.00251583	ENSRNOG00000002664.4	Emp2	10	protein_coding	45.1666	44.6224	10.3358	17.2607
ENSRNOG00000032297	659.871	0.847417	0.22613	3.74747	0.000178628	0.0025934	ENSRNOG00000032297.2	Msmo1	16	protein_coding	510.269	316.522	244.959	221.831
ENSRNOG00000052887	43.0086	1.9743	0.527355	3.74377	0.000181282	0.00262225	ENSRNOG00000052887.1	Dnajc6	5	protein_coding	31.731	35.103	8.26867	8.94997
ENSRNOG00000011407	303.702	0.890279	0.238399	3.7344	0.00018816	0.00270867	ENSRNOG00000011407.6	Prag1	16	protein_coding	188.385	196.934	124.03	86.3033
ENSRNOG00000017163	117.154	1.27312	0.340984	3.73368	0.0001887	0.00271291	ENSRNOG00000017163.7	Pfkp	17	protein_coding	75.1824	86.865	41.3433	26.2106
ENSRNOG00000021745	28.6072	2.60294	0.699096	3.7233	0.000196638	0.0028065	ENSRNOG00000021745.4	Bhlhe22	2	protein_coding	31.1593	16.659	3.61754	4.47499
ENSRNOG00000013747	39.5393	2.14003	0.574939	3.72219	0.000197502	0.00281543	ENSRNOG00000013747.6	Sh3bp2	14	protein_coding	28.5865	34.508	9.81904	4.47499
ENSRNOG00000009629	68.8049	1.53491	0.412604	3.72006	0.000199172	0.0028358	ENSRNOG00000009629.6	Car2	2	protein_coding	48.597	51.1671	17.5709	17.2607
ENSRNOG00000003736	943.252	0.674817	0.182254	3.70261	0.000213392	0.00302002	ENSRNOG00000003736.7	Col5a2	9	protein_coding	566.87	563.433	318.86	396.995
ENSRNOG00000017227	115.906	1.21029	0.327327	3.6975	0.00021773	0.00307403	ENSRNOG00000017227.7	Ppme1	1	protein_coding	72.8955	85.0801	35.6586	33.2427
ENSRNOG00000005615	239.358	0.947032	0.25625	3.69573	0.000219255	0.00308817	ENSRNOG00000005615.6	Gadd45a	4	protein_coding	138.93	168.375	73.3844	87.5819
ENSRNOG00000009381	310.817	0.821676	0.223218	3.68104	0.000232283	0.00324453	ENSRNOG00000009381.6	Mapk6	8	protein_coding	186.384	201.098	119.379	102.285
ENSRNOG00000013520	342.729	0.821148	0.223251	3.67814	0.000234944	0.0032754	ENSRNOG00000013520.6	Mat2a	4	protein_coding	220.688	206.453	139.534	105.482
ENSRNOG00000013973	23.3552	2.8783	0.782567	3.67802	0.000235048	0.0032754	ENSRNOG00000013973.5	Lcn2	3	protein_coding	19.4388	20.8238	4.13433	1.27857
ENSRNOG00000010298	116.682	1.19435	0.324857	3.67654	0.000236423	0.00329066	ENSRNOG00000010298.6	Xbp1	14	protein_coding	74.6107	83.8902	36.6922	33.2427
ENSRNOG00000008761	140.36	1.11591	0.303627	3.67528	0.00023759	0.00329911	ENSRNOG00000008761.6	Ncs1	3	protein_coding	97.7658	89.2449	40.3097	47.307
ENSRNOG00000050794	232.42	0.920631	0.250647	3.67302	0.000239702	0.00332453	ENSRNOG00000050794.1	Pdlim4	10	protein_coding	156.94	139.222	74.418	84.3854
ENSRNOG00000022305	151.248	1.10414	0.300699	3.67191	0.000240744	0.00333114	ENSRNOG00000022305.5	Abcc1	10	protein_coding	90.6191	110.664	43.4105	51.1427
ENSRNOG00000017003	384.933	0.771437	0.210646	3.66225	0.000250008	0.00345122	ENSRNOG00000017003.6	Plxna1	4	protein_coding	255.277	217.757	143.151	138.085
ENSRNOG00000015582	378.253	0.773725	0.211328	3.66125	0.000250985	0.00345773	ENSRNOG00000015582.6	Me2	18	protein_coding	228.406	236.796	130.231	145.117
ENSRNOG00000006615	148.698	1.12073	0.306365	3.65817	0.000254026	0.00348628	ENSRNOG00000006615.6	Mtap	5	protein_coding	98.9092	99.3593	38.7594	53.6998
ENSRNOG00000025372	169.25	1.01206	0.276883	3.65519	0.000256991	0.00352287	ENSRNOG00000025372.5	Glce	8	protein_coding	107.199	113.638	58.9142	51.782
ENSRNOG00000014637	491.403	0.706116	0.193688	3.64563	0.00026674	0.00363537	ENSRNOG00000014637.6	Atxn10	7	protein_coding	288.723	305.812	197.414	171.328
ENSRNOG00000031173	455.318	0.714067	0.195939	3.64434	0.000268077	0.00364938	ENSRNOG00000031173.6	Snd1	4	protein_coding	285.579	265.95	175.192	165.574
ENSRNOG00000019778	1540.9	0.627944	0.172322	3.64401	0.000268425	0.0036499	ENSRNOG00000019778.6	Cavin1	10	protein_coding	802.994	1021.56	583.458	609.877
ENSRNOG00000019497	182.37	1.027	0.282155	3.63985	0.000272801	0.00370087	ENSRNOG00000019497.7	Mrpl17	1	protein_coding	102.625	136.247	59.9478	58.1748
ENSRNOG00000016156	1069.57	2.31136	0.635369	3.63782	0.000274956	0.00372154	ENSRNOG00000016156.6	Nptxr	7	protein_coding	813.857	922.197	260.463	97.1711
ENSRNOG00000012477	15.9504	5.74937	1.58743	3.62182	0.000292541	0.00393246	ENSRNOG00000012477.4	Eef1a2	3	protein_coding	18.5812	11.8993	0	0.639284
ENSRNOG00000014879	52.7861	1.71312	0.473234	3.62003	0.000294573	0.00395526	ENSRNOG00000014879.6	Ttc7a	6	protein_coding	43.1656	35.6979	12.9198	11.5071
ENSRNOG00000012698	289.852	0.823949	0.227983	3.61408	0.000301411	0.00402873	ENSRNOG00000012698.6	Chsy1	1	protein_coding	188.957	171.945	101.291	105.482
ENSRNOG00000010240	19.3336	3.34454	0.928184	3.60332	0.000314176	0.00418984	ENSRNOG00000010240.6	Tent5a	8	protein_coding	10.577	23.7986	2.06717	1.27857
ENSRNOG00000056487	179.352	1.00039	0.277909	3.5997	0.000318583	0.00422947	ENSRNOG00000056487.1	Oxr1	7	protein_coding	116.919	116.613	68.2165	49.8641
ENSRNOG00000026504	84.3806	1.36118	0.37841	3.5971	0.000321781	0.00426233	ENSRNOG00000026504.5	Fam114a1	14	protein_coding	60.8892	57.7117	26.8732	19.8178
ENSRNOG00000004676	157.538	1.05971	0.294651	3.59647	0.00032256	0.00426785	ENSRNOG00000004676.7	Pak3	X	protein_coding	103.769	103.524	43.9273	56.8962
ENSRNOG00000056297	54.5848	1.72061	0.479461	3.58863	0.000332421	0.0043934	ENSRNOG00000056297.1	Fmnl3	7	protein_coding	35.1614	46.4073	10.3358	14.7035
ENSRNOG00000003967	218.093	0.918533	0.256013	3.58784	0.000333423	0.00440171	ENSRNOG00000003967.3	Vmp1	10	protein_coding	152.366	125.538	76.4852	72.8783
ENSRNOG00000011445	31.2817	2.24232	0.625259	3.58623	0.000335487	0.00441906	ENSRNOG00000011445.6	Nkain1	5	protein_coding	27.1572	23.2037	5.68471	5.11427
ENSRNOG00000000938	393.529	0.748146	0.209051	3.57878	0.000345204	0.00453186	ENSRNOG00000000938.7	Ran	12	protein_coding	223.832	257.62	150.903	138.725
ENSRNOG00000002997	61.9407	1.61031	0.450271	3.57631	0.000348474	0.00456462	ENSRNOG00000002997.6	Slc9a3r2	10	protein_coding	38.02	52.952	13.4366	16.6214
ENSRNOG00000018761	791.078	0.634221	0.177466	3.57377	0.000351879	0.00460411	ENSRNOG00000018761.6	Eif3c	1	protein_coding	470.533	468.238	340.566	272.335
ENSRNOG00000002746	1594.24	0.636029	0.178148	3.57023	0.000356665	0.00465639	ENSRNOG00000002746.7	Fstl1	11	protein_coding	926.488	964.439	533.846	694.901
ENSRNOG00000007387	156.355	1.01955	0.28591	3.56599	0.000362483	0.00472189	ENSRNOG00000007387.7	Per1	10	protein_coding	105.484	98.7643	54.7799	47.307
ENSRNOG00000003206	1322.76	0.562016	0.157958	3.558	0.00037369	0.00483697	ENSRNOG00000003206.7	Actr3	13	protein_coding	742.391	795.469	517.308	536.359
ENSRNOG00000021104	62.0004	1.5573	0.437597	3.55875	0.000372628	0.00483697	ENSRNOG00000021104.4	Emp3	1	protein_coding	40.8787	49.3822	14.987	15.9821
ENSRNOG00000022247	124.165	1.1254	0.316296	3.55806	0.000373603	0.00483697	ENSRNOG00000022247.6	Nr2c2ap	16	protein_coding	83.7584	82.1053	36.1754	40.9141
ENSRNOG00000002251	377.018	0.739502	0.208169	3.55241	0.000381718	0.00492889	ENSRNOG00000002251.8	Sec31a	14	protein_coding	230.407	229.657	149.87	129.135
ENSRNOG00000019667	65.9017	1.51929	0.428199	3.54809	0.000388029	0.0050049	ENSRNOG00000019667.7	Ppfibp2	1	protein_coding	45.1666	49.9771	14.4702	19.1785
ENSRNOG00000002129	101.703	1.2117	0.342193	3.54097	0.000398654	0.00513071	ENSRNOG00000002129.7	Lrrc8b	14	protein_coding	68.3217	70.206	30.4907	30.0463
ENSRNOG00000020353	420.469	0.787491	0.222435	3.54032	0.000399644	0.00513785	ENSRNOG00000020353.5	Sh3pxd2a	1	protein_coding	259.279	260.595	182.427	122.742
ENSRNOG00000015496	892.532	0.603567	0.17071	3.53562	0.000406821	0.00520671	ENSRNOG00000015496.6	Tpm4	16	protein_coding	512.841	536.659	334.881	363.752
ENSRNOG00000057092	22.3764	3.01503	0.853398	3.53297	0.000410917	0.00524844	ENSRNOG00000057092.1	Slfn4	10	protein_coding	16.5802	22.0137	0.516792	4.47499
ENSRNOG00000037931	21.2414	2.81271	0.799656	3.5174	0.000435797	0.00553622	ENSRNOG00000037931.5	Plaur	1	protein_coding	17.1519	19.0389	2.06717	3.19642
ENSRNOG00000001128	8.24363	6.26036	1.78341	3.51033	0.00044755	0.0056672	ENSRNOG00000001128.6	Tesc	12	protein_coding	7.14662	8.92449	0	0
ENSRNOG00000006995	381.68	0.738583	0.21062	3.50672	0.000453674	0.00573787	ENSRNOG00000006995.7	Ano6	7	protein_coding	248.417	216.568	139.534	143.2
ENSRNOG00000024661	85.3024	1.32493	0.377853	3.50646	0.000454104	0.00573787	ENSRNOG00000024661.5	Jpt2	10	protein_coding	57.4588	61.2815	21.1885	26.8499
ENSRNOG00000010873	225.889	0.876279	0.24997	3.50553	0.000455693	0.00575178	ENSRNOG00000010873.7	Pithd1	5	protein_coding	152.938	132.082	82.1699	75.4355
ENSRNOG00000002142	35.6546	2.08019	0.593958	3.50225	0.000461343	0.00579208	ENSRNOG00000002142.6	Cds1	14	protein_coding	24.5844	31.5332	5.16792	8.31069
ENSRNOG00000003603	58.0641	1.57091	0.448523	3.50241	0.000461076	0.00579208	ENSRNOG00000003603.8	Arhgap44	10	protein_coding	45.4525	39.2677	15.5037	13.425
ENSRNOG00000018373	369.804	0.734149	0.20965	3.50178	0.000462155	0.00579611	ENSRNOG00000018373.8	Tln2	8	protein_coding	222.403	227.872	133.332	140.642
ENSRNOG00000004577	158.96	1.05557	0.301886	3.49657	0.000471278	0.00590425	ENSRNOG00000004577.7	Fez2	6	protein_coding	96.6223	112.449	42.8937	58.8141
ENSRNOG00000010186	146.713	1.09795	0.314329	3.49301	0.000477605	0.00597082	ENSRNOG00000010186.7	Cdv3	8	protein_coding	111.773	83.2952	54.2631	38.357
ENSRNOG00000014981	280.551	0.834062	0.238867	3.49174	0.000479884	0.00599296	ENSRNOG00000014981.7	Usp14	18	protein_coding	155.796	195.149	103.358	95.2533
ENSRNOG00000020032	75.0681	1.51353	0.433548	3.49102	0.000481172	0.00599634	ENSRNOG00000020032.6	Impdh1	4	protein_coding	46.8818	61.2815	13.4366	24.9321
ENSRNOG00000049452	368.709	0.852359	0.244153	3.49109	0.00048106	0.00599634	ENSRNOG00000049452.3	Nebl	17	protein_coding	223.546	238.581	103.358	155.346
ENSRNOG00000019453	192.385	0.962795	0.276096	3.48718	0.00048815	0.00607046	ENSRNOG00000019453.7	Rps5	1	protein_coding	108.629	139.817	70.2837	58.1748
ENSRNOG00000010513	8.1251	6.23126	1.7964	3.46875	0.000522893	0.00648882	ENSRNOG00000010513.3	Tfpi2	4	protein_coding	5.7173	10.1144	0	0
ENSRNOG00000020657	139.325	1.09991	0.317328	3.46615	0.000527968	0.00653804	ENSRNOG00000020657.7	Shc1	2	protein_coding	101.482	83.2952	37.209	50.5034
ENSRNOG00000014353	138.454	1.06017	0.306095	3.46354	0.00053311	0.00659056	ENSRNOG00000014353.7	Sympk	1	protein_coding	99.7668	82.7002	48.5784	40.2749
ENSRNOG00000017930	195.907	0.898533	0.259434	3.46343	0.000533327	0.00659056	ENSRNOG00000017930.5	Lpcat1	1	protein_coding	125.495	123.158	69.2501	65.8462
ENSRNOG00000017093	111.066	1.1791	0.341438	3.45333	0.000553706	0.00682808	ENSRNOG00000017093.6	Pxdc1	17	protein_coding	86.3312	63.6613	33.5915	33.882
ENSRNOG00000005924	234.649	0.848091	0.245888	3.4491	0.000562456	0.00691901	ENSRNOG00000005924.6	Dstn	3	protein_coding	154.653	139.222	80.6195	85.0247
ENSRNOG00000011424	13.5133	4.53118	1.31564	3.44409	0.000572988	0.00703641	ENSRNOG00000011424.4	Cldn23	16	protein_coding	12.8639	12.4943	1.03358	0
ENSRNOG00000012623	427.433	0.685467	0.20005	3.42647	0.000611471	0.00747783	ENSRNOG00000012623.5	Arf4	16	protein_coding	251.561	262.38	159.689	163.657
ENSRNOG00000019525	470.179	0.660098	0.192954	3.42102	0.000623878	0.00761377	ENSRNOG00000019525.6	Hspa9	18	protein_coding	279.004	282.609	183.978	175.803
ENSRNOG00000019688	220.885	0.88861	0.260185	3.4153	0.000637113	0.00776724	ENSRNOG00000019688.8	Diaph1	18	protein_coding	140.074	139.222	67.1829	85.664
ENSRNOG00000033688	225.067	0.853947	0.25016	3.4136	0.00064111	0.00779984	ENSRNOG00000033688.6	Cep170b	6	protein_coding	147.792	134.462	75.9684	82.4676
ENSRNOG00000017600	315.446	0.751899	0.220326	3.41267	0.000643297	0.00781838	ENSRNOG00000017600.6	Ptpn9	8	protein_coding	200.677	185.034	115.245	116.989
ENSRNOG00000038068	198.728	0.879317	0.258041	3.40767	0.000655209	0.00793475	ENSRNOG00000038068.4	Pcdh9	15	protein_coding	124.923	126.133	69.7669	68.4033
ENSRNOG00000002553	133.374	1.08652	0.318908	3.407	0.000656818	0.00794177	ENSRNOG00000002553.5	Smim14	14	protein_coding	80.8997	96.3845	49.612	34.5213
ENSRNOG00000020660	1500.64	0.531938	0.156283	3.40368	0.000664852	0.00800607	ENSRNOG00000020660.7	Cfl1	1	protein_coding	861.311	869.245	659.943	552.98
ENSRNOG00000031628	75.9165	1.36804	0.402912	3.39538	0.000685325	0.00821067	ENSRNOG00000031628.3	AABR07006688.2	1	protein_coding	46.8818	60.0915	23.7724	17.8999
ENSRNOG00000033426	193.951	0.962902	0.283937	3.39125	0.000695752	0.00832713	ENSRNOG00000033426.4	Cdc37	8	protein_coding	123.208	127.323	80.1027	49.8641
ENSRNOG00000018205	130.047	1.05411	0.311171	3.38757	0.000705137	0.00842235	ENSRNOG00000018205.6	Ttl	3	protein_coding	89.7616	81.5103	46.5112	37.0784
ENSRNOG00000014165	483.849	0.650838	0.192218	3.38593	0.000709371	0.00846434	ENSRNOG00000014165.7	Ssr1	17	protein_coding	297.299	279.039	191.73	180.278
ENSRNOG00000006403	89.7671	1.27453	0.376916	3.38148	0.000720972	0.00855946	ENSRNOG00000006403.7	Nectin1	8	protein_coding	64.0337	60.0915	32.0411	19.8178
ENSRNOG00000011632	438.163	0.712538	0.211089	3.37554	0.000736704	0.00872865	ENSRNOG00000011632.6	Cct5	2	protein_coding	265.283	265.95	189.663	138.725
ENSRNOG00000037765	197.852	0.898715	0.267092	3.36481	0.000765968	0.00899402	ENSRNOG00000037765.4	Lims1	20	protein_coding	138.93	111.854	67.6997	69.0426
ENSRNOG00000019180	150.109	1.07288	0.319064	3.3626	0.000772132	0.00904837	ENSRNOG00000019180.6	Acsl4	X	protein_coding	111.773	86.865	59.431	36.4392
ENSRNOG00000018382	13.04	4.37536	1.30981	3.34046	0.000836394	0.00972411	ENSRNOG00000018382.6	Inpp4b	19	protein_coding	13.4356	10.7094	0	1.27857
ENSRNOG00000010645	35.4698	1.91796	0.575904	3.33034	0.000867386	0.0100745	ENSRNOG00000010645.5	Lgals3	15	protein_coding	29.1582	25.5835	8.26867	6.39284
ENSRNOG00000021392	136.159	1.01969	0.306545	3.32639	0.0008798	0.0101761	ENSRNOG00000021392.5	Noc2l	5	protein_coding	83.7584	94.0046	41.3433	47.307
ENSRNOG00000013313	123.604	1.16269	0.349587	3.32588	0.000881385	0.0101769	ENSRNOG00000013313.7	Nceh1	2	protein_coding	84.616	81.5103	27.39	47.9463
ENSRNOG00000002723	7.17939	6.06553	1.82692	3.32008	0.000899909	0.0103503	ENSRNOG00000002723.7	Sele	13	protein_coding	6.86076	7.13959	0	0
ENSRNOG00000004603	168.501	1.08432	0.326761	3.3184	0.000905337	0.0104026	ENSRNOG00000004603.6	Srgap1	7	protein_coding	112.059	111.854	72.3508	34.5213
ENSRNOG00000026647	52.9176	1.56135	0.470653	3.31741	0.000908547	0.0104293	ENSRNOG00000026647.4	Cxcl16	10	protein_coding	42.0221	35.103	14.987	11.5071
ENSRNOG00000012826	330.16	0.747139	0.225318	3.31593	0.00091339	0.0104747	ENSRNOG00000012826.5	Creb3l2	4	protein_coding	222.403	180.87	130.231	113.792
ENSRNOG00000011791	48.2893	1.63815	0.494136	3.31518	0.000915848	0.0104926	ENSRNOG00000011791.8	Zfand4	4	protein_coding	36.019	35.103	9.81904	13.425
ENSRNOG00000016581	7.15179	6.06833	1.83108	3.31407	0.000919494	0.0105079	ENSRNOG00000016581.6	Serpinb1a	17	protein_coding	8.00421	5.94966	0	0
ENSRNOG00000020075	452.729	0.656264	0.198024	3.31407	0.000919497	0.0105079	ENSRNOG00000020075.7	Eef1g	1	protein_coding	285.293	254.645	179.327	168.132
ENSRNOG00000013186	451.038	0.647616	0.195612	3.31071	0.000930581	0.0105996	ENSRNOG00000013186.6	G3bp1	10	protein_coding	275.002	261.785	177.776	169.41
ENSRNOG00000000923	282.619	0.752837	0.227588	3.30789	0.000940029	0.0106866	ENSRNOG00000000923.8	Cct6a	12	protein_coding	173.806	171.945	102.325	105.482
ENSRNOG00000058011	52.2181	1.58296	0.478612	3.30741	0.000941645	0.0106947	ENSRNOG00000058011.1	AABR07018244.2	15	pseudogene	43.4515	32.7231	11.8862	14.0642
ENSRNOG00000016309	39.5365	1.80233	0.545255	3.30548	0.000948134	0.0107385	ENSRNOG00000016309.8	Rgp1	5	protein_coding	30.8734	29.1533	10.3358	7.03212
ENSRNOG00000024470	166.253	0.933934	0.282544	3.30545	0.000948236	0.0107385	ENSRNOG00000024470.5	Lman1	18	protein_coding	99.1951	113.638	53.7463	58.8141
ENSRNOG00000018690	61.6915	1.46883	0.44453	3.30424	0.000952356	0.0107645	ENSRNOG00000018690.7	Rgs17	1	protein_coding	49.4546	38.6728	13.9534	18.5392
ENSRNOG00000021262	360.822	0.723785	0.219264	3.30097	0.000963498	0.0108695	ENSRNOG00000021262.5	Slc23a2	3	protein_coding	242.699	195.149	136.95	132.332
ENSRNOG00000008412	44.9554	1.87861	0.569371	3.29945	0.000968754	0.0108976	ENSRNOG00000008412.6	Gprc5a	4	protein_coding	20.8681	48.1922	9.81904	8.94997
ENSRNOG00000020266	2804.42	0.53084	0.160978	3.2976	0.000975137	0.0109589	ENSRNOG00000020266.5	Eef2	7	protein_coding	1561.68	1671.26	1295.6	974.907
ENSRNOG00000011071	16.4064	3.13824	0.952628	3.29429	0.000986692	0.0110362	ENSRNOG00000011071.6	Nt5e	8	protein_coding	14.5791	14.2792	2.58396	0.639284
ENSRNOG00000043167	72.0425	1.4536	0.441836	3.28991	0.00100218	0.0111882	ENSRNOG00000043167.3	Itga9	8	protein_coding	62.6044	40.4577	24.806	13.425
ENSRNOG00000024310	12.54	4.4365	1.34904	3.28864	0.00100674	0.0112178	ENSRNOG00000024310.5	Kcnf1	6	protein_coding	15.1508	8.32952	1.03358	0
ENSRNOG00000005538	261.874	0.767109	0.233402	3.28664	0.00101392	0.0112871	ENSRNOG00000005538.7	Psmd11	10	protein_coding	156.94	164.806	96.64	94.614
ENSRNOG00000048152	43.9921	1.72199	0.525364	3.2777	0.00104656	0.0115958	ENSRNOG00000048152.2	Myo1b	9	protein_coding	29.1582	36.8879	12.403	7.6714
ENSRNOG00000000565	283.828	0.742746	0.226864	3.27396	0.00106051	0.0117173	ENSRNOG00000000565.6	Sgpl1	20	protein_coding	169.232	177.3	105.942	103.564
ENSRNOG00000014230	2546.98	0.497873	0.152059	3.27421	0.00105958	0.0117173	ENSRNOG00000014230.6	Map1a	3	protein_coding	1537.67	1369.61	999.475	1083.59
ENSRNOG00000011411	232.955	0.799329	0.244332	3.27149	0.00106984	0.0117873	ENSRNOG00000011411.7	Adgrg6	1	protein_coding	140.36	148.146	82.6867	85.0247
ENSRNOG00000021395	232.738	0.803669	0.245778	3.2699	0.00107586	0.0118425	ENSRNOG00000021395.5	LOC100363452	3	protein_coding	138.93	149.931	89.9217	77.3533
ENSRNOG00000002926	56.3484	1.55523	0.475748	3.26902	0.00107922	0.0118684	ENSRNOG00000002926.5	Uap1	13	protein_coding	37.1624	44.6224	10.3358	17.8999
ENSRNOG00000006148	278.73	0.747855	0.228851	3.26786	0.00108363	0.0119058	ENSRNOG00000006148.6	RGD1310352	10	protein_coding	165.802	174.92	102.325	102.925
ENSRNOG00000002680	1233.55	0.543177	0.166489	3.26253	0.00110422	0.0120869	ENSRNOG00000002680.7	Lamc1	13	protein_coding	779.553	646.728	516.275	476.266
ENSRNOG00000008482	132.99	1.03997	0.31873	3.26285	0.00110297	0.0120869	ENSRNOG00000008482.7	Rbms1	3	protein_coding	78.6128	95.7895	37.7258	47.9463
ENSRNOG00000046168	313.774	0.725383	0.22232	3.26279	0.00110323	0.0120869	ENSRNOG00000046168.2	Ppm1l	2	protein_coding	195.246	186.224	127.648	106.121
ENSRNOG00000061073	170.954	0.918078	0.281631	3.25986	0.00111467	0.0121787	ENSRNOG00000061073.1	Zfp275	X	protein_coding	119.206	98.7643	64.0822	53.0605
ENSRNOG00000001804	287.399	0.739616	0.226905	3.25959	0.00111573	0.012179	ENSRNOG00000001804.7	Itpr2	4	protein_coding	175.807	174.92	114.211	98.4497
ENSRNOG00000019556	425.229	0.740192	0.227245	3.25724	0.00112502	0.012269	ENSRNOG00000019556.7	Cd9	4	protein_coding	275.86	243.341	190.179	125.3
ENSRNOG00000001518	349.755	0.706489	0.21712	3.25391	0.00113829	0.0123909	ENSRNOG00000001518.7	Itga6	3	protein_coding	202.106	220.732	124.547	137.446
ENSRNOG00000017932	139.766	1.0232	0.314786	3.25047	0.00115213	0.0125069	ENSRNOG00000017932.3	St3gal2	19	protein_coding	77.1835	105.904	49.0952	41.5534
ENSRNOG00000020264	94.0459	1.19218	0.367103	3.24754	0.00116408	0.012625	ENSRNOG00000020264.5	Dhrs1	15	protein_coding	73.7531	53.5469	27.39	29.407
ENSRNOG00000061373	86.817	1.1906	0.366685	3.24693	0.00116656	0.0126402	ENSRNOG00000061373.1	Loxl3	4	protein_coding	58.3164	59.4966	27.9067	24.2928
ENSRNOG00000052087	205.484	0.87902	0.270844	3.24549	0.0011725	0.0126929	ENSRNOG00000052087.2	Ubap2	5	protein_coding	131.212	127.918	60.9814	81.8283
ENSRNOG00000053991	89.802	1.18589	0.365784	3.24205	0.00118672	0.0127998	ENSRNOG00000053991.1	P3h1	5	protein_coding	65.7489	55.9268	29.9739	24.2928
ENSRNOG00000016357	1159.94	0.568541	0.175529	3.23901	0.00119943	0.0129016	ENSRNOG00000016357.8	Casc4	3	protein_coding	752.968	597.346	449.609	473.07
ENSRNOG00000013039	1016.73	0.55684	0.17199	3.23763	0.00120528	0.0129527	ENSRNOG00000013039.8	Add1	14	protein_coding	626.902	552.723	385.01	427.041
ENSRNOG00000036673	14.8431	3.22901	0.998454	3.23401	0.00122067	0.013106	ENSRNOG00000036673.4	Sectm1b	10	protein_coding	14.865	11.3043	1.55037	1.27857
ENSRNOG00000009439	601.499	0.592066	0.183251	3.2309	0.00123403	0.0132374	ENSRNOG00000009439.6	Eef1a1	8	protein_coding	344.467	361.144	253.228	220.553
ENSRNOG00000020595	180.608	0.944214	0.292369	3.22953	0.00123996	0.013289	ENSRNOG00000020595.8	Rps11	1	protein_coding	100.91	131.487	71.834	49.8641
ENSRNOG00000021882	152.009	0.992996	0.30772	3.22694	0.00125121	0.0133852	ENSRNOG00000021882.6	Tmed9	17	protein_coding	92.9061	104.119	41.3433	58.8141
ENSRNOG00000016265	144.742	0.955208	0.296301	3.22377	0.00126514	0.0135097	ENSRNOG00000016265.7	Acsl5	1	protein_coding	89.7616	96.3845	45.9945	51.1427
ENSRNOG00000059705	37.8445	1.87165	0.580763	3.22274	0.00126971	0.0135463	ENSRNOG00000059705.1	Elmo1	17	protein_coding	35.4472	22.6087	10.3358	5.75355
ENSRNOG00000009275	1441.87	0.494928	0.153655	3.22103	0.00127732	0.0136151	ENSRNOG00000009275.4	Kpnb1	10	protein_coding	827.007	817.483	581.391	599.648
ENSRNOG00000012098	431.27	0.767538	0.238432	3.21911	0.00128588	0.0136816	ENSRNOG00000012098.6	Adcyap1r1	4	protein_coding	286.151	242.746	126.614	187.949
ENSRNOG00000000105	128.153	1.01398	0.315156	3.2174	0.00129356	0.0137386	ENSRNOG00000000105.6	Cplx2	17	protein_coding	75.1824	92.2197	43.9273	39.6356
ENSRNOG00000043007	86.3115	1.19163	0.370831	3.2134	0.00131175	0.0138942	ENSRNOG00000043007.3	Rcn3	1	protein_coding	58.0306	58.9016	23.7724	28.1285
ENSRNOG00000060237	32.1779	1.98028	0.616374	3.21279	0.00131451	0.0139109	ENSRNOG00000060237.1	Inhbb	13	protein_coding	22.8692	27.3684	8.26867	4.47499
ENSRNOG00000010902	271.276	0.754064	0.234781	3.21177	0.00131919	0.0139479	ENSRNOG00000010902.6	Eloa	5	protein_coding	164.086	168.375	110.593	88.8604
ENSRNOG00000002781	80.1845	1.23705	0.385471	3.2092	0.00133104	0.0140606	ENSRNOG00000002781.7	Kdsr	13	protein_coding	49.7405	60.0915	22.7388	24.2928
ENSRNOG00000014751	16.8007	2.87495	0.896507	3.20683	0.00134204	0.0141515	ENSRNOG00000014751.7	Ret	4	protein_coding	15.1508	13.6842	2.06717	1.91785
ENSRNOG00000016299	18.8629	2.6498	0.828218	3.19939	0.00137718	0.0144444	ENSRNOG00000016299.3	Klf4	5	protein_coding	17.4378	14.2792	2.58396	2.55713
ENSRNOG00000011316	189.635	0.839396	0.262616	3.19629	0.00139208	0.0145748	ENSRNOG00000011316.5	Fam167a	15	protein_coding	121.207	116.018	69.7669	64.5676
ENSRNOG00000036696	338.025	0.738957	0.231407	3.19332	0.00140645	0.0146991	ENSRNOG00000036696.4	Hgs	10	protein_coding	182.096	230.847	138.5	111.235
ENSRNOG00000026037	12.7597	3.83884	1.20251	3.19236	0.00141116	0.0147223	ENSRNOG00000026037.6	Plb1	6	protein_coding	10.2911	13.0892	1.55037	0
ENSRNOG00000029996	529.237	0.63739	0.200317	3.18191	0.0014631	0.0151835	ENSRNOG00000029996.2	AABR07054368.1	3	protein_coding	279.576	349.245	211.368	196.899
ENSRNOG00000014617	312.758	0.718146	0.225726	3.1815	0.00146517	0.0151916	ENSRNOG00000014617.7	Tgoln2	4	protein_coding	190.386	188.604	108.009	125.3
ENSRNOG00000018183	1683.87	0.472739	0.148661	3.17998	0.00147283	0.0152576	ENSRNOG00000018183.7	Ubr4	5	protein_coding	947.07	961.465	702.32	689.787
ENSRNOG00000053889	38.2158	1.75268	0.551651	3.17716	0.00148723	0.0153933	ENSRNOG00000053889.1	Celsr3	8	protein_coding	30.5875	26.7735	7.75187	9.58925
ENSRNOG00000031167	88.065	1.16067	0.365376	3.17666	0.00148981	0.0154064	ENSRNOG00000031167.4	AABR07054319.1	3	protein_coding	62.6044	55.9268	26.3564	27.4892
ENSRNOG00000000047	214.088	0.803313	0.253199	3.17265	0.00151053	0.0156071	ENSRNOG00000000047.4	Cd82	3	protein_coding	140.931	124.348	80.1027	74.1569
ENSRNOG00000020189	84.4431	1.32623	0.418169	3.17152	0.00151642	0.0156542	ENSRNOG00000020189.6	Tinf2	15	protein_coding	54.886	62.4714	15.5037	31.9642
ENSRNOG00000010260	106.133	1.08943	0.343585	3.17078	0.00152031	0.0156669	ENSRNOG00000010260.7	Dixdc1	8	protein_coding	63.462	77.3455	31.0075	35.7999
ENSRNOG00000010466	150.876	0.915183	0.288918	3.16762	0.00153692	0.0158105	ENSRNOG00000010466.7	Chpf2	4	protein_coding	100.053	92.2197	54.7799	48.5856
ENSRNOG00000047393	6.44878	5.90483	1.86767	3.1616	0.00156905	0.0160848	ENSRNOG00000047393.2	Krt18	7	protein_coding	5.43143	7.13959	0	0
ENSRNOG00000031136	83.7904	1.24699	0.394473	3.16115	0.00157145	0.0160955	ENSRNOG00000031136.4	Ntng1	2	protein_coding	69.4651	45.2174	23.7724	25.5713
ENSRNOG00000003524	144.283	0.971193	0.308068	3.15252	0.00161865	0.0165501	ENSRNOG00000003524.4	Lrrc59	10	protein_coding	81.4715	105.309	53.7463	42.1927
ENSRNOG00000053468	151.709	0.929487	0.295691	3.14344	0.00166975	0.0170283	ENSRNOG00000053468.1	Tuba1b	7	protein_coding	92.0485	102.334	58.9142	44.1106
ENSRNOG00000014915	137.125	0.939483	0.298958	3.14253	0.00167496	0.0170667	ENSRNOG00000014915.6	Gsr	16	protein_coding	88.3322	87.46	48.0616	44.7499
ENSRNOG00000060846	62.3148	1.494	0.47568	3.14076	0.00168512	0.0171553	ENSRNOG00000060846.1	Morc4	X	protein_coding	46.0242	44.0275	23.2556	8.94997
ENSRNOG00000010176	189.092	0.854286	0.272206	3.13838	0.00169884	0.0172651	ENSRNOG00000010176.6	Map2k1	8	protein_coding	111.773	125.538	60.4646	72.239
ENSRNOG00000052745	83.1585	1.30375	0.415551	3.13739	0.00170457	0.0172936	ENSRNOG00000052745.1	Met	4	protein_coding	54.6002	61.2815	32.5579	14.7035
ENSRNOG00000007393	12.2525	4.30233	1.3733	3.13285	0.00173118	0.0175484	ENSRNOG00000007393.7	Ndrg1	7	protein_coding	4.8597	17.849	0.516792	0.639284
ENSRNOG00000017854	94.9376	1.09746	0.351433	3.12281	0.00179133	0.0180341	ENSRNOG00000017854.5	Ucp2	1	protein_coding	65.463	60.6865	31.0075	28.7678
ENSRNOG00000055471	230.864	0.765967	0.245306	3.1225	0.0017932	0.0180376	ENSRNOG00000055471.1	Ywhah	14	protein_coding	148.936	134.462	87.8546	81.189
ENSRNOG00000011887	1190.63	0.500819	0.160629	3.11786	0.00182171	0.0182776	ENSRNOG00000011887.7	RGD1307929	10	protein_coding	718.664	641.373	489.918	483.938
ENSRNOG00000020716	480.911	0.775977	0.24901	3.11625	0.00183166	0.0183402	ENSRNOG00000020716.7	Axl	1	protein_coding	257.85	333.776	135.399	212.881
ENSRNOG00000006247	640.047	0.556832	0.178719	3.11568	0.00183523	0.0183508	ENSRNOG00000006247.7	Copa	13	protein_coding	380.486	362.334	255.812	255.713
ENSRNOG00000021053	10.7185	5.18508	1.66495	3.11425	0.00184413	0.0184241	ENSRNOG00000021053.8	Lsr	1	protein_coding	10.2911	10.1144	0.516792	0
ENSRNOG00000012168	108.07	1.02839	0.331113	3.10586	0.00189726	0.018859	ENSRNOG00000012168.6	Fbxl21	17	protein_coding	70.0369	71.3959	35.6586	34.5213
ENSRNOG00000009832	182.983	0.898742	0.289511	3.10434	0.00190704	0.0189084	ENSRNOG00000009832.6	Slc39a14	15	protein_coding	115.204	116.613	51.1624	74.7962
ENSRNOG00000030705	163.401	0.871656	0.280813	3.10405	0.00190893	0.0189113	ENSRNOG00000030705.5	Cpsf1	7	protein_coding	99.1951	107.094	61.4982	52.4213
ENSRNOG00000006304	281.019	0.704062	0.226999	3.10161	0.00192474	0.0190358	ENSRNOG00000006304.7	Mdm2	7	protein_coding	169.518	170.16	110.077	101.007
ENSRNOG00000019831	218.62	0.793005	0.255842	3.09958	0.00193792	0.0191342	ENSRNOG00000019831.5	Samd4b	1	protein_coding	144.362	125.538	74.418	83.7462
ENSRNOG00000004917	339.036	0.697668	0.225171	3.09839	0.00194572	0.0191424	ENSRNOG00000004917.7	Rasal2	13	protein_coding	212.683	195.744	115.245	140.003
ENSRNOG00000014504	521.772	0.613806	0.198116	3.09822	0.00194688	0.0191424	ENSRNOG00000014504.6	Il1r1	9	protein_coding	306.161	308.787	186.045	220.553
ENSRNOG00000023561	6.14274	5.83685	1.88513	3.09625	0.00195983	0.0192537	ENSRNOG00000023561.6	Ano2	4	protein_coding	5.43143	6.54462	0	0
ENSRNOG00000029939	43.4811	1.59411	0.515512	3.09228	0.00198626	0.0194647	ENSRNOG00000029939.3	Gypc	18	protein_coding	29.1582	34.508	9.81904	11.5071
ENSRNOG00000009354	152.174	0.908406	0.29444	3.0852	0.00203414	0.0198774	ENSRNOG00000009354.4	Nrarp	3	protein_coding	89.4757	104.119	48.5784	55.6177
ENSRNOG00000017118	21.7304	2.45964	0.797249	3.08517	0.00203439	0.0198774	ENSRNOG00000017118.6	P4ha3	1	protein_coding	14.865	20.8238	1.55037	5.11427
ENSRNOG00000043377	413.072	0.739765	0.24003	3.08197	0.00205638	0.0200685	ENSRNOG00000043377.4	Fdps	2	protein_coding	306.447	196.934	162.789	143.839
ENSRNOG00000011631	26.4727	2.30143	0.746921	3.08123	0.00206149	0.0200851	ENSRNOG00000011631.4	Fst	2	protein_coding	14.0074	29.1533	6.71829	1.91785
ENSRNOG00000005424	293.616	0.726175	0.235882	3.07855	0.00208013	0.0202294	ENSRNOG00000005424.4	Odc1	6	protein_coding	165.23	191.579	100.258	117.628
ENSRNOG00000029441	129.626	0.980768	0.318745	3.07696	0.0020912	0.020274	ENSRNOG00000029441.5	Klhl2	16	protein_coding	77.7552	90.4348	50.1288	35.7999
ENSRNOG00000010626	38.0533	1.68928	0.549814	3.07245	0.0021231	0.0205495	ENSRNOG00000010626.7	Sphk1	10	protein_coding	25.7278	30.9382	8.78546	8.94997
ENSRNOG00000008000	6.18413	5.83241	1.90027	3.06925	0.00214594	0.0207195	ENSRNOG00000008000.3	Syt13	3	protein_coding	3.71624	8.32952	0	0
ENSRNOG00000011334	17.1186	2.67077	0.870799	3.06703	0.00216196	0.02084	ENSRNOG00000011334.6	Tmem63c	6	protein_coding	15.7226	13.0892	2.06717	2.55713
ENSRNOG00000013928	5.99662	5.80077	1.8953	3.06061	0.00220889	0.0212057	ENSRNOG00000013928.6	Dsp	17	protein_coding	5.14557	6.54462	0	0
ENSRNOG00000053288	46.273	1.5781	0.515601	3.06069	0.00220826	0.0212057	ENSRNOG00000053288.1	Ank3	20	protein_coding	32.8745	34.508	8.26867	14.7035
ENSRNOG00000000123	220.742	0.785301	0.25677	3.05839	0.00222532	0.0213287	ENSRNOG00000000123.6	Rnf19b	5	protein_coding	145.219	126.728	73.9012	86.3033
ENSRNOG00000019638	438.93	0.609713	0.199423	3.05739	0.00223277	0.0213631	ENSRNOG00000019638.7	Lmna	2	protein_coding	246.13	271.304	177.26	165.574
ENSRNOG00000027520	576.083	0.628184	0.205446	3.05765	0.00223076	0.0213631	ENSRNOG00000027520.5	Pls3	X	protein_coding	357.045	324.256	194.314	251.878
ENSRNOG00000014531	191.634	0.807166	0.264369	3.05318	0.00226434	0.0215628	ENSRNOG00000014531.7	Hbs1l	1	protein_coding	112.345	125.538	67.6997	69.6819
ENSRNOG00000015630	253.12	0.73666	0.241242	3.05362	0.00226101	0.0215628	ENSRNOG00000015630.5	Cct7	4	protein_coding	143.504	165.4	100.258	86.9426
ENSRNOG00000011346	164.841	0.843817	0.277005	3.04622	0.0023174	0.0220321	ENSRNOG00000011346.5	Ehd2	1	protein_coding	102.911	103.524	58.9142	57.5355
ENSRNOG00000018200	10.8214	4.15905	1.36743	3.04152	0.00235389	0.022361	ENSRNOG00000018200.4	Gad2	17	protein_coding	13.4356	6.54462	0.516792	0.639284
ENSRNOG00000058386	232.097	0.751618	0.247252	3.03988	0.0023667	0.0224646	ENSRNOG00000058386.1	Golt1b	4	protein_coding	135.786	148.146	81.6531	88.8604
ENSRNOG00000016227	215.296	0.795535	0.262216	3.0339	0.00241417	0.0227984	ENSRNOG00000016227.6	Glrx3	1	protein_coding	132.355	134.462	90.9553	64.5676
ENSRNOG00000042492	191.923	0.813008	0.267988	3.03374	0.00241541	0.0227984	ENSRNOG00000042492.4	Cop1	13	protein_coding	117.49	121.373	78.0355	59.4534
ENSRNOG00000002115	379.937	0.630582	0.20834	3.0267	0.00247241	0.0232619	ENSRNOG00000002115.6	Sod1	11	protein_coding	215.256	235.011	145.735	148.314
ENSRNOG00000020875	43.7715	1.57818	0.522759	3.01894	0.00253663	0.0237854	ENSRNOG00000020875.7	Celf3	2	protein_coding	32.0169	32.1282	13.9534	7.6714
ENSRNOG00000017558	77.7095	1.18196	0.392085	3.01455	0.00257357	0.0240793	ENSRNOG00000017558.6	Tubb2a	17	protein_coding	49.7405	55.3318	20.6717	26.2106
ENSRNOG00000016617	239.057	0.747824	0.248439	3.01009	0.00261168	0.0244164	ENSRNOG00000016617.5	Wwtr1	2	protein_coding	144.362	147.552	80.1027	95.8925
ENSRNOG00000011375	173.49	0.831463	0.276447	3.00768	0.00263252	0.0245917	ENSRNOG00000011375.8	Tsc2	10	protein_coding	100.91	116.018	66.1493	56.8962
ENSRNOG00000026112	11.0357	4.09459	1.36227	3.0057	0.00264972	0.0247312	ENSRNOG00000026112.4	Tmem202	8	protein_coding	7.71835	12.4943	0	1.27857
ENSRNOG00000011763	458.423	0.592801	0.197431	3.00257	0.00267712	0.0249097	ENSRNOG00000011763.5	Serp1	2	protein_coding	254.706	283.204	186.045	174.524
ENSRNOG00000010747	267.244	0.708263	0.235934	3.00196	0.00268249	0.0249399	ENSRNOG00000010747.4	Dap	2	protein_coding	172.376	150.526	97.6736	102.925
ENSRNOG00000014160	140.308	0.943434	0.314305	3.00165	0.0026852	0.0249455	ENSRNOG00000014160.4	Tcp1	1	protein_coding	94.0495	86.27	57.8807	37.0784
ENSRNOG00000015277	253.188	0.766773	0.255814	2.99738	0.00272309	0.0252776	ENSRNOG00000015277.7	Serf2	3	protein_coding	134.356	177.3	102.842	81.8283
ENSRNOG00000019974	546.801	0.673512	0.224977	2.99369	0.00275627	0.0254852	ENSRNOG00000019974.6	Uba52	16	protein_coding	267.855	388.513	233.59	182.196
ENSRNOG00000006756	830.445	0.589544	0.196993	2.99271	0.00276509	0.0255468	ENSRNOG00000006756.8	Maged1	X	protein_coding	526.563	446.819	386.56	270.417
ENSRNOG00000037229	55.3577	1.35167	0.451862	2.99134	0.00277756	0.0256418	ENSRNOG00000037229.2	Gmppb	8	protein_coding	37.1624	40.4577	16.0205	14.7035
ENSRNOG00000006674	18.4798	2.68251	0.897541	2.98873	0.00280137	0.0258414	ENSRNOG00000006674.4	Rflnb	10	protein_coding	11.1487	20.2288	4.13433	0.639284
ENSRNOG00000005333	657.501	0.530544	0.177966	2.98116	0.00287163	0.0263658	ENSRNOG00000005333.6	Azin1	7	protein_coding	372.482	385.538	280.618	250.599
ENSRNOG00000032063	24.6639	2.0783	0.69751	2.9796	0.00288625	0.026475	ENSRNOG00000032063.4	Gfral	8	protein_coding	19.1529	19.6339	3.61754	5.75355
ENSRNOG00000010971	474.69	0.630405	0.211645	2.9786	0.00289572	0.026525	ENSRNOG00000010971.6	Snx18	2	protein_coding	291.582	271.304	216.019	152.789
ENSRNOG00000004494	152.303	0.862727	0.289784	2.97714	0.00290952	0.02661	ENSRNOG00000004494.5	Lta4h	7	protein_coding	96.0506	95.7895	59.431	47.307
ENSRNOG00000020027	257.289	0.752994	0.253087	2.97524	0.00292763	0.0267342	ENSRNOG00000020027.8	Arhgef2	2	protein_coding	179.809	134.462	89.9217	99.7282
ENSRNOG00000042603	126.286	0.977304	0.328755	2.97274	0.00295154	0.0269316	ENSRNOG00000042603.2	Ttc39b	5	protein_coding	82.6149	80.3204	34.1082	49.8641
ENSRNOG00000004874	53.5958	1.37321	0.461973	2.9725	0.00295386	0.026932	ENSRNOG00000004874.6	Flrt3	3	protein_coding	41.4504	33.913	15.5037	14.0642
ENSRNOG00000060912	234.516	0.788684	0.265437	2.97126	0.00296578	0.0270198	ENSRNOG00000060912.1	Qars	8	protein_coding	128.353	161.236	73.9012	95.2533
ENSRNOG00000012603	137.373	0.920355	0.309795	2.97085	0.00296976	0.027035	ENSRNOG00000012603.5	Sestd1	3	protein_coding	80.0421	95.1945	42.3769	51.1427
ENSRNOG00000052802	795.311	0.502633	0.169267	2.96947	0.00298312	0.0271149	ENSRNOG00000052802.1	Aldoa	1	protein_coding	447.664	461.693	331.263	318.363
ENSRNOG00000010944	282.351	0.701126	0.236254	2.96767	0.00300062	0.027253	ENSRNOG00000010944.6	Hyou1	8	protein_coding	188.385	152.311	113.177	99.7282
ENSRNOG00000011352	87.3436	1.08779	0.366737	2.96613	0.0030157	0.0272676	ENSRNOG00000011352.2	Furin	1	protein_coding	59.7457	55.9268	25.8396	29.407
ENSRNOG00000013452	170.445	0.830926	0.280078	2.96677	0.00300944	0.0272676	ENSRNOG00000013452.6	Rcn1	3	protein_coding	96.9082	116.018	59.431	61.3712
ENSRNOG00000014183	293.993	0.670684	0.226092	2.96642	0.00301293	0.0272676	ENSRNOG00000014183.5	Gnaq	1	protein_coding	175.235	176.705	107.493	116.35
ENSRNOG00000015859	53.7915	1.38475	0.467037	2.96498	0.00302704	0.0273454	ENSRNOG00000015859.5	Chdh	16	protein_coding	41.7363	33.913	12.9198	16.6214
ENSRNOG00000022337	11.4592	3.59113	1.21202	2.96293	0.00304724	0.0275068	ENSRNOG00000022337.4	Slitrk6	15	protein_coding	13.4356	7.13959	0.516792	1.27857
ENSRNOG00000052070	9.8215	5.03	1.69853	2.96138	0.00306263	0.0276246	ENSRNOG00000052070.1	Aldh1a3	1	protein_coding	12.5781	5.94966	0	0.639284
ENSRNOG00000001114	169.746	0.856705	0.289774	2.95646	0.00311195	0.0279839	ENSRNOG00000001114.5	Wipi2	12	protein_coding	103.483	109.474	50.6456	68.4033
ENSRNOG00000015059	88.7764	1.11338	0.376724	2.95542	0.00312247	0.0280324	ENSRNOG00000015059.5	Mcfd2	6	protein_coding	56.3154	61.8764	22.7388	32.6035
ENSRNOG00000017990	454.375	0.596658	0.2019	2.95522	0.00312448	0.0280324	ENSRNOG00000017990.7	Ubap2l	2	protein_coding	284.721	248.101	172.608	184.753
ENSRNOG00000004720	10.2296	4.11856	1.39381	2.95489	0.00312783	0.028041	ENSRNOG00000004720.3	Kcnj2	10	protein_coding	9.43354	9.51945	1.03358	0
ENSRNOG00000014887	45.4044	1.55009	0.52471	2.95419	0.00313491	0.0280832	ENSRNOG00000014887.4	Homez	15	protein_coding	37.1624	28.5584	8.26867	14.7035
ENSRNOG00000007390	89.9114	1.1078	0.375191	2.95263	0.00315077	0.0281627	ENSRNOG00000007390.6	Nfkbia	6	protein_coding	63.462	56.5217	34.625	21.7356
ENSRNOG00000022707	13.7983	3.08321	1.04469	2.95132	0.00316417	0.0282594	ENSRNOG00000022707.6	Pmp2	2	protein_coding	7.43249	16.659	1.55037	1.27857
ENSRNOG00000004602	151.8	0.88933	0.302153	2.94331	0.00324721	0.0288264	ENSRNOG00000004602.6	Rnf145	10	protein_coding	103.197	89.2449	62.5318	42.832
ENSRNOG00000013742	145.629	0.868466	0.295195	2.94201	0.00326086	0.0289257	ENSRNOG00000013742.6	Large1	19	protein_coding	84.9018	98.7643	51.6792	49.8641
ENSRNOG00000058568	41.2627	1.71828	0.584215	2.94117	0.00326971	0.0289824	ENSRNOG00000058568.1	Dhrs9	3	protein_coding	20.5823	41.0526	6.71829	12.1464
ENSRNOG00000001592	479.944	0.572533	0.194771	2.93951	0.00328727	0.0290725	ENSRNOG00000001592.6	Cct8	11	protein_coding	287.294	272.494	205.683	175.803
ENSRNOG00000006999	97.9245	1.04261	0.355095	2.93615	0.00332315	0.0293458	ENSRNOG00000006999.7	Wdr78	5	protein_coding	60.0316	68.4211	27.9067	35.1606
ENSRNOG00000058842	24.0391	2.17612	0.741523	2.93466	0.0033391	0.0294646	ENSRNOG00000058842.1	Sptbn2	1	protein_coding	12.2922	26.1785	4.65112	3.8357
ENSRNOG00000011238	104.519	1.00111	0.341603	2.93063	0.0033827	0.0297602	ENSRNOG00000011238.6	Tiparp	2	protein_coding	73.4673	62.4714	38.2426	30.6856
ENSRNOG00000021840	21.9215	2.19718	0.750191	2.92883	0.00340239	0.0298888	ENSRNOG00000021840.6	Cped1	4	protein_coding	19.7247	15.4691	5.16792	2.55713
ENSRNOG00000027012	608.92	0.539573	0.184527	2.92408	0.00345476	0.0302811	ENSRNOG00000027012.6	Usp54	15	protein_coding	375.341	327.826	252.194	238.453
ENSRNOG00000024799	66.5719	3.59738	1.23172	2.92062	0.00349338	0.0305742	ENSRNOG00000024799.6	Cd93	3	processed_transcript	67.4641	52.357	1.03358	8.94997
ENSRNOG00000009857	137.685	0.888334	0.304502	2.91734	0.00353036	0.0308521	ENSRNOG00000009857.6	Ftsj3	10	protein_coding	80.0421	94.5996	51.6792	43.4713
ENSRNOG00000001053	516.855	0.555597	0.190558	2.91564	0.00354958	0.0309741	ENSRNOG00000001053.5	Tmed2	12	protein_coding	313.88	285.584	205.683	207.767
ENSRNOG00000033173	5.38454	5.6505	1.93854	2.91482	0.00355894	0.0310328	ENSRNOG00000033173.5	Fam71e2	1	protein_coding	5.14557	5.35469	0	0
ENSRNOG00000004189	87.3629	1.07695	0.370019	2.91052	0.00360829	0.0314166	ENSRNOG00000004189.6	Helb	7	protein_coding	64.3196	51.1671	29.4571	26.2106
ENSRNOG00000020470	50.6258	1.44733	0.497942	2.90663	0.00365342	0.0317537	ENSRNOG00000020470.5	Slc25a24	2	protein_coding	30.3017	42.2426	17.0541	9.58925
ENSRNOG00000019090	383.879	0.638389	0.220561	2.89439	0.00379902	0.0328107	ENSRNOG00000019090.6	Cct3	2	protein_coding	206.68	249.886	165.89	130.414
ENSRNOG00000023455	124.302	0.918563	0.318267	2.88614	0.00389999	0.0336335	ENSRNOG00000023455.5	Pomgnt1	5	protein_coding	73.1814	85.6751	47.028	37.7177
ENSRNOG00000057822	11.0144	3.63962	1.26144	2.8853	0.00391046	0.0336991	ENSRNOG00000057822.1	AABR07044375.2	20	lincRNA	12.8639	7.13959	1.55037	0
ENSRNOG00000011955	1631.06	0.520847	0.180587	2.88419	0.00392421	0.0337929	ENSRNOG00000011955.4	AABR07026997.1	17	protein_coding	792.417	1082.24	653.225	667.412
ENSRNOG00000037563	12.1725	3.22261	1.12037	2.87637	0.00402279	0.0345661	ENSRNOG00000037563.3	Cd68	10	protein_coding	7.14662	14.2792	1.03358	1.27857
ENSRNOG00000012297	352.375	0.681389	0.236941	2.87578	0.00403036	0.0346059	ENSRNOG00000012297.4	March8	4	protein_coding	192.673	231.442	158.655	108.678
ENSRNOG00000000488	197.473	1.98604	0.690761	2.87515	0.00403836	0.0346241	ENSRNOG00000000488.4	Hmga1	20	protein_coding	144.076	163.616	59.431	19.8178
ENSRNOG00000060063	31.3453	1.73343	0.603149	2.87396	0.00405359	0.0347104	ENSRNOG00000060063.1	Naa10	X	protein_coding	21.4399	25.5835	7.23508	7.03212
ENSRNOG00000015340	54.8899	1.2972	0.451557	2.87272	0.00406956	0.0347724	ENSRNOG00000015340.5	Dnajc25	5	protein_coding	38.5917	37.4828	16.0205	15.3428
ENSRNOG00000011700	255.764	0.695429	0.242261	2.87058	0.00409722	0.0349509	ENSRNOG00000011700.7	Ptprm	9	protein_coding	168.089	139.817	94.0561	99.089
ENSRNOG00000015310	13.0474	2.96586	1.034	2.86834	0.00412631	0.0350975	ENSRNOG00000015310.7	Lrrc32	1	protein_coding	10.0053	12.4943	1.03358	1.91785
ENSRNOG00000029826	78.9528	1.10306	0.384543	2.8685	0.00412419	0.0350975	ENSRNOG00000029826.6	Cep164	8	protein_coding	54.3143	50.5721	22.7388	26.8499
ENSRNOG00000036703	11.1102	3.55799	1.24126	2.86643	0.00415131	0.0352592	ENSRNOG00000036703.4	Itgax	1	protein_coding	5.7173	14.2792	1.03358	0.639284
ENSRNOG00000004373	45.4083	1.53738	0.536547	2.86533	0.00416581	0.0353314	ENSRNOG00000004373.6	Ddx39a	19	protein_coding	34.0179	32.1282	16.5373	6.39284
ENSRNOG00000046566	61.9058	1.52346	0.531907	2.86416	0.00418123	0.0354368	ENSRNOG00000046566.2	Tub	1	protein_coding	47.1677	42.8375	25.8396	5.75355
ENSRNOG00000017283	53.9121	1.3381	0.467424	2.86271	0.00420031	0.0355682	ENSRNOG00000017283.8	Kcnt1	3	protein_coding	36.8766	38.6728	18.6045	11.5071
ENSRNOG00000018355	10.0347	3.96796	1.38974	2.85518	0.00430127	0.0363495	ENSRNOG00000018355.4	Msx2	17	protein_coding	11.1487	7.13959	0	1.27857
ENSRNOG00000015941	239	0.692882	0.242791	2.85382	0.00431968	0.036479	ENSRNOG00000015941.8	Fkbp10	10	protein_coding	143.79	143.982	86.3042	93.9747
ENSRNOG00000003117	152.086	0.867212	0.304347	2.84942	0.00437992	0.036882	ENSRNOG00000003117.6	Psmd12	10	protein_coding	90.3333	101.739	64.0822	42.1927
ENSRNOG00000016346	88.9695	1.17141	0.411141	2.84916	0.00438354	0.0368862	ENSRNOG00000016346.8	Prkcd	16	protein_coding	50.3122	69.611	18.6045	35.1606
ENSRNOG00000000858	27.7095	1.87085	0.657955	2.84344	0.004463	0.037528	ENSRNOG00000000858.6	Sapcd1	20	protein_coding	20.8681	21.4188	4.13433	7.6714
ENSRNOG00000010478	34.9928	1.72494	0.607375	2.84	0.00451136	0.0379076	ENSRNOG00000010478.7	LOC500712	6	protein_coding	27.7289	24.3936	4.65112	11.5071
ENSRNOG00000033531	312.871	0.63126	0.222491	2.83724	0.0045505	0.0381652	ENSRNOG00000033531.6	Cacna2d1	4	protein_coding	196.675	173.73	119.896	122.742
ENSRNOG00000014844	337.621	0.607531	0.214193	2.83637	0.00456296	0.0382322	ENSRNOG00000014844.8	Kif21a	7	protein_coding	206.394	190.984	135.916	128.496
ENSRNOG00000002903	384.273	0.783346	0.276316	2.83496	0.00458313	0.0383467	ENSRNOG00000002903.7	Specc1	10	protein_coding	249.846	224.897	189.663	90.7783
ENSRNOG00000020298	341.679	0.603965	0.213074	2.83453	0.00458935	0.0383716	ENSRNOG00000020298.6	Bag3	1	protein_coding	197.818	204.073	133.332	134.25
ENSRNOG00000017392	203.95	0.80609	0.284604	2.83232	0.00462109	0.0386095	ENSRNOG00000017392.6	Fgf2	2	protein_coding	145.219	107.094	63.0486	83.7462
ENSRNOG00000007089	208.143	0.71846	0.254126	2.82718	0.00469599	0.0392076	ENSRNOG00000007089.5	Lgmn	6	protein_coding	131.498	120.778	77.5187	77.9926
ENSRNOG00000060753	87.5726	1.02738	0.364087	2.8218	0.00477553	0.0398152	ENSRNOG00000060753.1	Esyt1	7	protein_coding	54.6002	60.0915	29.9739	26.8499
ENSRNOG00000008664	198.033	0.773098	0.274006	2.82146	0.00478054	0.0398288	ENSRNOG00000008664.7	AC127920.1	15	processed_pseudogene	120.349	123.753	86.3042	58.1748
ENSRNOG00000007492	703.968	0.497511	0.176395	2.82043	0.00479591	0.0398748	ENSRNOG00000007492.7	Rpn2	3	protein_coding	395.351	408.147	281.135	294.71
ENSRNOG00000020229	169.999	0.780133	0.276607	2.82037	0.00479688	0.0398748	ENSRNOG00000020229.7	Homer3	16	protein_coding	112.345	96.9794	63.0486	60.7319
ENSRNOG00000013889	67.5863	1.15776	0.410852	2.81795	0.00483319	0.0400974	ENSRNOG00000013889.6	Tmed3	8	protein_coding	47.4536	43.4325	19.6381	21.7356
ENSRNOG00000021725	582.126	0.515016	0.1829	2.81583	0.00486507	0.0402204	ENSRNOG00000021725.5	Mlec	12	protein_coding	329.888	337.941	235.14	237.813
ENSRNOG00000006336	132.62	0.869908	0.309311	2.81241	0.00491719	0.0405659	ENSRNOG00000006336.7	Fyco1	8	protein_coding	88.904	77.9405	42.8937	49.8641
ENSRNOG00000004072	189.559	0.742656	0.264629	2.80641	0.00500972	0.041214	ENSRNOG00000004072.6	Myo1c	10	protein_coding	110.63	120.778	68.2165	71.5998
ENSRNOG00000026787	29.724	1.89877	0.676951	2.80489	0.00503336	0.0413508	ENSRNOG00000026787.5	Disp2	3	protein_coding	26.2996	19.6339	9.81904	2.55713
ENSRNOG00000027151	1213.3	0.44657	0.159339	2.80263	0.00506873	0.0416064	ENSRNOG00000027151.5	Lrrc58	11	protein_coding	716.377	647.918	508.523	505.673
ENSRNOG00000015406	23.4811	1.98726	0.709891	2.79939	0.00511988	0.0419155	ENSRNOG00000015406.7	Pgm5	1	protein_coding	17.4378	19.0389	3.61754	5.75355
ENSRNOG00000003198	31.1919	1.7302	0.618301	2.79831	0.00513712	0.0419691	ENSRNOG00000003198.6	RGD1305733	10	protein_coding	18.2953	28.5584	7.75187	6.39284
ENSRNOG00000008604	242.051	0.670144	0.239478	2.79835	0.00513649	0.0419691	ENSRNOG00000008604.7	Nsfl1c	3	protein_coding	141.217	148.741	93.5393	90.7783
ENSRNOG00000024019	151.657	0.824071	0.294592	2.79733	0.00515266	0.042067	ENSRNOG00000024019.6	Ccdc6	20	protein_coding	91.1909	98.1693	62.015	46.0284
ENSRNOG00000009079	41.0043	1.49651	0.535191	2.79622	0.00517048	0.0421541	ENSRNOG00000009079.6	Prkar2b	6	protein_coding	28.3006	30.9382	13.4366	7.6714
ENSRNOG00000031364	1487.06	0.444938	0.159156	2.79562	0.00518008	0.042174	ENSRNOG00000031364.3	Kif1c	10	protein_coding	801.851	869.84	595.344	646.316
ENSRNOG00000011589	287.217	0.636248	0.227683	2.79445	0.00519876	0.0422386	ENSRNOG00000011589.8	Camk2d	2	protein_coding	178.094	162.426	109.043	113.153
ENSRNOG00000015599	4.94618	5.52339	1.97794	2.7925	0.00523023	0.0424066	ENSRNOG00000015599.5	Mall	3	protein_coding	4.28797	5.35469	0	0
ENSRNOG00000016180	112.876	0.972337	0.34827	2.7919	0.00523989	0.0424557	ENSRNOG00000016180.5	Pdp1	5	protein_coding	67.75	78.5355	47.028	28.1285
ENSRNOG00000009995	83.3763	1.07388	0.384854	2.79035	0.00526506	0.0426303	ENSRNOG00000009995.6	Rapgef6	10	protein_coding	55.1719	55.3318	32.5579	20.4571
ENSRNOG00000005935	37.2738	1.60198	0.574175	2.79006	0.0052699	0.0426403	ENSRNOG00000005935.5	A3galt2	5	protein_coding	29.4441	24.9886	6.2015	12.1464
ENSRNOG00000020474	125.332	0.875332	0.313853	2.78899	0.00528724	0.0427219	ENSRNOG00000020474.6	Pin1	8	protein_coding	73.7531	84.4851	42.3769	44.7499
ENSRNOG00000056765	152.713	0.928007	0.333683	2.78111	0.00541741	0.0436839	ENSRNOG00000056765.1	Rpl10	X	protein_coding	104.627	91.0298	69.7669	34.5213
ENSRNOG00000048967	27.8134	1.85725	0.668681	2.77748	0.00547829	0.0440543	ENSRNOG00000048967.2	LOC688459	9	protein_coding	19.7247	22.6087	3.61754	8.31069
ENSRNOG00000018599	32.9058	1.67059	0.601834	2.77583	0.00550602	0.044217	ENSRNOG00000018599.5	Gga2	1	protein_coding	23.4409	25.5835	10.3358	5.11427
ENSRNOG00000015158	384.112	0.577095	0.208007	2.77441	0.00553027	0.0443815	ENSRNOG00000015158.8	Pikfyve	9	protein_coding	238.125	210.023	154.521	150.232
ENSRNOG00000060262	94.4754	1.00712	0.363974	2.76702	0.00565716	0.0452458	ENSRNOG00000060262.1	Prps1	X	protein_coding	62.6044	60.6865	37.7258	24.2928
ENSRNOG00000031889	340.026	0.588307	0.212784	2.76481	0.00569564	0.0454918	ENSRNOG00000031889.4	AABR07065438.1	6	protein_coding	196.675	201.693	139.017	129.135
ENSRNOG00000016896	1008.94	0.502754	0.18208	2.76117	0.00575941	0.04597	ENSRNOG00000016896.8	Rpl3	7	protein_coding	542.857	611.625	473.381	352.245
ENSRNOG00000013330	10.0404	3.92855	1.4233	2.76018	0.00577702	0.0460793	ENSRNOG00000013330.5	Cdhr1	16	protein_coding	4.57384	13.6842	0	1.27857
ENSRNOG00000021013	91.1788	1.11204	0.403194	2.75807	0.00581433	0.046283	ENSRNOG00000021013.7	Stx3	1	protein_coding	52.885	68.4211	19.6381	37.0784
ENSRNOG00000009029	326.578	0.603577	0.218933	2.7569	0.00583523	0.046418	ENSRNOG00000009029.7	Nptn	8	protein_coding	197.533	186.224	122.996	132.971
ENSRNOG00000002229	153.602	0.806876	0.292744	2.75625	0.00584678	0.0464473	ENSRNOG00000002229.6	Adcy5	11	protein_coding	98.0516	92.2197	49.612	60.7319
ENSRNOG00000047635	181.794	0.813359	0.295458	2.75288	0.00590737	0.0468654	ENSRNOG00000047635.1	Tmem178b	4	protein_coding	121.207	104.119	52.196	77.9926
ENSRNOG00000000697	442.654	0.617535	0.22442	2.75169	0.00592884	0.046941	ENSRNOG00000000697.4	Coro1c	12	protein_coding	252.133	271.304	208.784	136.807
ENSRNOG00000020655	4.78626	5.48057	1.99211	2.75113	0.00593894	0.0469579	ENSRNOG00000020655.4	Ucn2	8	protein_coding	4.57384	4.75973	0	0
ENSRNOG00000017254	159.056	0.785498	0.285601	2.75034	0.00595342	0.0470408	ENSRNOG00000017254.6	Nsun2	1	protein_coding	90.0474	106.499	59.431	55.6177
ENSRNOG00000015894	35.7723	1.59741	0.580997	2.74942	0.00597003	0.0471089	ENSRNOG00000015894.7	Dock8	1	protein_coding	20.8681	31.5332	7.23508	10.2285
ENSRNOG00000012959	294.59	0.62657	0.227933	2.74892	0.00597924	0.0471185	ENSRNOG00000012959.7	Nab1	9	protein_coding	164.658	184.439	122.996	105.482
ENSRNOG00000014986	290.064	0.652759	0.23769	2.74626	0.00602783	0.0474697	ENSRNOG00000014986.8	Ube4b	5	protein_coding	180.381	164.806	99.224	123.382
ENSRNOG00000031579	150.142	0.814548	0.296838	2.74408	0.00606798	0.0477221	ENSRNOG00000031579.2	LOC100363469	10	protein_coding	89.4757	97.5744	62.015	45.3891
ENSRNOG00000016452	210.727	0.725093	0.264535	2.74101	0.00612507	0.0481069	ENSRNOG00000016452.7	Creb3	5	protein_coding	144.933	110.664	78.0355	79.2712
ENSRNOG00000008364	293.925	0.627707	0.229128	2.73955	0.00615241	0.0482252	ENSRNOG00000008364.6	Cat	3	protein_coding	160.37	188.009	118.345	109.317
ENSRNOG00000021984	21.6679	2.00626	0.73265	2.73837	0.00617454	0.0483126	ENSRNOG00000021984.6	Rgs7	13	protein_coding	15.4367	18.4439	4.65112	3.8357
ENSRNOG00000022173	220.975	0.684452	0.249975	2.73808	0.00617994	0.0483126	ENSRNOG00000022173.5	Gatad2a	16	protein_coding	136.072	129.703	91.4721	76.0747
ENSRNOG00000006514	121.383	0.879707	0.321957	2.73237	0.006288	0.0490273	ENSRNOG00000006514.6	Vezt	7	protein_coding	83.1867	70.206	47.5448	37.0784
ENSRNOG00000020465	19.0928	2.15071	0.78722	2.73203	0.0062946	0.0490463	ENSRNOG00000020465.4	Ripk3	15	protein_coding	14.2932	16.0641	3.10075	3.8357
ENSRNOG00000003234	440.812	0.549134	0.201163	2.7298	0.00633735	0.0492817	ENSRNOG00000003234.7	Mgrn1	10	protein_coding	245.272	265.355	170.024	182.835
ENSRNOG00000029028	99.67	0.972597	0.356388	2.72904	0.00635191	0.0493624	ENSRNOG00000029028.5	Mknk2	7	protein_coding	57.7447	71.3959	38.7594	27.4892
ENSRNOG00000011526	45.6794	1.37269	0.503145	2.72821	0.00636793	0.0494217	ENSRNOG00000011526.7	Pcsk6	1	protein_coding	32.3027	32.1282	15.5037	9.58925
ENSRNOG00000021478	14.1567	2.58103	0.946042	2.72824	0.00636739	0.0494217	ENSRNOG00000021478.4	Tpd52l1	1	protein_coding	10.577	13.0892	2.06717	1.91785

## Sheet: DE genes - downregulated
DE results											Counts per million (cpm)
Gene_stable_ID	baseMean	log2FoldChange	lfcSE	stat	pvalue	padj	Gene_stable_ID_version	Gene_name	Chromosome	Gene_type	Chip29	Chip30	Well09	Well10
ENSRNOG00000011913	1419.55	-3.23456	0.171549	-18.855	2.67457e-79	5.25508e-76	ENSRNOG00000011913.7	Cp	2	protein_coding	141.503	123.158	1201.02	1329.71
ENSRNOG00000007027	237.307	-3.97701	0.306541	-12.9738	1.72244e-38	1.01529e-35	ENSRNOG00000007027.5	Hgf	4	protein_coding	15.1508	11.8993	192.246	247.403
ENSRNOG00000061215	493.957	-2.74765	0.213516	-12.8686	6.76553e-38	3.79804e-35	ENSRNOG00000061215.1	Crym	1	protein_coding	64.3196	60.0915	387.594	459.645
ENSRNOG00000007290	1808.37	-2.24319	0.176547	-12.706	5.47938e-37	2.9362e-34	ENSRNOG00000007290.6	Atp1a2	13	protein_coding	336.749	276.659	1333.32	1608.44
ENSRNOG00000020833	376.571	-2.70474	0.221633	-12.2037	2.9713e-34	1.45953e-31	ENSRNOG00000020833.7	Cspg5	8	protein_coding	52.3133	44.6224	327.646	317.724
ENSRNOG00000008116	1022.56	-2.31081	0.207594	-11.1314	8.82648e-29	3.15319e-26	ENSRNOG00000008116.5	Plpp3	5	protein_coding	185.526	147.552	706.971	967.875
ENSRNOG00000029450	179.076	-3.39804	0.308986	-10.9974	3.93357e-28	1.28814e-25	ENSRNOG00000029450.6	AABR07058422.1	7	processed_transcript	14.865	15.4691	150.903	171.328
ENSRNOG00000015093	5972.03	-1.79086	0.165864	-10.7972	3.54807e-27	1.13049e-24	ENSRNOG00000015093.6	Sparcl1	14	protein_coding	1403.6	1206.59	4052.68	5068.24
ENSRNOG00000049560	5731.06	-1.55398	0.146179	-10.6307	2.1445e-26	6.48243e-24	ENSRNOG00000049560.2	Glul	13	protein_coding	1458.48	1380.32	3963.27	4462.84
ENSRNOG00000011452	3086.36	-1.8155	0.172546	-10.5218	6.85284e-26	1.92353e-23	ENSRNOG00000011452.8	Aldoc	10	protein_coding	713.519	616.979	2082.15	2649.19
ENSRNOG00000011381	886.97	-2.06325	0.200258	-10.303	6.83217e-25	1.87313e-22	ENSRNOG00000011381.5	Acsbg1	8	protein_coding	185.526	146.957	623.251	786.958
ENSRNOG00000026745	564.113	-2.14056	0.209627	-10.2113	1.76484e-24	4.42673e-22	ENSRNOG00000026745.7	Acsl6	10	protein_coding	101.482	101.739	397.413	507.591
ENSRNOG00000007367	268.348	-2.52534	0.250509	-10.0808	6.71547e-24	1.61569e-21	ENSRNOG00000007367.8	2004-09-01	10	protein_coding	37.7342	39.8627	209.301	241.01
ENSRNOG00000022309	140.675	-3.90732	0.388168	-10.066	7.80559e-24	1.8404e-21	ENSRNOG00000022309.6	Frem1	5	protein_coding	8.29008	8.92449	100.258	158.542
ENSRNOG00000014030	320.207	-2.27001	0.226674	-10.0144	1.31724e-23	3.04488e-21	ENSRNOG00000014030.7	Synm	1	protein_coding	55.7436	51.1671	274.416	249.96
ENSRNOG00000034078	230.473	-2.72586	0.272426	-10.0059	1.43607e-23	3.25574e-21	ENSRNOG00000034078.6	Mxi1	1	protein_coding	26.8713	32.7231	180.877	212.881
ENSRNOG00000018454	3357.83	-1.43174	0.145723	-9.82509	8.77991e-23	1.91678e-20	ENSRNOG00000018454.7	Apoe	1	protein_coding	831.867	940.046	2417.03	2416.49
ENSRNOG00000004330	437.553	-2.0585	0.212957	-9.66627	4.19402e-22	8.98968e-20	ENSRNOG00000004330.5	Chrdl1	X	protein_coding	86.617	77.9405	322.478	373.342
ENSRNOG00000029510	392.893	-2.29028	0.23977	-9.55197	1.27252e-21	2.67889e-19	ENSRNOG00000029510.5	Plxnb1	8	protein_coding	73.4673	55.3318	282.685	360.556
ENSRNOG00000016043	1142.83	-1.58803	0.167214	-9.49699	2.16041e-21	4.46825e-19	ENSRNOG00000016043.8	Aqp4	18	protein_coding	287.294	268.33	802.577	888.604
ENSRNOG00000007574	99.3264	-4.23024	0.454081	-9.31605	1.20751e-20	2.29603e-18	ENSRNOG00000007574.5	Padi2	5	protein_coding	6.57489	2.37986	104.392	83.1069
ENSRNOG00000001113	393.696	-1.96564	0.213137	-9.22242	2.90463e-20	5.35042e-18	ENSRNOG00000001113.6	Mmd2	12	protein_coding	79.1846	77.3455	340.049	280.006
ENSRNOG00000018903	427.394	-1.89078	0.207241	-9.12357	7.26868e-20	1.27896e-17	ENSRNOG00000018903.8	Pik3r1	2	protein_coding	87.4746	89.8398	363.821	301.742
ENSRNOG00000005391	804.669	-1.72024	0.190243	-9.04231	1.53389e-19	2.62073e-17	ENSRNOG00000005391.7	Prex2	5	protein_coding	200.391	163.616	564.336	653.348
ENSRNOG00000005195	2104.44	-1.34446	0.150824	-8.91407	4.91938e-19	8.14016e-17	ENSRNOG00000005195.6	Cst3	3	protein_coding	592.026	567.002	1434.61	1543.23
ENSRNOG00000049676	80.586	-5.81753	0.652709	-8.9129	4.97151e-19	8.14016e-17	ENSRNOG00000049676.2	St6galnac5	2	protein_coding	1.14346	1.7849	80.1027	76.0747
ENSRNOG00000011775	920.627	-1.68196	0.18931	-8.8847	6.40961e-19	1.03511e-16	ENSRNOG00000011775.4	Mfap3l	16	protein_coding	217.829	208.238	608.264	773.533
ENSRNOG00000018126	559.113	-2.03511	0.232341	-8.75918	1.96669e-18	3.01108e-16	ENSRNOG00000018126.7	Abca1	5	protein_coding	82.0432	133.867	437.722	446.859
ENSRNOG00000056562	107.366	-3.31372	0.383573	-8.63908	5.66683e-18	8.5649e-16	ENSRNOG00000056562.1	Olfml1	1	protein_coding	9.14767	10.1144	85.7874	106.121
ENSRNOG00000006237	209.533	-2.25251	0.264532	-8.5151	1.66447e-17	2.39298e-15	ENSRNOG00000006237.6	Gpr37l1	13	protein_coding	37.7342	32.7231	178.293	164.296
ENSRNOG00000054204	322.187	-1.97578	0.237612	-8.31516	9.163e-17	1.18706e-14	ENSRNOG00000054204.1	Gria2	2	protein_coding	72.0379	54.1419	242.375	265.303
ENSRNOG00000019692	256.778	-2.12604	0.256134	-8.3005	1.03672e-16	1.32847e-14	ENSRNOG00000019692.4	Metrn	10	protein_coding	40.3069	54.1419	222.737	189.228
ENSRNOG00000003262	252.446	-2.125	0.257397	-8.25572	1.50989e-16	1.91399e-14	ENSRNOG00000003262.3	Cacng4	10	protein_coding	44.5949	47.5973	235.14	171.328
ENSRNOG00000047734	542.024	-1.8594	0.225654	-8.24004	1.72157e-16	2.15911e-14	ENSRNOG00000047734.1	Chst2	8	protein_coding	137.787	88.6499	404.648	435.352
ENSRNOG00000018937	119.725	-2.79645	0.342576	-8.16302	3.26752e-16	4.01258e-14	ENSRNOG00000018937.4	Gstm7	2	protein_coding	14.5791	14.8741	111.627	95.2533
ENSRNOG00000013794	73.3907	-4.24897	0.524604	-8.09939	5.52377e-16	6.57775e-14	ENSRNOG00000013794.4	Rbp1	8	protein_coding	5.14557	1.18993	75.4516	63.2891
ENSRNOG00000012988	82.2208	-3.50892	0.434234	-8.08072	6.43872e-16	7.51546e-14	ENSRNOG00000012988.6	Lix1	1	protein_coding	6.00316	7.13959	70.8004	77.9926
ENSRNOG00000002636	505.568	-1.69486	0.213431	-7.94103	2.00511e-15	2.2729e-13	ENSRNOG00000002636.7	Abat	10	protein_coding	106.056	127.323	341.599	418.091
ENSRNOG00000007705	350.655	-1.69985	0.215629	-7.88322	3.19053e-15	3.54841e-13	ENSRNOG00000007705.5	Kcnj10	13	protein_coding	84.3301	76.1556	267.698	262.106
ENSRNOG00000016460	1218.35	-1.39232	0.179898	-7.73951	9.98005e-15	1.03206e-12	ENSRNOG00000016460.7	Clu	15	protein_coding	368.766	284.989	828.934	912.258
ENSRNOG00000037871	393.713	-1.6062	0.209274	-7.67514	1.65241e-14	1.67933e-12	ENSRNOG00000037871.4	Sfxn5	4	protein_coding	98.9092	90.4348	285.269	299.824
ENSRNOG00000001963	88.5392	-3.03648	0.397292	-7.64295	2.12309e-14	2.12111e-12	ENSRNOG00000001963.7	Mx2	11	protein_coding	9.7194	8.92449	78.5523	77.3533
ENSRNOG00000005003	806.904	-1.65451	0.216908	-7.62771	2.38954e-14	2.36725e-12	ENSRNOG00000005003.4	Ptprn2	6	protein_coding	189.243	189.794	482.683	720.473
ENSRNOG00000010280	74.0652	-3.42858	0.45106	-7.60116	2.93483e-14	2.85939e-12	ENSRNOG00000010280.7	Pde8b	2	protein_coding	5.43143	7.13959	65.6325	67.7641
ENSRNOG00000002305	276.572	-2.2055	0.291331	-7.57042	3.72024e-14	3.56568e-12	ENSRNOG00000002305.5	Slc15a2	11	protein_coding	60.0316	34.508	189.663	258.91
ENSRNOG00000017959	97.2607	-3.01658	0.404593	-7.45584	8.93001e-14	7.91548e-12	ENSRNOG00000017959.7	Cfap100	4	protein_coding	9.7194	11.3043	68.2165	101.646
ENSRNOG00000050220	619.885	-1.44176	0.19347	-7.45211	9.18574e-14	8.0814e-12	ENSRNOG00000050220.4	Nrxn1	6	protein_coding	172.662	151.716	415.5	478.184
ENSRNOG00000010350	89.2147	-2.91084	0.391184	-7.4411	9.98495e-14	8.71945e-12	ENSRNOG00000010350.7	Rcan2	9	protein_coding	10.2911	10.1144	80.1027	75.4355
ENSRNOG00000055583	435.058	-1.6164	0.217271	-7.43953	1.01047e-13	8.75916e-12	ENSRNOG00000055583.1	Ttyh3	12	protein_coding	110.344	97.5744	289.92	356.72
ENSRNOG00000051548	191.695	-2.16882	0.293428	-7.39133	1.4537e-13	1.24186e-11	ENSRNOG00000051548.1	Lmod1	13	protein_coding	27.443	41.6476	146.252	161.739
ENSRNOG00000029342	1374.64	-2.99986	0.407127	-7.36837	1.72729e-13	1.4545e-11	ENSRNOG00000029342.4	Scn7a	3	protein_coding	154.367	143.387	885.264	1511.27
ENSRNOG00000011227	576.774	-1.50162	0.205868	-7.29411	3.00632e-13	2.44424e-11	ENSRNOG00000011227.6	Atp1b2	10	protein_coding	137.501	156.476	373.124	465.398
ENSRNOG00000047712	90.5	-3.29123	0.4521	-7.27987	3.3413e-13	2.69799e-11	ENSRNOG00000047712.1	Dcx	X	protein_coding	8.57594	7.73455	111.11	52.4213
ENSRNOG00000010649	692.943	-1.27258	0.175206	-7.2633	3.77769e-13	3.00913e-11	ENSRNOG00000010649.6	Ctnnd2	2	protein_coding	196.961	198.719	489.918	477.545
ENSRNOG00000014508	229.777	-1.85884	0.256028	-7.2603	3.86235e-13	3.04582e-11	ENSRNOG00000014508.7	Mgll	4	protein_coding	43.4515	54.1419	178.293	176.442
ENSRNOG00000053945	89.63	-3.0978	0.426704	-7.25984	3.87542e-13	3.04582e-11	ENSRNOG00000053945.1	Daam2	9	protein_coding	12.0063	5.35469	73.3844	85.664
ENSRNOG00000014867	504.201	-1.44978	0.200584	-7.22778	4.90967e-13	3.83312e-11	ENSRNOG00000014867.7	Synpo2	2	protein_coding	141.217	121.373	346.25	382.292
ENSRNOG00000010731	264.427	-1.76687	0.245499	-7.19705	6.15295e-13	4.74099e-11	ENSRNOG00000010731.7	Gpm6a	16	protein_coding	59.4599	57.7117	229.455	175.164
ENSRNOG00000019177	149.005	-2.37572	0.332832	-7.1379	9.47702e-13	7.20804e-11	ENSRNOG00000019177.6	Psd2	18	protein_coding	19.1529	28.5584	104.909	140.003
ENSRNOG00000058003	112.391	-2.9864	0.41954	-7.11827	1.09291e-12	8.2066e-11	ENSRNOG00000058003.1	Spon1	1	protein_coding	14.5791	9.51945	135.916	63.2891
ENSRNOG00000043387	3110.38	-1.04229	0.147399	-7.07121	1.53586e-12	1.12461e-10	ENSRNOG00000043387.3	Cpe	16	protein_coding	977.658	1004.9	1967.43	2160.14
ENSRNOG00000010389	1031	-1.33269	0.188871	-7.05607	1.71281e-12	1.24644e-10	ENSRNOG00000010389.6	Ndrg2	15	protein_coding	250.132	322.471	673.896	778.647
ENSRNOG00000004613	2988.45	-1.0664	0.151201	-7.05288	1.75251e-12	1.25978e-10	ENSRNOG00000004613.7	Gpm6b	X	protein_coding	961.935	921.007	1871.3	2115.39
ENSRNOG00000003463	412.33	-1.71428	0.243385	-7.04349	1.87482e-12	1.33146e-10	ENSRNOG00000003463.8	Srebf1	10	protein_coding	113.774	72.5858	352.969	274.253
ENSRNOG00000007462	971.251	-1.14489	0.162656	-7.03872	1.94013e-12	1.36653e-10	ENSRNOG00000007462.7	2008-09-01	10	protein_coding	296.442	293.318	667.695	652.709
ENSRNOG00000017500	1245.93	-1.17564	0.167037	-7.0382	1.94738e-12	1.36653e-10	ENSRNOG00000017500.5	Mtss1l	19	protein_coding	409.358	334.966	882.68	824.676
ENSRNOG00000030700	1159.37	-1.12793	0.160347	-7.03429	2.00276e-12	1.39707e-10	ENSRNOG00000030700.3	Mt-co3	MT	protein_coding	340.465	370.069	820.148	750.519
ENSRNOG00000032699	2217.13	-1.1499	0.163634	-7.02726	2.10622e-12	1.4606e-10	ENSRNOG00000032699.5	Ttyh1	1	protein_coding	700.369	641.968	1370.53	1640.4
ENSRNOG00000014793	83.884	-2.90162	0.418809	-6.92826	4.26047e-12	2.93723e-10	ENSRNOG00000014793.3	Gpr149	2	protein_coding	9.7194	9.51945	60.4646	85.0247
ENSRNOG00000033496	457.01	-1.44748	0.209101	-6.9224	4.44052e-12	3.04356e-10	ENSRNOG00000033496.5	Igdcc4	8	protein_coding	122.636	116.018	299.739	359.277
ENSRNOG00000005479	1155.39	-1.3198	0.191151	-6.90447	5.03907e-12	3.43385e-10	ENSRNOG00000005479.7	Slc1a2	3	protein_coding	319.311	324.851	690.434	932.075
ENSRNOG00000000774	1130.32	-1.15258	0.167668	-6.87421	6.23351e-12	4.17539e-10	ENSRNOG00000000774.8	Gabbr1	20	protein_coding	327.315	356.979	730.227	806.137
ENSRNOG00000033261	1663.83	-1.12944	0.164645	-6.85984	6.89385e-12	4.56582e-10	ENSRNOG00000033261.6	Fam107a	15	protein_coding	565.441	450.984	1133.84	1121.94
ENSRNOG00000012346	254.219	-1.70569	0.251104	-6.79274	1.10023e-11	7.16611e-10	ENSRNOG00000012346.8	Epb41l2	1	protein_coding	60.3175	55.9268	221.187	164.296
ENSRNOG00000019372	312.848	-1.65714	0.24446	-6.77877	1.21203e-11	7.8509e-10	ENSRNOG00000019372.6	Pc	1	protein_coding	84.9018	60.6865	220.153	249.321
ENSRNOG00000032656	130.636	-2.25559	0.335066	-6.73179	1.67585e-11	1.06792e-09	ENSRNOG00000032656.4	Ptprt	3	protein_coding	26.5854	16.659	114.728	99.7282
ENSRNOG00000009341	75.1632	-2.91513	0.434264	-6.7128	1.9092e-11	1.21009e-09	ENSRNOG00000009341.7	Hivep3	5	protein_coding	8.29008	8.92449	56.3303	74.1569
ENSRNOG00000017206	2503.05	-2.67943	0.399568	-6.70582	2.00283e-11	1.25593e-09	ENSRNOG00000017206.6	Igfbp5	9	protein_coding	358.474	300.458	1608.77	2639.6
ENSRNOG00000006052	459.35	-1.74352	0.262815	-6.63401	3.26686e-11	2.027e-09	ENSRNOG00000006052.5	Sulf2	3	protein_coding	112.345	93.4096	459.428	244.206
ENSRNOG00000017671	455.496	-1.30519	0.197172	-6.61953	3.60345e-11	2.22414e-09	ENSRNOG00000017671.8	Rasa3	16	protein_coding	125.209	130.892	316.793	322.838
ENSRNOG00000031814	772.622	-1.20427	0.182655	-6.59312	4.30674e-11	2.61712e-09	ENSRNOG00000031814.5	Sort1	2	protein_coding	232.98	222.517	490.435	571.52
ENSRNOG00000019333	910.572	-1.09349	0.166674	-6.56068	5.35636e-11	3.20538e-09	ENSRNOG00000019333.7	Hipk1	2	protein_coding	290.725	275.469	605.68	618.187
ENSRNOG00000000281	69.2842	-2.84888	0.437184	-6.51642	7.20032e-11	4.26555e-09	ENSRNOG00000000281.7	Prodh1	11	protein_coding	7.71835	8.92449	60.4646	59.4534
ENSRNOG00000015124	276.285	-1.58066	0.242671	-6.51359	7.33751e-11	4.32509e-09	ENSRNOG00000015124.6	Gpam	1	protein_coding	74.6107	59.4966	194.314	214.799
ENSRNOG00000007102	153.81	-2.2321	0.343698	-6.49437	8.33804e-11	4.8904e-09	ENSRNOG00000007102.5	Acss1	3	protein_coding	21.7257	31.5332	96.1232	152.149
ENSRNOG00000030478	15175.3	-1.02686	0.158306	-6.48652	8.78437e-11	5.12668e-09	ENSRNOG00000030478.3	AY172581.9	MT	Mt_rRNA	5044.94	4699.04	11696	8472.43
ENSRNOG00000006075	445.313	-1.27633	0.197269	-6.46999	9.80067e-11	5.66373e-09	ENSRNOG00000006075.3	Fez1	8	protein_coding	124.351	129.703	322.478	299.824
ENSRNOG00000014840	39.872	-5.37925	0.846268	-6.35644	2.06482e-10	1.18166e-08	ENSRNOG00000014840.7	Gna14	1	protein_coding	1.42932	0	31.5243	45.3891
ENSRNOG00000010784	485.384	-1.28909	0.203444	-6.33635	2.35278e-10	1.3335e-08	ENSRNOG00000010784.6	Scg3	8	protein_coding	130.068	145.172	315.76	362.474
ENSRNOG00000011946	2529.04	-0.973312	0.153908	-6.324	2.5488e-10	1.43769e-08	ENSRNOG00000011946.7	Ptn	4	protein_coding	872.745	790.709	1561.74	1742.05
ENSRNOG00000004171	54.1465	-3.28545	0.52057	-6.31125	2.76791e-10	1.55385e-08	ENSRNOG00000004171.7	Dnah9	10	protein_coding	5.43143	4.16476	41.8601	54.9784
ENSRNOG00000002053	81.4054	-2.51607	0.399099	-6.30437	2.89361e-10	1.60154e-08	ENSRNOG00000002053.7	Fras1	14	protein_coding	13.1498	10.1144	68.7333	68.4033
ENSRNOG00000013971	134.099	-1.96575	0.312747	-6.28544	3.26925e-10	1.79262e-08	ENSRNOG00000013971.7	Psat1	1	protein_coding	24.5844	29.1533	112.144	98.4497
ENSRNOG00000056343	644.876	-1.23595	0.197152	-6.26902	3.63336e-10	1.98304e-08	ENSRNOG00000056343.1	Lats2	15	protein_coding	167.517	208.238	418.601	472.431
ENSRNOG00000029971	1638.17	-1.0227	0.16412	-6.2314	4.62272e-10	2.49987e-08	ENSRNOG00000029971.3	Mt-nd5	MT	protein_coding	497.405	557.483	1207.23	964.04
ENSRNOG00000009001	116.129	-2.41585	0.389109	-6.20869	5.34297e-10	2.86311e-08	ENSRNOG00000009001.6	Mtss1	7	protein_coding	18.0095	17.849	131.265	63.2891
ENSRNOG00000006865	817.001	-1.04958	0.16909	-6.20725	5.39211e-10	2.87636e-08	ENSRNOG00000006865.6	Laptm4a	6	protein_coding	267.569	251.076	559.685	528.688
ENSRNOG00000006931	107.444	-2.2121	0.357576	-6.18638	6.15633e-10	3.24004e-08	ENSRNOG00000006931.5	Eepd1	8	protein_coding	19.1529	17.849	74.9348	99.089
ENSRNOG00000002919	2409.08	-0.891148	0.144431	-6.17008	6.82556e-10	3.56047e-08	ENSRNOG00000002919.9	Gfap	10	protein_coding	817.573	828.192	1525.05	1563.05
ENSRNOG00000032895	44.4001	-3.58959	0.582712	-6.16014	7.26785e-10	3.77448e-08	ENSRNOG00000032895.5	Cyp4f4	7	protein_coding	3.14451	3.56979	37.209	43.4713
ENSRNOG00000016807	401.134	-1.24759	0.203182	-6.14023	8.24032e-10	4.18729e-08	ENSRNOG00000016807.5	Oat	1	protein_coding	116.347	115.423	279.067	278.088
ENSRNOG00000012820	407.389	-1.4277	0.234327	-6.09276	1.10984e-09	5.56761e-08	ENSRNOG00000012820.8	Add3	1	protein_coding	124.637	89.2449	264.081	322.199
ENSRNOG00000015401	215.402	-1.60962	0.264536	-6.0847	1.16712e-09	5.8108e-08	ENSRNOG00000015401.7	Mapk4	18	protein_coding	52.3133	51.1671	143.151	176.442
ENSRNOG00000003229	1380.52	-1.14024	0.187559	-6.07937	1.20654e-09	5.97642e-08	ENSRNOG00000003229.8	Tspan7	X	protein_coding	461.672	377.208	820.665	1049.7
ENSRNOG00000007457	194.671	-1.91523	0.319362	-5.99706	2.00927e-09	9.78814e-08	ENSRNOG00000007457.4	Serping1	3	protein_coding	40.5928	38.6728	109.56	192.424
ENSRNOG00000040205	563.683	-1.20662	0.20123	-5.99624	2.01937e-09	9.79685e-08	ENSRNOG00000040205.2	Zcchc24	16	protein_coding	145.505	188.009	381.392	393.159
ENSRNOG00000010872	2423.46	-0.858663	0.143339	-5.99042	2.09299e-09	1.01124e-07	ENSRNOG00000010872.5	Ckb	6	protein_coding	866.17	813.318	1571.05	1513.82
ENSRNOG00000012422	609.801	-1.13806	0.190684	-5.96831	2.39717e-09	1.14414e-07	ENSRNOG00000012422.7	Tnik	2	protein_coding	195.817	174.92	388.627	438.549
ENSRNOG00000003515	745.858	-1.045	0.175888	-5.94128	2.82803e-09	1.33359e-07	ENSRNOG00000003515.6	Ephx1	13	protein_coding	238.411	236.201	477.515	513.345
ENSRNOG00000005332	176.722	-1.78013	0.300066	-5.93247	2.98404e-09	1.39599e-07	ENSRNOG00000005332.6	Csdc2	7	protein_coding	38.8776	38.6728	110.593	158.542
ENSRNOG00000016897	55.3419	-3.86356	0.652063	-5.92513	3.12051e-09	1.45406e-07	ENSRNOG00000016897.6	Rlbp1	1	protein_coding	3.43038	3.56979	83.2034	20.4571
ENSRNOG00000045829	972.139	-1.00711	0.17251	-5.83802	5.28264e-09	2.37699e-07	ENSRNOG00000045829.2	Thbs1	3	protein_coding	289.867	340.915	629.452	650.151
ENSRNOG00000002418	352.076	-1.22725	0.210998	-5.8164	6.01302e-09	2.675e-07	ENSRNOG00000002418.7	Tgfb2	13	protein_coding	102.625	102.929	250.644	236.535
ENSRNOG00000043350	128.672	-1.83931	0.318433	-5.77614	7.64322e-09	3.32494e-07	ENSRNOG00000043350.3	Cap2	17	protein_coding	24.8702	30.3433	95.6064	102.285
ENSRNOG00000007583	617.688	-1.15348	0.200109	-5.76427	8.2013e-09	3.52866e-07	ENSRNOG00000007583.7	Pygb	3	protein_coding	193.245	179.68	372.09	467.316
ENSRNOG00000012094	754.512	-1.04036	0.181369	-5.73617	9.68394e-09	4.12144e-07	ENSRNOG00000012094.6	Ltbp2	6	protein_coding	257.278	223.112	479.066	522.934
ENSRNOG00000032150	932.548	-1.04147	0.182141	-5.71797	1.07807e-08	4.55533e-07	ENSRNOG00000032150.4	Adcy2	1	protein_coding	324.457	268.925	577.773	660.38
ENSRNOG00000014597	65.141	-2.50155	0.437764	-5.71439	1.10101e-08	4.63565e-07	ENSRNOG00000014597.5	Irs1	9	protein_coding	10.0053	8.92449	53.7463	55.6177
ENSRNOG00000026432	46.614	-3.27678	0.573942	-5.70925	1.13477e-08	4.74392e-07	ENSRNOG00000026432.7	Syt7	1	protein_coding	4.28797	4.16476	30.4907	52.4213
ENSRNOG00000012333	74.1274	-2.33308	0.410215	-5.68745	1.28953e-08	5.33412e-07	ENSRNOG00000012333.4	Kbtbd11	16	protein_coding	12.0063	11.8993	57.3639	64.5676
ENSRNOG00000031834	43.5968	-3.30113	0.582695	-5.66528	1.46786e-08	6.00852e-07	ENSRNOG00000031834.4	Nkain4	3	protein_coding	4.57384	2.97483	32.0411	46.0284
ENSRNOG00000012531	68.9661	-2.47063	0.436226	-5.66364	1.48193e-08	6.04515e-07	ENSRNOG00000012531.8	Ephb2	5	protein_coding	12.2922	7.73455	56.3303	59.4534
ENSRNOG00000011475	68.763	-2.3974	0.424619	-5.64599	1.64234e-08	6.60802e-07	ENSRNOG00000011475.6	Srcin1	10	protein_coding	11.1487	10.1144	55.2967	58.8141
ENSRNOG00000028404	42.1429	-3.35106	0.593491	-5.64637	1.63875e-08	6.60802e-07	ENSRNOG00000028404.5	Ppp1r1b	10	protein_coding	4.57384	2.37986	33.0747	42.832
ENSRNOG00000003195	69.1848	-2.65175	0.469921	-5.64296	1.67149e-08	6.70243e-07	ENSRNOG00000003195.8	Caskin1	10	protein_coding	12.8639	4.75973	59.9478	58.8141
ENSRNOG00000003533	199.27	-1.45708	0.258981	-5.62619	1.8423e-08	7.36232e-07	ENSRNOG00000003533.6	Clcn4	X	protein_coding	51.4557	52.357	145.735	142.56
ENSRNOG00000008065	205.707	-1.46026	0.260259	-5.61081	2.01386e-08	7.9669e-07	ENSRNOG00000008065.7	Wwc1	10	protein_coding	49.1687	58.3066	150.903	146.396
ENSRNOG00000005690	87.3893	-2.13095	0.381581	-5.58453	2.34333e-08	9.17461e-07	ENSRNOG00000005690.5	Lmcd1	4	protein_coding	13.7215	18.4439	74.9348	65.2069
ENSRNOG00000016163	6503.57	-0.953	0.170781	-5.58024	2.40184e-08	9.34497e-07	ENSRNOG00000016163.7	Slc1a3	2	protein_coding	2363.24	1956.25	3714.7	4726.22
ENSRNOG00000013770	76.7853	-2.34556	0.420739	-5.57485	2.47739e-08	9.57574e-07	ENSRNOG00000013770.3	Folh1	1	protein_coding	9.7194	15.4691	57.3639	68.4033
ENSRNOG00000006509	211.086	-1.43813	0.258	-5.57415	2.48746e-08	9.58321e-07	ENSRNOG00000006509.7	Srgap3	4	protein_coding	56.6012	54.1419	143.668	160.46
ENSRNOG00000005711	163.554	-1.58221	0.285432	-5.54322	2.96966e-08	1.1325e-06	ENSRNOG00000005711.8	Ptprd	5	protein_coding	38.8776	41.0526	113.694	127.857
ENSRNOG00000021261	77.2146	-2.29783	0.414567	-5.54273	2.97798e-08	1.1325e-06	ENSRNOG00000021261.7	Rassf2	3	protein_coding	10.0053	16.0641	62.015	63.9284
ENSRNOG00000011189	67.526	-2.61295	0.473665	-5.51645	3.45923e-08	1.29463e-06	ENSRNOG00000011189.5	Acy1	8	protein_coding	12.8639	4.75973	59.9478	55.6177
ENSRNOG00000058739	494.858	-1.25634	0.228082	-5.50827	3.62382e-08	1.35194e-06	ENSRNOG00000058739.1	Snn	10	protein_coding	120.921	164.806	301.806	383.57
ENSRNOG00000031033	1232.53	-0.864818	0.157081	-5.50557	3.67981e-08	1.36591e-06	ENSRNOG00000031033.4	Mt-nd2	MT	protein_coding	423.366	428.97	832.551	739.651
ENSRNOG00000013013	552.974	-1.02046	0.185544	-5.4998	3.80226e-08	1.40517e-06	ENSRNOG00000013013.6	Tle3	8	protein_coding	179.237	176.705	362.788	368.227
ENSRNOG00000008487	221.634	-1.41442	0.257603	-5.4907	4.0035e-08	1.47032e-06	ENSRNOG00000008487.7	Amotl2	8	protein_coding	55.1719	63.0664	147.802	169.41
ENSRNOG00000014375	97.3912	-1.94084	0.354407	-5.4763	4.34302e-08	1.58024e-06	ENSRNOG00000014375.7	Adgrb2	5	protein_coding	19.1529	20.2288	81.6531	70.9605
ENSRNOG00000033402	36.4485	-3.48118	0.636536	-5.46894	4.52732e-08	1.64223e-06	ENSRNOG00000033402.2	Gsta6	9	protein_coding	3.71624	1.7849	35.1418	31.3249
ENSRNOG00000006527	55.278	-2.77076	0.50687	-5.46642	4.59209e-08	1.66062e-06	ENSRNOG00000006527.6	Slc6a1	4	protein_coding	8.57594	4.75973	58.3974	37.7177
ENSRNOG00000031979	386.003	-1.11998	0.206001	-5.43675	5.42623e-08	1.93262e-06	ENSRNOG00000031979.3	Mt-atp6	MT	protein_coding	122.064	114.828	259.946	262.106
ENSRNOG00000006738	81.3421	-2.28607	0.421554	-5.42295	5.86232e-08	2.0754e-06	ENSRNOG00000006738.7	Fbxo32	7	protein_coding	9.43354	18.4439	71.834	60.7319
ENSRNOG00000016306	458.126	-2.6967	0.498123	-5.41372	6.17294e-08	2.15943e-06	ENSRNOG00000016306.8	Adgrv1	2	protein_coding	48.3112	71.3959	288.37	489.691
ENSRNOG00000021670	33.3936	-3.84504	0.710839	-5.40915	6.33236e-08	2.20865e-06	ENSRNOG00000021670.5	Frem2	2	protein_coding	1.14346	3.56979	28.4235	32.6035
ENSRNOG00000059961	51.2029	-2.88047	0.533862	-5.39553	6.83234e-08	2.36901e-06	ENSRNOG00000059961.1	Rapgef3	7	protein_coding	3.71624	8.92449	45.4777	42.832
ENSRNOG00000033791	442.184	-1.11011	0.205993	-5.38908	7.08184e-08	2.44832e-06	ENSRNOG00000033791.4	Apc2	7	protein_coding	150.651	121.373	302.323	295.349
ENSRNOG00000013683	297.114	-1.29545	0.240414	-5.38843	7.10764e-08	2.45006e-06	ENSRNOG00000013683.3	S1pr1	2	protein_coding	87.4746	79.7254	183.978	232.06
ENSRNOG00000017879	179.127	-1.45749	0.271658	-5.36517	8.0872e-08	2.75549e-06	ENSRNOG00000017879.5	Gab1	19	protein_coding	49.4546	43.4325	131.782	127.857
ENSRNOG00000021579	188.951	-1.48246	0.276396	-5.36352	8.16139e-08	2.77276e-06	ENSRNOG00000021579.6	Mpp6	4	protein_coding	44.0232	53.5469	126.614	147.035
ENSRNOG00000009760	249.655	-1.3852	0.258363	-5.36146	8.25536e-08	2.78861e-06	ENSRNOG00000009760.8	Palm	7	protein_coding	78.8987	54.7368	175.192	182.196
ENSRNOG00000017237	43.6346	-3.04907	0.568676	-5.36169	8.24474e-08	2.78861e-06	ENSRNOG00000017237.6	Lama1	9	protein_coding	3.14451	6.54462	39.2762	37.0784
ENSRNOG00000017496	227.495	-1.75364	0.32737	-5.35675	8.4732e-08	2.85402e-06	ENSRNOG00000017496.4	Cnp	10	protein_coding	50.5981	51.1671	241.858	107.4
ENSRNOG00000055567	343.75	-1.22799	0.231231	-5.31066	1.09232e-07	3.63766e-06	ENSRNOG00000055567.1	Fmnl2	3	protein_coding	100.91	99.3593	207.75	266.581
ENSRNOG00000051922	443.899	-1.21597	0.229176	-5.30582	1.12165e-07	3.70395e-06	ENSRNOG00000051922.1	AABR07059663.1	4	protein_coding	122.064	138.627	256.329	353.524
ENSRNOG00000016013	484.552	-1.0283	0.19468	-5.28199	1.27788e-07	4.17309e-06	ENSRNOG00000016013.7	Gprc5b	1	protein_coding	163.515	146.957	340.049	303.02
ENSRNOG00000016429	50.8417	-2.6954	0.513461	-5.24948	1.52531e-07	4.86624e-06	ENSRNOG00000016429.7	Grm5	1	protein_coding	4.8597	8.92449	42.8937	43.4713
ENSRNOG00000019482	427.761	-1.09289	0.208199	-5.24924	1.52728e-07	4.86624e-06	ENSRNOG00000019482.7	Gnao1	19	protein_coding	128.925	137.437	266.148	307.495
ENSRNOG00000017689	193.717	-5.45992	1.0412	-5.24386	1.57255e-07	4.98356e-06	ENSRNOG00000017689.7	Itih3	16	protein_coding	6.86076	1.18993	140.567	231.421
ENSRNOG00000001793	787.249	-0.893032	0.171001	-5.22239	1.76625e-07	5.56747e-06	ENSRNOG00000001793.8	Heg1	11	protein_coding	279.862	257.025	518.859	492.248
ENSRNOG00000020202	367.982	-1.11185	0.213313	-5.21232	1.86495e-07	5.84732e-06	ENSRNOG00000020202.6	Asrgl1	1	protein_coding	114.346	112.449	234.623	261.467
ENSRNOG00000012363	72.553	-2.12705	0.408442	-5.2077	1.91196e-07	5.9788e-06	ENSRNOG00000012363.5	Peli2	15	protein_coding	13.7215	12.4943	55.8135	60.7319
ENSRNOG00000004147	115.011	-1.72464	0.331288	-5.20584	1.93119e-07	6.02296e-06	ENSRNOG00000004147.7	Abca8a	10	protein_coding	24.8702	27.3684	81.1363	92.6961
ENSRNOG00000039464	118.359	-1.77465	0.341431	-5.19768	2.01787e-07	6.24375e-06	ENSRNOG00000039464.2	Tmem229a	4	protein_coding	31.1593	20.2288	86.821	94.614
ENSRNOG00000006248	311.078	-1.2464	0.239911	-5.19524	2.04455e-07	6.30975e-06	ENSRNOG00000006248.7	Trim37	10	protein_coding	104.912	73.7758	221.187	212.242
ENSRNOG00000001344	279.87	-1.18291	0.228269	-5.18209	2.19418e-07	6.70136e-06	ENSRNOG00000001344.7	Aldh2	12	protein_coding	85.1877	81.5103	191.213	192.424
ENSRNOG00000000571	2210.69	-0.863355	0.16686	-5.17411	2.28997e-07	6.93996e-06	ENSRNOG00000000571.6	Psap	20	protein_coding	771.263	757.391	1252.7	1556.02
ENSRNOG00000020014	382.24	-1.06345	0.205703	-5.16985	2.34285e-07	7.082e-06	ENSRNOG00000020014.7	Myh14	1	protein_coding	118.348	123.158	265.631	244.846
ENSRNOG00000025612	43.8553	-3.3094	0.64092	-5.16352	2.42346e-07	7.27979e-06	ENSRNOG00000025612.6	Sez6l	12	protein_coding	6.00316	1.18993	53.7463	26.2106
ENSRNOG00000049614	29.4877	-3.84129	0.743966	-5.16326	2.4268e-07	7.27979e-06	ENSRNOG00000049614.3	AABR07028488.1	17	protein_coding	1.14346	2.97483	25.8396	28.1285
ENSRNOG00000015736	33.1593	-3.5477	0.688373	-5.15375	2.55323e-07	7.63961e-06	ENSRNOG00000015736.6	Dhrs3	5	protein_coding	1.42932	4.16476	33.0747	26.8499
ENSRNOG00000009636	912.583	-0.935366	0.182027	-5.13862	2.76756e-07	8.19769e-06	ENSRNOG00000009636.5	Scrn1	4	protein_coding	319.311	290.938	535.913	645.037
ENSRNOG00000007869	90.4362	-2.10913	0.410863	-5.13341	2.84542e-07	8.40718e-06	ENSRNOG00000007869.7	Wscd1	10	protein_coding	12.5781	21.4188	89.9217	54.9784
ENSRNOG00000004763	462.832	-1.15647	0.225381	-5.13117	2.87941e-07	8.48635e-06	ENSRNOG00000004763.7	Sirpa	3	protein_coding	152.938	125.538	270.282	359.277
ENSRNOG00000049054	37.759	-3.10454	0.608094	-5.10536	3.3017e-07	9.63459e-06	ENSRNOG00000049054.2	Ntsr2	6	protein_coding	3.14451	4.75973	27.9067	38.357
ENSRNOG00000000894	65.9304	-2.20737	0.433228	-5.09517	3.48433e-07	1.01174e-05	ENSRNOG00000000894.8	Fry	12	protein_coding	12.0063	10.7094	48.0616	58.8141
ENSRNOG00000004466	52.7127	-2.62328	0.515323	-5.09054	3.57036e-07	1.03164e-05	ENSRNOG00000004466.4	Fam210b	3	protein_coding	8.57594	5.35469	35.1418	54.3391
ENSRNOG00000004458	671.035	-1.00187	0.197015	-5.08524	3.67163e-07	1.05831e-05	ENSRNOG00000004458.4	Ston2	6	protein_coding	204.107	232.037	394.829	485.856
ENSRNOG00000018836	207.274	-1.40357	0.27633	-5.07933	3.78762e-07	1.08643e-05	ENSRNOG00000018836.4	RGD1559896	19	protein_coding	46.3101	65.4462	139.534	155.985
ENSRNOG00000019322	458.458	-1.03989	0.20501	-5.07241	3.92813e-07	1.124e-05	ENSRNOG00000019322.7	Notch1	3	protein_coding	161.228	130.298	300.256	309.413
ENSRNOG00000014265	51.4473	-2.6609	0.524973	-5.06864	4.00674e-07	1.14372e-05	ENSRNOG00000014265.6	Tnfrsf19	15	protein_coding	9.43354	3.56979	44.9609	43.4713
ENSRNOG00000002397	56.23	-2.36253	0.467217	-5.05661	4.26785e-07	1.21531e-05	ENSRNOG00000002397.6	Slc30a10	13	protein_coding	8.00421	10.1144	50.6456	42.1927
ENSRNOG00000016099	537.408	-1.00488	0.198914	-5.05187	4.37516e-07	1.23987e-05	ENSRNOG00000016099.2	Id4	17	protein_coding	167.803	180.87	324.028	382.292
ENSRNOG00000007822	68.5528	-2.32595	0.460869	-5.04688	4.49086e-07	1.26657e-05	ENSRNOG00000007822.7	Vgll4	4	protein_coding	8.57594	14.2792	71.3172	41.5534
ENSRNOG00000017022	192.958	-1.32749	0.263216	-5.04336	4.57422e-07	1.287e-05	ENSRNOG00000017022.5	Cerk	7	protein_coding	56.8871	49.9771	140.567	132.332
ENSRNOG00000021507	227.671	-1.24282	0.246604	-5.03976	4.66124e-07	1.30837e-05	ENSRNOG00000021507.7	Luzp2	1	protein_coding	68.6076	63.0664	166.924	149.592
ENSRNOG00000014395	370.228	-1.23692	0.24598	-5.02854	4.94227e-07	1.38395e-05	ENSRNOG00000014395.7	Gli3	17	protein_coding	116.061	98.1693	209.301	302.381
ENSRNOG00000005998	31.8482	-6.28384	1.24975	-5.02806	4.95466e-07	1.38413e-05	ENSRNOG00000005998.7	Smoc1	6	protein_coding	0.285865	0.594966	54.7799	8.31069
ENSRNOG00000019354	230.458	-1.40221	0.280106	-5.00602	5.55672e-07	1.53415e-05	ENSRNOG00000019354.6	Ptch1	17	protein_coding	63.462	59.4966	131.265	197.539
ENSRNOG00000053272	175.918	-1.7141	0.342455	-5.00532	5.57695e-07	1.53614e-05	ENSRNOG00000053272.1	Chi3l1	13	protein_coding	53.1709	25.5835	113.177	153.428
ENSRNOG00000049900	232.178	-1.24554	0.248873	-5.00471	5.59461e-07	1.53741e-05	ENSRNOG00000049900.1	Irf2bp2	19	protein_coding	68.6076	65.4462	151.42	170.689
ENSRNOG00000001072	274.071	-1.22137	0.244224	-5.001	5.70338e-07	1.56365e-05	ENSRNOG00000001072.5	Cers4	12	protein_coding	80.8997	79.7254	220.67	159.182
ENSRNOG00000009740	92.3391	-1.86956	0.374963	-4.986	6.16435e-07	1.68221e-05	ENSRNOG00000009740.5	Slco1c1	4	protein_coding	23.155	14.8741	72.8676	70.9605
ENSRNOG00000003812	161.828	-1.5451	0.311547	-4.95944	7.06958e-07	1.92035e-05	ENSRNOG00000003812.7	Nlgn3	X	protein_coding	36.019	45.2174	145.735	92.6961
ENSRNOG00000010311	335.187	-1.1419	0.231427	-4.93416	8.04983e-07	2.17161e-05	ENSRNOG00000010311.9	Dzip1	15	protein_coding	87.1888	117.803	233.073	221.192
ENSRNOG00000012318	109.043	-1.94648	0.394783	-4.9305	8.20175e-07	2.20252e-05	ENSRNOG00000012318.6	Aspm	13	protein_coding	21.4399	22.6087	117.828	54.3391
ENSRNOG00000003553	55.4873	-2.39371	0.485619	-4.9292	8.25678e-07	2.20724e-05	ENSRNOG00000003553.7	Efemp1	14	protein_coding	8.86181	8.32952	36.6922	54.9784
ENSRNOG00000031475	144.71	-1.46094	0.296414	-4.92872	8.27699e-07	2.20763e-05	ENSRNOG00000031475.4	Col16a1	5	protein_coding	38.3059	36.8879	114.728	95.2533
ENSRNOG00000057996	26.1867	-5.53537	1.12437	-4.92309	8.51869e-07	2.26697e-05	ENSRNOG00000057996.1	Phactr3	3	protein_coding	0.857594	0	41.3433	10.2285
ENSRNOG00000005133	64.4558	-2.55199	0.519235	-4.91489	8.88318e-07	2.35334e-05	ENSRNOG00000005133.9	Mapt	10	protein_coding	9.43354	8.92449	81.1363	28.7678
ENSRNOG00000011076	1050.59	-0.904604	0.184335	-4.9074	9.2292e-07	2.43925e-05	ENSRNOG00000011076.8	Ank2	2	protein_coding	389.634	322.471	612.915	737.094
ENSRNOG00000046889	2596.7	-0.721905	0.147154	-4.90576	9.30646e-07	2.44352e-05	ENSRNOG00000046889.3	Dbi	13	protein_coding	920.485	991.213	1556.06	1632.09
ENSRNOG00000061147	50.9528	-2.48955	0.510793	-4.87388	1.09426e-06	2.86035e-05	ENSRNOG00000061147.1	Fam189a2	1	protein_coding	5.43143	10.1144	39.2762	45.3891
ENSRNOG00000046327	235.756	-1.23119	0.252671	-4.87268	1.10092e-06	2.87141e-05	ENSRNOG00000046327.2	Rbpj	14	protein_coding	71.4662	65.4462	148.319	177.721
ENSRNOG00000014322	110.84	-1.72155	0.35353	-4.8696	1.11826e-06	2.90379e-05	ENSRNOG00000014322.7	Kazn	5	protein_coding	28.3006	21.4188	71.3172	96.5318
ENSRNOG00000059765	36.0847	-3.21931	0.66232	-4.86066	1.16997e-06	3.01811e-05	ENSRNOG00000059765.1	Asic1	7	protein_coding	2.00105	5.35469	41.8601	22.3749
ENSRNOG00000014350	487.888	-1.0069	0.207225	-4.859	1.1798e-06	3.03022e-05	ENSRNOG00000014350.4	Cyr61	2	protein_coding	139.788	177.3	309.558	331.788
ENSRNOG00000047781	34.3256	-3.21891	0.662637	-4.85773	1.18736e-06	3.04301e-05	ENSRNOG00000047781.2	Slc25a23	9	protein_coding	1.71519	5.35469	32.5579	28.1285
ENSRNOG00000061764	142.86	-1.48967	0.307847	-4.839	1.30493e-06	3.31547e-05	ENSRNOG00000061764.1	AABR07021812.1	13	protein_coding	38.3059	34.508	91.9889	115.71
ENSRNOG00000029370	89.5855	-1.8326	0.379961	-4.82314	1.41317e-06	3.57508e-05	ENSRNOG00000029370.4	Abhd3	18	protein_coding	21.7257	16.0641	61.4982	76.714
ENSRNOG00000010634	72.7085	-2.1797	0.452026	-4.82206	1.42081e-06	3.58671e-05	ENSRNOG00000010634.8	Megf11	8	protein_coding	17.1519	7.73455	70.2837	48.5856
ENSRNOG00000002832	43.6281	-2.7904	0.579091	-4.81859	1.4458e-06	3.64199e-05	ENSRNOG00000002832.5	Slc16a2	X	protein_coding	7.71835	2.37986	42.8937	33.2427
ENSRNOG00000027992	29.727	-7.19779	1.49568	-4.8124	1.49129e-06	3.72474e-05	ENSRNOG00000027992.6	Dscam	11	protein_coding	0.285865	0	49.0952	10.2285
ENSRNOG00000031766	1864.48	-0.838473	0.1743	-4.81053	1.50529e-06	3.75177e-05	ENSRNOG00000031766.3	Mt-cyb	MT	protein_coding	630.332	674.691	1383.45	985.136
ENSRNOG00000015285	754.83	-0.967083	0.201492	-4.79962	1.58966e-06	3.93708e-05	ENSRNOG00000015285.6	Lrp4	3	protein_coding	276.717	220.137	437.206	547.227
ENSRNOG00000049219	282.546	-1.09437	0.228546	-4.78839	1.68121e-06	4.12055e-05	ENSRNOG00000049219.1	Rnf187	10	protein_coding	92.6202	82.7002	191.73	188.589
ENSRNOG00000001030	894.771	-0.823515	0.17209	-4.78538	1.70668e-06	4.17428e-05	ENSRNOG00000001030.8	Tsc22d1	15	protein_coding	310.449	319.497	534.363	592.616
ENSRNOG00000003984	23.5139	-3.94788	0.826665	-4.77567	1.79112e-06	4.36468e-05	ENSRNOG00000003984.5	Apln	X	protein_coding	1.14346	1.7849	21.7052	21.7356
ENSRNOG00000013228	213.589	-1.19926	0.25191	-4.76067	1.92956e-06	4.67095e-05	ENSRNOG00000013228.3	Scrg1	16	protein_coding	60.6033	66.0412	148.319	145.117
ENSRNOG00000018798	1812.28	-0.772041	0.162573	-4.7489	2.04529e-06	4.90079e-05	ENSRNOG00000018798.7	Bcan	2	protein_coding	645.769	659.222	1033.07	1218.47
ENSRNOG00000047247	821.148	-0.851907	0.179523	-4.7454	2.08097e-06	4.9613e-05	ENSRNOG00000047247.3	Ptprs	9	protein_coding	312.736	257.025	513.174	530.605
ENSRNOG00000023720	16.5237	-7.73588	1.63252	-4.7386	2.15195e-06	5.11478e-05	ENSRNOG00000023720.4	Ntm	8	protein_coding	0	0	20.6717	12.1464
ENSRNOG00000023993	1603.38	-0.742615	0.157231	-4.72309	2.32288e-06	5.48787e-05	ENSRNOG00000023993.7	Kif1a	9	protein_coding	630.904	537.849	1011.88	971.072
ENSRNOG00000018569	610.671	-0.982902	0.208863	-4.70597	2.52665e-06	5.92181e-05	ENSRNOG00000018569.7	Ahcyl1	2	protein_coding	201.535	198.124	339.532	458.366
ENSRNOG00000024923	59.3999	-2.32071	0.4931	-4.70637	2.52168e-06	5.92181e-05	ENSRNOG00000024923.6	Nnat	3	protein_coding	12.2922	6.54462	63.0486	35.7999
ENSRNOG00000016358	54.6429	-2.31736	0.492638	-4.70399	2.55129e-06	5.9677e-05	ENSRNOG00000016358.6	Apba2	1	protein_coding	9.43354	8.32952	57.8807	32.6035
ENSRNOG00000007370	129.03	-1.44669	0.308031	-4.69657	2.64572e-06	6.13342e-05	ENSRNOG00000007370.6	Rnf144a	6	protein_coding	33.1603	34.508	98.1904	88.2211
ENSRNOG00000003328	120.156	-1.52471	0.324905	-4.69278	2.69515e-06	6.23002e-05	ENSRNOG00000003328.4	Cdip1	10	protein_coding	33.732	26.1785	86.3042	90.139
ENSRNOG00000025695	672.037	-0.839882	0.179046	-4.69087	2.72052e-06	6.27636e-05	ENSRNOG00000025695.6	Tns3	14	protein_coding	223.546	246.911	446.508	404.667
ENSRNOG00000004303	862.218	-0.808919	0.172542	-4.68824	2.75569e-06	6.34509e-05	ENSRNOG00000004303.5	Timp3	7	protein_coding	313.022	297.483	516.275	566.405
ENSRNOG00000007837	26.5852	-3.62959	0.774744	-4.68489	2.80105e-06	6.43696e-05	ENSRNOG00000007837.7	Acot11	5	protein_coding	2.85865	0.594966	20.6717	28.1285
ENSRNOG00000025584	24.1868	-4.61757	0.986282	-4.6818	2.84368e-06	6.52222e-05	ENSRNOG00000025584.6	Agap2	7	protein_coding	1.14346	0.594966	37.7258	8.94997
ENSRNOG00000046366	330.499	-1.10336	0.235958	-4.67609	2.92396e-06	6.69331e-05	ENSRNOG00000046366.2	Dmd	X	protein_coding	95.4788	109.474	194.83	248.681
ENSRNOG00000018627	143.507	-1.42075	0.303952	-4.67424	2.95042e-06	6.74079e-05	ENSRNOG00000018627.7	Plekhb1	1	protein_coding	36.8766	39.2677	92.5057	113.153
ENSRNOG00000026941	137.042	-1.48866	0.319181	-4.66401	3.10112e-06	7.05774e-05	ENSRNOG00000026941.2	Tril	4	protein_coding	32.8745	37.4828	84.7538	113.792
ENSRNOG00000025120	15.372	-7.62555	1.63796	-4.65553	3.23153e-06	7.29819e-05	ENSRNOG00000025120.6	Gli1	7	protein_coding	0	0	14.987	15.3428
ENSRNOG00000000569	261.666	-1.21779	0.262027	-4.64757	3.35864e-06	7.5563e-05	ENSRNOG00000000569.6	Vsir	20	protein_coding	72.0379	81.5103	149.87	209.685
ENSRNOG00000026649	85.6723	-1.7299	0.3731	-4.63657	3.54232e-06	7.93925e-05	ENSRNOG00000026649.6	Dnmt3a	6	protein_coding	21.154	17.254	67.6997	62.6498
ENSRNOG00000017164	58.5222	-2.19298	0.473196	-4.63442	3.57948e-06	8.00731e-05	ENSRNOG00000017164.8	Afap1l2	1	protein_coding	9.43354	11.3043	59.9478	35.1606
ENSRNOG00000021259	813.873	-0.881315	0.190673	-4.62213	3.79828e-06	8.44866e-05	ENSRNOG00000021259.2	Prnp	3	protein_coding	271.572	286.773	458.394	579.83
ENSRNOG00000017940	458.388	-0.898748	0.194719	-4.61561	3.91938e-06	8.66896e-05	ENSRNOG00000017940.5	Rere	5	protein_coding	159.513	152.311	295.088	294.07
ENSRNOG00000040287	166.178	-1.2937	0.280693	-4.60897	4.04677e-06	8.93397e-05	ENSRNOG00000040287.4	Cyp1b1	6	protein_coding	43.1656	51.1671	116.795	115.71
ENSRNOG00000024957	26.0063	-3.36119	0.729501	-4.60752	4.07499e-06	8.97946e-05	ENSRNOG00000024957.2	Dnali1	5	protein_coding	2.57278	1.7849	23.2556	23.6535
ENSRNOG00000030644	724.983	-0.935809	0.203364	-4.60165	4.19153e-06	9.20185e-05	ENSRNOG00000030644.4	Mt-nd1	MT	protein_coding	225.261	261.19	557.101	385.488
ENSRNOG00000010232	268.97	-1.07618	0.234808	-4.58321	4.57891e-06	0.00010015	ENSRNOG00000010232.7	Enpp5	9	protein_coding	78.8987	90.4348	191.213	168.771
ENSRNOG00000015385	164.595	-1.29839	0.284885	-4.55759	5.17444e-06	0.000111929	ENSRNOG00000015385.7	Pink1	5	protein_coding	51.7415	40.4577	119.896	111.875
ENSRNOG00000012053	380.872	-1.09533	0.240997	-4.54497	5.49422e-06	0.000117981	ENSRNOG00000012053.7	S100a16	2	protein_coding	105.198	132.082	215.502	294.07
ENSRNOG00000014107	15.3262	-7.63273	1.68196	-4.53801	5.67881e-06	0.000121502	ENSRNOG00000014107.4	Omg	10	protein_coding	0	0	24.2892	6.39284
ENSRNOG00000013024	58.0129	-2.04539	0.451377	-4.53144	5.85823e-06	0.000125113	ENSRNOG00000013024.5	Csgalnact1	16	protein_coding	12.2922	9.51945	49.0952	43.4713
ENSRNOG00000018958	399.572	-0.940046	0.207607	-4.52801	5.95418e-06	0.000126802	ENSRNOG00000018958.5	Mt3	19	protein_coding	125.495	142.197	277.517	241.01
ENSRNOG00000011796	265.852	-1.09344	0.241787	-4.52231	6.11677e-06	0.000129929	ENSRNOG00000011796.7	C1r	4	protein_coding	89.1898	75.5607	166.924	190.507
ENSRNOG00000001979	123.007	-1.4063	0.313761	-4.48206	7.39258e-06	0.000155905	ENSRNOG00000001979.7	Rcan1	11	protein_coding	34.0179	31.5332	88.8882	87.5819
ENSRNOG00000013934	389.477	-0.960214	0.214303	-4.48063	7.44229e-06	0.000156673	ENSRNOG00000013934.6	St5	1	protein_coding	125.209	132.677	233.073	273.613
ENSRNOG00000034126	83.1098	-1.93151	0.43238	-4.46717	7.92604e-06	0.00016656	ENSRNOG00000034126.4	Pcdhga2	18	protein_coding	16.866	16.659	43.4105	85.664
ENSRNOG00000011419	233.535	-1.13218	0.254169	-4.45446	8.41055e-06	0.000175306	ENSRNOG00000011419.4	Aldh6a1	6	protein_coding	76.6118	65.4462	145.218	171.328
ENSRNOG00000018413	90.6791	-1.67579	0.376218	-4.4543	8.41659e-06	0.000175306	ENSRNOG00000018413.7	Per3	5	protein_coding	21.7257	20.2288	57.3639	78.6319
ENSRNOG00000018778	315.005	-1.05185	0.236688	-4.44405	8.82791e-06	0.000183549	ENSRNOG00000018778.7	Cadm1	8	protein_coding	97.4799	102.334	182.944	235.256
ENSRNOG00000017619	4360.45	-0.784181	0.17659	-4.4407	8.96685e-06	0.00018611	ENSRNOG00000017619.7	Aldh1a1	1	protein_coding	1407.88	1715.88	2370.52	3056.41
ENSRNOG00000020514	318.21	-1.04096	0.234829	-4.43285	9.29974e-06	0.000192005	ENSRNOG00000020514.7	Sox6	1	protein_coding	110.916	91.6247	242.375	182.196
ENSRNOG00000012206	1019.6	-0.755249	0.170563	-4.42799	9.51173e-06	0.000196038	ENSRNOG00000012206.6	Dennd5a	1	protein_coding	397.638	341.51	683.198	583.666
ENSRNOG00000007970	49.3123	-2.1755	0.491446	-4.42673	9.56731e-06	0.000196839	ENSRNOG00000007970.6	Plxnc1	7	protein_coding	10.0053	7.13959	42.3769	37.7177
ENSRNOG00000000433	22.1666	-3.57888	0.811085	-4.41246	1.02204e-05	0.00020991	ENSRNOG00000000433.6	Prrt1	20	protein_coding	2.00105	1.18993	22.7388	17.8999
ENSRNOG00000026573	56.0176	-2.04271	0.463019	-4.41171	1.02557e-05	0.00021027	ENSRNOG00000026573.7	Ophn1	X	protein_coding	9.14767	12.4943	41.8601	46.6677
ENSRNOG00000004033	492.665	-0.916141	0.208044	-4.40359	1.06475e-05	0.000217922	ENSRNOG00000004033.8	Sema6a	18	protein_coding	181.238	150.526	291.47	343.935
ENSRNOG00000046493	130.132	-1.54712	0.351521	-4.40123	1.07638e-05	0.000219922	ENSRNOG00000046493.1	Pnpo	10	protein_coding	33.4462	30.9382	70.2837	120.185
ENSRNOG00000006689	398.379	-0.909289	0.206717	-4.39872	1.08893e-05	0.000221335	ENSRNOG00000006689.7	Chd7	5	protein_coding	144.933	124.348	261.497	252.517
ENSRNOG00000053384	19.0997	-4.25424	0.96709	-4.39901	1.08747e-05	0.000221335	ENSRNOG00000053384.1	Bmp7	3	protein_coding	1.14346	0.594966	22.7388	13.425
ENSRNOG00000014658	142.095	-1.31802	0.299814	-4.39613	1.10196e-05	0.000223213	ENSRNOG00000014658.6	Zfp423	19	protein_coding	43.7373	35.103	102.325	98.4497
ENSRNOG00000057988	263.693	-1.21757	0.27729	-4.39095	1.12854e-05	0.000227425	ENSRNOG00000057988.1	Pfkm	7	protein_coding	80.8997	73.1808	140.051	222.471
ENSRNOG00000031053	508.913	-0.828382	0.189104	-4.38056	1.18372e-05	0.000237328	ENSRNOG00000031053.3	Mt-nd4l	MT	protein_coding	182.953	174.325	321.961	320.92
ENSRNOG00000014029	255.505	-1.03431	0.236626	-4.37107	1.2364e-05	0.000246632	ENSRNOG00000014029.8	Klhl13	X	protein_coding	82.6149	80.9153	183.461	155.985
ENSRNOG00000024061	22.6656	-3.48515	0.797724	-4.36886	1.24894e-05	0.000248712	ENSRNOG00000024061.7	Rarb	15	protein_coding	1.42932	2.37986	23.7724	17.2607
ENSRNOG00000009453	28.6246	-3.01839	0.691041	-4.36789	1.25453e-05	0.000249404	ENSRNOG00000009453.3	Mob3b	5	protein_coding	4.00211	1.7849	21.7052	28.7678
ENSRNOG00000009696	91.5791	-1.63255	0.374905	-4.35457	1.3333e-05	0.000264173	ENSRNOG00000009696.6	Mdm4	13	protein_coding	17.4378	26.7735	68.2165	67.7641
ENSRNOG00000002800	18.5887	-4.21319	0.971466	-4.33694	1.44478e-05	0.000284064	ENSRNOG00000002800.7	Gdpd2	X	protein_coding	1.14346	0.594966	21.7052	13.425
ENSRNOG00000023809	24.1115	-4.27765	0.986623	-4.33564	1.45335e-05	0.000285084	ENSRNOG00000023809.5	Opcml	8	protein_coding	1.14346	1.18993	40.3097	5.75355
ENSRNOG00000026490	23.1557	-4.75127	1.09664	-4.33257	1.47379e-05	0.000288613	ENSRNOG00000026490.6	Dnm3	13	protein_coding	0.57173	1.18993	40.3097	4.47499
ENSRNOG00000006030	4609.55	-0.638702	0.147953	-4.31693	1.58216e-05	0.0003083	ENSRNOG00000006030.6	Ptprz1	4	protein_coding	1921.3	1593.91	2863.03	2682.43
ENSRNOG00000003442	71.1112	-1.84667	0.428776	-4.30684	1.65605e-05	0.000322164	ENSRNOG00000003442.3	Adora1	13	protein_coding	12.2922	18.4439	65.6325	44.1106
ENSRNOG00000014571	185.949	-1.22665	0.285197	-4.30105	1.69991e-05	0.000329067	ENSRNOG00000014571.5	Dbndd2	3	protein_coding	52.5991	55.9268	108.526	147.675
ENSRNOG00000002579	69.613	-1.77403	0.41376	-4.28758	1.80631e-05	0.000346816	ENSRNOG00000002579.7	Parm1	14	protein_coding	13.7215	17.254	49.612	56.257
ENSRNOG00000013825	64.69	-2.12489	0.496377	-4.28081	1.86217e-05	0.000355127	ENSRNOG00000013825.7	Rap1gap	5	protein_coding	14.2932	8.92449	73.9012	31.3249
ENSRNOG00000047179	1397.06	-0.722163	0.168724	-4.28015	1.86766e-05	0.000355127	ENSRNOG00000047179.3	Aplp2	8	protein_coding	561.153	465.858	818.081	898.193
ENSRNOG00000051837	19.2588	-6.49855	1.51827	-4.28023	1.86703e-05	0.000355127	ENSRNOG00000051837.1	Nwd2	14	protein_coding	0	0.594966	28.9403	8.94997
ENSRNOG00000010155	879.015	-0.732824	0.171478	-4.27358	1.92355e-05	0.000365165	ENSRNOG00000010155.7	Pcm1	16	protein_coding	309.306	334.966	522.476	559.373
ENSRNOG00000024435	90.2022	-1.55904	0.365213	-4.26884	1.96489e-05	0.000371815	ENSRNOG00000024435.7	AABR07035946.1	12	protein_coding	21.4399	23.2037	60.9814	71.5998
ENSRNOG00000018848	103.275	-1.51544	0.355577	-4.26191	2.02691e-05	0.000381713	ENSRNOG00000018848.7	Eif1b	8	protein_coding	22.2975	30.3433	67.6997	82.4676
ENSRNOG00000007419	804.194	-0.851442	0.200797	-4.24031	2.23207e-05	0.000418344	ENSRNOG00000007419.7	Pank3	10	protein_coding	330.46	227.277	525.06	498.641
ENSRNOG00000023538	86.6556	-1.55196	0.366346	-4.23632	2.2721e-05	0.000425171	ENSRNOG00000023538.6	Aldh5a1	17	protein_coding	22.5833	20.2288	65.1157	62.6498
ENSRNOG00000046996	3811.29	-0.59165	0.140164	-4.22112	2.43093e-05	0.000452737	ENSRNOG00000046996.1	Pea15	13	protein_coding	1506.79	1457.67	2216	2303.98
ENSRNOG00000008465	129.837	-1.37619	0.32606	-4.22068	2.43568e-05	0.000452906	ENSRNOG00000008465.6	Tmem176b	4	protein_coding	35.1614	35.103	77.0019	107.4
ENSRNOG00000018911	858.33	-0.838885	0.198812	-4.21948	2.44867e-05	0.000454604	ENSRNOG00000018911.8	Pfkfb3	17	protein_coding	295.298	304.622	458.911	623.941
ENSRNOG00000006170	44.7952	-2.31024	0.548874	-4.20905	2.56446e-05	0.000474605	ENSRNOG00000006170.5	Bach2	5	protein_coding	4.57384	10.7094	35.1418	37.7177
ENSRNOG00000031824	177.902	-1.24103	0.295172	-4.20443	2.6174e-05	0.000483644	ENSRNOG00000031824.5	Slc44a2	8	protein_coding	51.7415	51.1671	100.774	145.117
ENSRNOG00000062158	3303.82	-0.814715	0.194379	-4.19138	2.77267e-05	0.000509144	ENSRNOG00000062158.1	AC134224.3	1	lincRNA	1114.02	1220.87	1661.48	2475.95
ENSRNOG00000003613	165.625	-1.26851	0.302677	-4.19097	2.7776e-05	0.000509255	ENSRNOG00000003613.7	Mid1	X	protein_coding	55.1719	38.6728	102.842	128.496
ENSRNOG00000011971	144.366	-1.37377	0.328259	-4.18502	2.85145e-05	0.000521984	ENSRNOG00000011971.8	C1s	4	protein_coding	45.4525	32.1282	84.7538	120.825
ENSRNOG00000005309	22.9845	-3.2367	0.774617	-4.17845	2.93508e-05	0.000534721	ENSRNOG00000005309.7	Scn8a	7	protein_coding	2.00105	2.37986	25.8396	15.3428
ENSRNOG00000018784	20.4287	-3.732	0.894266	-4.17326	3.00274e-05	0.000544605	ENSRNOG00000018784.6	Jph3	19	protein_coding	1.14346	1.7849	26.8732	10.8678
ENSRNOG00000008782	234.943	-1.21541	0.292005	-4.16229	3.15071e-05	0.000569689	ENSRNOG00000008782.6	Pnisr	5	protein_coding	81.4715	55.3318	130.748	193.064
ENSRNOG00000000186	78.4631	-1.73075	0.41591	-4.16135	3.16365e-05	0.000570707	ENSRNOG00000000186.7	Tst	7	protein_coding	18.0095	17.254	44.9609	73.5176
ENSRNOG00000015396	2698.42	-0.621924	0.149458	-4.16118	3.16602e-05	0.000570707	ENSRNOG00000015396.7	Sptan1	3	protein_coding	1047.69	1024.53	1529.19	1695.38
ENSRNOG00000056753	222.654	-1.06656	0.256783	-4.15356	3.27341e-05	0.00058737	ENSRNOG00000056753.1	Hectd2	1	protein_coding	68.3217	71.9909	134.366	162.378
ENSRNOG00000014806	242.19	-1.02669	0.247442	-4.14921	3.33622e-05	0.000596824	ENSRNOG00000014806.7	Pnkd	9	protein_coding	76.3259	79.1304	146.769	173.246
ENSRNOG00000003562	36.5422	-2.43708	0.588143	-4.14368	3.41778e-05	0.000610487	ENSRNOG00000003562.7	Susd4	13	protein_coding	7.14662	3.56979	34.625	26.8499
ENSRNOG00000004294	11.6996	-7.24469	1.75465	-4.12885	3.64584e-05	0.000647236	ENSRNOG00000004294.5	Ascl1	7	protein_coding	0	0	19.6381	3.8357
ENSRNOG00000013917	28.0659	-2.74489	0.664921	-4.12814	3.65704e-05	0.000647236	ENSRNOG00000013917.6	Igsf10	2	protein_coding	4.00211	2.97483	27.39	21.0964
ENSRNOG00000013140	91.6101	-1.56487	0.379302	-4.12566	3.69669e-05	0.000652399	ENSRNOG00000013140.7	Pdzd2	2	protein_coding	27.7289	16.659	66.1493	69.6819
ENSRNOG00000019272	120.465	-1.29674	0.31492	-4.11767	3.82718e-05	0.00067442	ENSRNOG00000019272.6	Gkap1	17	protein_coding	34.5896	33.3181	87.3378	81.8283
ENSRNOG00000030371	1198.3	-0.707105	0.171841	-4.11487	3.87399e-05	0.000680633	ENSRNOG00000030371.3	Mt-co2	MT	protein_coding	436.801	451.579	834.618	636.087
ENSRNOG00000053607	126.934	-1.27241	0.309451	-4.11182	3.92557e-05	0.000685609	ENSRNOG00000053607.1	Fam217b	3	protein_coding	38.3059	33.913	89.9217	87.5819
ENSRNOG00000020673	413.302	-0.833434	0.203356	-4.09839	4.16037e-05	0.000722444	ENSRNOG00000020673.4	Pbxip1	2	protein_coding	148.936	140.412	252.711	269.778
ENSRNOG00000019342	24.3391	-3.08374	0.752732	-4.09673	4.19019e-05	0.000725386	ENSRNOG00000019342.4	Sult1a1	1	protein_coding	1.71519	3.56979	17.5709	24.9321
ENSRNOG00000027290	83.6457	-1.56655	0.382609	-4.09438	4.23292e-05	0.0007317	ENSRNOG00000027290.5	Pcdhga7	18	protein_coding	23.4409	17.254	57.8807	65.8462
ENSRNOG00000042848	333.784	-0.92055	0.225224	-4.08727	4.36482e-05	0.000753395	ENSRNOG00000042848.3	Jam2	11	protein_coding	104.055	121.373	201.032	228.864
ENSRNOG00000046803	10.6205	-7.08467	1.73466	-4.08418	4.42319e-05	0.000761241	ENSRNOG00000046803.2	Arhgef16	5	protein_coding	0	0	6.71829	14.0642
ENSRNOG00000019024	11.0094	-7.15617	1.753	-4.08224	4.46036e-05	0.000766519	ENSRNOG00000019024.5	Trim67	19	protein_coding	0	0	17.5709	4.47499
ENSRNOG00000025053	4330.57	-0.56578	0.138634	-4.08112	4.48199e-05	0.000768383	ENSRNOG00000025053.5	Lrp1	7	protein_coding	1723.48	1681.37	2504.89	2594.21
ENSRNOG00000007147	70.5669	-1.69519	0.415646	-4.07844	4.5338e-05	0.000775747	ENSRNOG00000007147.6	Cyp46a1	6	protein_coding	14.2932	18.4439	47.028	58.8141
ENSRNOG00000006144	17.4803	-3.85739	0.948006	-4.06895	4.72246e-05	0.000804678	ENSRNOG00000006144.6	Cntn3	4	protein_coding	1.42932	0.594966	14.4702	17.8999
ENSRNOG00000018461	128.866	-1.32819	0.326769	-4.06462	4.81108e-05	0.000818439	ENSRNOG00000018461.7	Pdgfrb	18	protein_coding	32.0169	39.8627	78.0355	102.925
ENSRNOG00000009350	188.13	-3.24382	0.798356	-4.06313	4.84198e-05	0.000821326	ENSRNOG00000009350.7	Sez6	10	protein_coding	26.8713	7.73455	158.138	177.721
ENSRNOG00000002225	636.331	-0.797835	0.196995	-4.05004	5.12097e-05	0.000863679	ENSRNOG00000002225.6	Scarb2	14	protein_coding	223.832	229.062	352.969	442.384
ENSRNOG00000014079	137.904	-1.21361	0.299774	-4.04842	5.15646e-05	0.000868422	ENSRNOG00000014079.7	Stat4	9	protein_coding	39.4493	41.6476	91.4721	98.4497
ENSRNOG00000004032	148.198	-1.23599	0.305842	-4.04128	5.316e-05	0.00089274	ENSRNOG00000004032.7	Tmem94	10	protein_coding	47.4536	38.0778	90.9553	114.432
ENSRNOG00000009730	209.632	-1.28443	0.318318	-4.03506	5.4588e-05	0.000914117	ENSRNOG00000009730.6	Cyp7b1	2	protein_coding	73.7531	44.0275	114.728	178.36
ENSRNOG00000009253	94.6514	-1.43143	0.354894	-4.03339	5.49773e-05	0.000918028	ENSRNOG00000009253.6	Igsf9b	8	protein_coding	23.4409	26.7735	74.9348	61.3712
ENSRNOG00000015225	184.919	-1.13697	0.282872	-4.01937	5.83535e-05	0.000964838	ENSRNOG00000015225.7	Gramd2b	18	protein_coding	56.0295	56.5217	106.976	143.2
ENSRNOG00000017060	9.75481	-6.97138	1.73925	-4.00826	6.1168e-05	0.00100996	ENSRNOG00000017060.8	Ryr2	17	protein_coding	0	0	10.3358	8.94997
ENSRNOG00000012410	99.1931	-1.39793	0.349047	-4.00498	6.20232e-05	0.00102264	ENSRNOG00000012410.4	S100a1	2	protein_coding	27.443	25.5835	65.1157	76.714
ENSRNOG00000042731	49.1487	-2.00242	0.500207	-4.00318	6.24979e-05	0.00102903	ENSRNOG00000042731.3	Slc25a18	4	protein_coding	7.14662	12.4943	38.7594	38.357
ENSRNOG00000028493	554.569	-0.848103	0.212429	-3.99241	6.5405e-05	0.0010739	ENSRNOG00000028493.6	Ppp1r15b	13	protein_coding	222.975	161.831	330.23	373.981
ENSRNOG00000058470	185.533	-1.18685	0.297384	-3.99098	6.58012e-05	0.0010789	ENSRNOG00000058470.1	Col12a1	8	protein_coding	68.3217	41.0526	136.433	119.546
ENSRNOG00000001834	52.6336	-1.9171	0.481015	-3.98554	6.73267e-05	0.00110238	ENSRNOG00000001834.5	Mzt2b	11	protein_coding	11.7205	9.51945	34.1082	47.9463
ENSRNOG00000000274	138.465	-1.39453	0.350871	-3.9745	7.05284e-05	0.00115161	ENSRNOG00000000274.7	Phyhipl	20	protein_coding	42.5939	31.5332	130.748	69.0426
ENSRNOG00000016671	150.86	-1.14904	0.290344	-3.95753	7.57283e-05	0.0012297	ENSRNOG00000016671.8	Dtna	18	protein_coding	47.1677	44.0275	97.1568	108.039
ENSRNOG00000032871	1863	-0.727358	0.183829	-3.95671	7.59895e-05	0.00123224	ENSRNOG00000032871.4	Mlc1	7	protein_coding	737.531	629.474	984.488	1301.58
ENSRNOG00000033556	542.059	-0.769633	0.194583	-3.95528	7.64437e-05	0.00123791	ENSRNOG00000033556.6	Spen	5	protein_coding	214.97	174.92	345.217	330.51
ENSRNOG00000014851	24.5689	-2.93702	0.744518	-3.94486	7.98465e-05	0.00128594	ENSRNOG00000014851.8	Col4a4	9	protein_coding	1.71519	4.16476	18.0877	24.2928
ENSRNOG00000005519	14.1415	-6.1176	1.55261	-3.9402	8.1413e-05	0.00130582	ENSRNOG00000005519.7	Grm3	4	protein_coding	0.285865	0	17.5709	10.2285
ENSRNOG00000006412	362.598	-0.837592	0.212552	-3.94065	8.12615e-05	0.00130582	ENSRNOG00000006412.6	Zhx1	7	protein_coding	118.062	136.247	232.039	226.306
ENSRNOG00000057367	1062.05	-0.711612	0.180729	-3.93745	8.23528e-05	0.00131731	ENSRNOG00000057367.1	Glud1	16	protein_coding	376.484	408.741	581.391	716.637
ENSRNOG00000003581	30.459	-2.49861	0.635523	-3.93157	8.43927e-05	0.00134629	ENSRNOG00000003581.7	Pou2f1	13	protein_coding	5.14557	3.56979	21.7052	29.407
ENSRNOG00000009049	133.925	-1.20064	0.305495	-3.93014	8.48975e-05	0.00135251	ENSRNOG00000009049.7	Usp11	X	protein_coding	37.1624	42.2426	87.8546	95.8925
ENSRNOG00000060973	15.1138	-4.31871	1.09971	-3.92713	8.59659e-05	0.00136768	ENSRNOG00000060973.1	AABR07013843.1	2	protein_coding	1.14346	0	13.9534	14.7035
ENSRNOG00000011599	193.077	-1.08196	0.276261	-3.91643	8.98688e-05	0.00142401	ENSRNOG00000011599.7	Gldc	1	protein_coding	64.8913	55.3318	114.211	144.478
ENSRNOG00000060211	37.5445	-7.55441	1.92874	-3.91676	8.97483e-05	0.00142401	ENSRNOG00000060211.1	AABR07058699.2	7	pseudogene	0.285865	0	63.5654	11.5071
ENSRNOG00000016343	121.934	-1.25443	0.320364	-3.91564	9.01629e-05	0.00142484	ENSRNOG00000016343.7	Dkk3	1	protein_coding	36.3048	33.913	96.64	73.5176
ENSRNOG00000029778	73.2754	-1.5797	0.403432	-3.91566	9.01567e-05	0.00142484	ENSRNOG00000029778.5	Maob	X	protein_coding	15.4367	20.8238	58.9142	49.2248
ENSRNOG00000003228	322.644	-0.864715	0.22179	-3.8988	9.6671e-05	0.00152074	ENSRNOG00000003228.5	Mid1ip1	X	protein_coding	117.205	105.309	196.381	214.799
ENSRNOG00000007939	30.4029	-2.43945	0.626052	-3.89656	9.75669e-05	0.00153158	ENSRNOG00000007939.5	Naprt	7	protein_coding	5.43143	3.56979	25.3228	25.5713
ENSRNOG00000056174	120.872	-1.36419	0.350215	-3.8953	9.80764e-05	0.00153753	ENSRNOG00000056174.1	Pdzd4	X	protein_coding	40.3069	24.9886	102.325	70.9605
ENSRNOG00000011781	47.3601	-1.97876	0.508481	-3.89151	9.96233e-05	0.00155971	ENSRNOG00000011781.6	Oplah	7	protein_coding	9.14767	9.51945	29.4571	44.7499
ENSRNOG00000018170	294.309	-0.939418	0.241455	-3.89066	9.99721e-05	0.00156309	ENSRNOG00000018170.4	Slc27a1	16	protein_coding	96.0506	100.549	165.89	214.799
ENSRNOG00000018119	186.104	-1.12239	0.288877	-3.88535	0.000102182	0.00159502	ENSRNOG00000018119.4	Dhx32	1	protein_coding	65.1772	48.1922	110.593	141.282
ENSRNOG00000019319	154.553	-1.15823	0.298316	-3.88256	0.000103361	0.00160755	ENSRNOG00000019319.7	Fchsd2	1	protein_coding	49.1687	44.0275	124.03	87.5819
ENSRNOG00000019968	558.304	-0.723525	0.186881	-3.87158	0.000108131	0.00167952	ENSRNOG00000019968.6	Trim8	1	protein_coding	206.394	204.073	331.78	354.163
ENSRNOG00000005667	54.2331	-2.08217	0.538022	-3.87006	0.00010881	0.00168785	ENSRNOG00000005667.8	Astn1	13	processed_transcript	11.7205	8.32952	64.0822	23.6535
ENSRNOG00000012728	18.9721	-4.31958	1.11816	-3.8631	0.000111958	0.00172985	ENSRNOG00000012728.6	Nkx2-2	3	protein_coding	0.285865	1.7849	31.5243	4.47499
ENSRNOG00000003809	277.743	-0.901024	0.233301	-3.86208	0.000112428	0.00173483	ENSRNOG00000003809.7	Sat1	X	protein_coding	90.6191	98.7643	196.898	160.46
ENSRNOG00000014248	9.57935	-6.95658	1.80323	-3.85784	0.000114392	0.00176283	ENSRNOG00000014248.8	Erbb4	9	protein_coding	0	0	16.0205	3.19642
ENSRNOG00000008652	404.884	-0.815471	0.21232	-3.84077	0.000122649	0.00188024	ENSRNOG00000008652.6	Phip	8	protein_coding	153.795	131.487	239.275	270.417
ENSRNOG00000011841	908.718	-0.629276	0.164019	-3.8366	0.00012475	0.00190998	ENSRNOG00000011841.9	Map2	9	protein_coding	351.9	343.89	562.786	527.409
ENSRNOG00000043295	55.7023	-1.87752	0.490295	-3.82936	0.000128476	0.00195938	ENSRNOG00000043295.3	RGD1565033	10	protein_coding	8.29008	15.4691	35.6586	49.8641
ENSRNOG00000048205	352.697	-0.860029	0.224567	-3.82971	0.000128292	0.00195938	ENSRNOG00000048205.2	Ube2h	4	protein_coding	123.779	120.183	199.998	248.042
ENSRNOG00000027220	68.023	-1.57059	0.410239	-3.82846	0.000128948	0.0019615	ENSRNOG00000027220.5	Pcdhgb8	18	protein_coding	18.2953	14.8741	52.196	48.5856
ENSRNOG00000018285	106.953	-1.3715	0.358547	-3.82516	0.000130688	0.00197776	ENSRNOG00000018285.6	Kcna2	2	protein_coding	25.1561	33.3181	63.0486	88.2211
ENSRNOG00000016872	36.4724	-2.17898	0.569944	-3.82315	0.000131755	0.00199136	ENSRNOG00000016872.7	Plppr4	2	protein_coding	6.86076	5.94966	35.6586	23.6535
ENSRNOG00000017021	87.6939	-1.54682	0.405501	-3.81459	0.000136408	0.00205379	ENSRNOG00000017021.6	Galnt18	1	protein_coding	25.7278	17.254	49.612	79.2712
ENSRNOG00000012906	177.983	-9.05905	2.37718	-3.81084	0.000138494	0.00207723	ENSRNOG00000012906.6	Bcas1	3	protein_coding	0.57173	0	342.633	15.9821
ENSRNOG00000022428	23.2493	-3.27145	0.859339	-3.80694	0.000140699	0.00210228	ENSRNOG00000022428.2	Flrt1	1	protein_coding	2.85865	1.18993	34.1082	8.31069
ENSRNOG00000003901	336.041	-0.933761	0.245792	-3.79899	0.000145284	0.00216805	ENSRNOG00000003901.6	Cfap36	14	protein_coding	115.775	108.879	178.293	255.713
ENSRNOG00000016512	61.7495	-1.7235	0.453913	-3.79698	0.000146472	0.00218025	ENSRNOG00000016512.6	Sema3b	8	protein_coding	15.7226	11.8993	37.209	56.257
ENSRNOG00000011852	768.87	-0.72429	0.190884	-3.7944	0.000148	0.00219468	ENSRNOG00000011852.8	Myo6	8	protein_coding	291.01	273.684	418.601	524.852
ENSRNOG00000050550	78.7792	-1.67779	0.442402	-3.79245	0.000149169	0.00220853	ENSRNOG00000050550.1	Nr2e1	20	protein_coding	21.7257	14.2792	40.8265	77.3533
ENSRNOG00000016271	1248.79	-0.685996	0.181694	-3.77555	0.000159657	0.00233813	ENSRNOG00000016271.5	Itm2b	15	protein_coding	503.98	428.375	678.031	839.379
ENSRNOG00000023708	41.4535	-2.01455	0.533809	-3.77392	0.000160703	0.00235053	ENSRNOG00000023708.6	Tmem176a	4	protein_coding	9.7194	5.94966	32.0411	33.882
ENSRNOG00000007237	78.375	-1.49374	0.396408	-3.76819	0.000164438	0.00240218	ENSRNOG00000007237.7	Id2	6	protein_coding	24.0126	15.4691	57.8807	56.8962
ENSRNOG00000018835	790.009	-0.834776	0.222425	-3.75306	0.000174687	0.00253931	ENSRNOG00000018835.6	Notch2	2	protein_coding	283.864	268.925	389.144	605.402
ENSRNOG00000052405	97.0554	-1.304	0.348008	-3.74702	0.000178945	0.00259481	ENSRNOG00000052405.1	Cdh4	3	protein_coding	27.1572	27.3684	64.5989	71.5998
ENSRNOG00000031934	498.6	-0.715011	0.190897	-3.74552	0.000180019	0.00260718	ENSRNOG00000031934.5	Enah	13	protein_coding	187.241	180.87	326.095	286.399
ENSRNOG00000014870	22.3604	-2.81069	0.750923	-3.74297	0.000181855	0.00262731	ENSRNOG00000014870.3	Slc13a5	10	protein_coding	3.43038	1.7849	21.7052	17.2607
ENSRNOG00000003330	101.569	-1.35134	0.361356	-3.73962	0.000184295	0.00265931	ENSRNOG00000003330.4	Acsf2	10	protein_coding	27.1572	28.5584	58.3974	85.0247
ENSRNOG00000061080	365.595	-0.850129	0.227649	-3.73438	0.000188175	0.00270867	ENSRNOG00000061080.2	AABR07059168.2	4	protein_coding	140.36	113.043	210.334	253.796
ENSRNOG00000016550	121.154	-1.24502	0.333514	-3.73305	0.000189178	0.00271647	ENSRNOG00000016550.8	Dclk2	2	protein_coding	42.0221	27.3684	89.9217	79.2712
ENSRNOG00000002280	297.32	-0.861473	0.231018	-3.72904	0.000192214	0.00275623	ENSRNOG00000002280.6	Sh3bgrl	X	protein_coding	97.194	108.879	176.226	201.374
ENSRNOG00000058870	13.4558	-4.83642	1.29705	-3.72877	0.000192415	0.00275623	ENSRNOG00000058870.1	Mroh7	5	protein_coding	0	1.18993	11.8862	13.425
ENSRNOG00000001295	1376.54	-0.623665	0.167284	-3.72819	0.000192859	0.00275923	ENSRNOG00000001295.2	S100b	20	protein_coding	479.109	578.307	804.128	841.297
ENSRNOG00000002749	1355.78	-0.586565	0.157405	-3.72648	0.000194175	0.00277471	ENSRNOG00000002749.7	Spag9	10	protein_coding	553.434	502.746	792.758	813.808
ENSRNOG00000009951	32.7034	-2.24728	0.604921	-3.715	0.0002032	0.00288965	ENSRNOG00000009951.5	Aif1l	3	protein_coding	4.28797	7.13959	29.4571	23.6535
ENSRNOG00000021105	36.3188	-2.10812	0.568295	-3.70954	0.000207633	0.00294913	ENSRNOG00000021105.7	Gabpb2	2	protein_coding	7.71835	5.35469	26.3564	31.9642
ENSRNOG00000009681	208.85	-0.952494	0.256859	-3.70823	0.000208713	0.00295735	ENSRNOG00000009681.8	Flot2	10	protein_coding	75.7542	62.4714	139.534	132.971
ENSRNOG00000061337	74.6817	-1.61128	0.434496	-3.70839	0.000208583	0.00295735	ENSRNOG00000061337.1	Mindy2	8	protein_coding	13.4356	23.2037	68.7333	42.1927
ENSRNOG00000015658	657.836	-0.711628	0.19237	-3.69928	0.000216214	0.00305629	ENSRNOG00000015658.8	Sorbs1	1	protein_coding	246.13	239.771	362.271	442.384
ENSRNOG00000017210	441.104	-0.787941	0.21312	-3.69717	0.000218013	0.00307435	ENSRNOG00000017210.6	Slc22a23	17	protein_coding	178.094	136.247	267.698	284.481
ENSRNOG00000012874	156.263	-1.1256	0.304953	-3.69105	0.000223334	0.00314186	ENSRNOG00000012874.7	Rgma	1	protein_coding	42.0221	54.1419	91.4721	118.907
ENSRNOG00000020423	827.411	-0.616426	0.167169	-3.68745	0.000226512	0.00318278	ENSRNOG00000020423.6	Apc	18	protein_coding	322.741	314.142	504.389	484.577
ENSRNOG00000007561	15.984	-3.86853	1.04949	-3.68611	0.000227708	0.00319577	ENSRNOG00000007561.5	Glb1l2	8	protein_coding	0.857594	1.18993	6.71829	22.3749
ENSRNOG00000038319	15.1312	-3.64076	0.987973	-3.68508	0.00022863	0.0032049	ENSRNOG00000038319.1	Akr1c19	17	protein_coding	1.42932	0.594966	12.403	15.3428
ENSRNOG00000016878	13.0635	-5.11061	1.38765	-3.68293	0.000230566	0.0032282	ENSRNOG00000016878.6	Plppr5	2	protein_coding	0.57173	0	19.1213	6.39284
ENSRNOG00000001156	209.41	-0.987842	0.26831	-3.68172	0.000231662	0.0032397	ENSRNOG00000001156.7	Msi1	12	protein_coding	75.4683	60.6865	124.03	150.871
ENSRNOG00000005323	697.762	-0.658142	0.179046	-3.67583	0.000237078	0.00329589	ENSRNOG00000005323.8	AABR07064873.1	6	processed_transcript	279.862	247.506	449.092	395.717
ENSRNOG00000024907	700.598	-0.64933	0.176829	-3.67208	0.00024058	0.00333114	ENSRNOG00000024907.6	Tnrc6b	7	protein_coding	261.852	270.114	410.333	433.434
ENSRNOG00000005299	53.4719	-1.74167	0.475334	-3.66409	0.000248222	0.00343058	ENSRNOG00000005299.5	Kif5a	7	protein_coding	11.1487	13.0892	50.1288	31.3249
ENSRNOG00000008239	82.5258	-1.5811	0.431906	-3.66074	0.000251485	0.00345773	ENSRNOG00000008239.4	Repin1	4	protein_coding	19.7247	20.8238	85.2706	37.7177
ENSRNOG00000010819	250.692	-0.868475	0.23722	-3.66105	0.000251179	0.00345773	ENSRNOG00000010819.6	Hspa4l	2	protein_coding	91.1909	81.5103	166.924	153.428
ENSRNOG00000011498	223.805	-0.936614	0.255866	-3.66057	0.000251653	0.00345773	ENSRNOG00000011498.6	Psip1	5	protein_coding	78.327	71.3959	165.89	125.3
ENSRNOG00000014660	294.719	-0.8442	0.230994	-3.65465	0.000257536	0.00352624	ENSRNOG00000014660.5	Usp53	2	protein_coding	110.916	94.0046	178.293	195.621
ENSRNOG00000005580	14.2186	-3.8016	1.04067	-3.65303	0.000259168	0.00354447	ENSRNOG00000005580.6	Itgb4	10	protein_coding	1.14346	0.594966	10.8526	15.3428
ENSRNOG00000043098	28.5575	-2.37261	0.650015	-3.65008	0.00026216	0.00358123	ENSRNOG00000043098.1	Mt2A	19	protein_coding	5.7173	2.97483	23.2556	24.2928
ENSRNOG00000018841	225.889	-0.962482	0.263893	-3.64724	0.000265076	0.00361687	ENSRNOG00000018841.4	Sox8	10	protein_coding	84.0443	64.8513	168.991	127.217
ENSRNOG00000000368	8.04636	-6.70441	1.84143	-3.64088	0.000271708	0.00369028	ENSRNOG00000000368.7	Grik2	20	protein_coding	0	0	12.9198	3.19642
ENSRNOG00000016353	64.0415	-1.74808	0.480372	-3.63902	0.000273674	0.00370844	ENSRNOG00000016353.7	Nim1k	2	protein_coding	16.866	11.3043	32.5579	64.5676
ENSRNOG00000030266	116.983	-1.26512	0.348527	-3.62989	0.000283542	0.00383334	ENSRNOG00000030266.5	Plekhg2	1	protein_coding	41.1645	24.9886	75.4516	88.2211
ENSRNOG00000016090	305.174	-0.823282	0.226844	-3.62929	0.000284203	0.00383788	ENSRNOG00000016090.6	Mtmr10	1	protein_coding	97.7658	117.803	194.314	189.867
ENSRNOG00000030151	42.4056	-1.86148	0.513356	-3.62611	0.000287724	0.00388098	ENSRNOG00000030151.5	Thsd7a	4	protein_coding	9.43354	8.32952	35.1418	30.6856
ENSRNOG00000005015	493.995	-0.687208	0.189647	-3.62362	0.00029051	0.00391408	ENSRNOG00000005015.6	Rabep1	10	protein_coding	182.953	186.224	304.907	296.628
ENSRNOG00000015501	184.943	-1.05106	0.290176	-3.62214	0.000292174	0.003932	ENSRNOG00000015501.8	Ddhd2	16	protein_coding	51.7415	66.0412	104.909	140.003
ENSRNOG00000017123	1291.95	-0.614378	0.169744	-3.61944	0.000295247	0.0039598	ENSRNOG00000017123.5	B2m	3	protein_coding	459.956	536.064	727.643	811.89
ENSRNOG00000024824	24.2748	-2.59316	0.717114	-3.61611	0.000299069	0.0040065	ENSRNOG00000024824.6	Col22a1	7	protein_coding	2.28692	4.75973	19.6381	21.0964
ENSRNOG00000004346	136.381	-1.149	0.317851	-3.61492	0.000300445	0.00402037	ENSRNOG00000004346.5	Notch3	7	protein_coding	40.8787	41.6476	77.5187	107.4
ENSRNOG00000032546	83.8906	-1.55793	0.431552	-3.61006	0.000306131	0.00408718	ENSRNOG00000032546.4	Dot1l	7	protein_coding	20.2964	21.4188	86.821	37.7177
ENSRNOG00000061102	48.7276	-1.76643	0.490316	-3.60265	0.000314995	0.00419602	ENSRNOG00000061102.1	Taf9b	X	protein_coding	12.8639	8.32952	35.6586	38.9963
ENSRNOG00000054560	11.9421	-4.80955	1.33517	-3.60219	0.000315545	0.0041986	ENSRNOG00000054560.1	Sh2d3c	3	protein_coding	0.285865	0.594966	9.81904	12.7857
ENSRNOG00000001888	111.974	-1.21578	0.337743	-3.59973	0.000318552	0.00422947	ENSRNOG00000001888.7	Arvcf	11	protein_coding	38.3059	26.7735	76.4852	78.6319
ENSRNOG00000004353	7.97008	-6.69174	1.86021	-3.5973	0.00032154	0.00426233	ENSRNOG00000004353.6	Ppfia2	7	protein_coding	0	0	13.4366	2.55713
ENSRNOG00000017172	225.89	-0.901296	0.251256	-3.58716	0.000334298	0.00440833	ENSRNOG00000017172.8	Mvb12b	3	protein_coding	84.616	68.4211	151.937	139.364
ENSRNOG00000037456	7.32945	-6.56212	1.83058	-3.58472	0.000337441	0.00443983	ENSRNOG00000037456.5	P2rx2	12	protein_coding	0	0	8.78546	5.75355
ENSRNOG00000016456	107.465	-1.19832	0.334758	-3.57967	0.000344027	0.00452144	ENSRNOG00000016456.7	Il33	1	protein_coding	31.4451	32.1282	68.2165	79.2712
ENSRNOG00000009539	56.0903	-1.66544	0.465492	-3.5778	0.000346496	0.00454376	ENSRNOG00000009539.7	Khdrbs3	7	protein_coding	13.7215	12.4943	52.7127	31.9642
ENSRNOG00000015434	273.238	-0.893654	0.250216	-3.57154	0.00035489	0.00463836	ENSRNOG00000015434.7	Midn	7	protein_coding	88.3322	98.7643	208.267	143.2
ENSRNOG00000038406	53.1252	-1.73047	0.484793	-3.5695	0.000357661	0.00466423	ENSRNOG00000038406.4	Tmem132b	12	protein_coding	14.5791	8.92449	34.1082	46.6677
ENSRNOG00000053200	82.8041	-3.75272	1.05347	-3.56226	0.000367679	0.00478429	ENSRNOG00000053200.2	AABR07068161.1	9	processed_transcript	7.43249	3.56979	124.547	30.0463
ENSRNOG00000004438	371.442	-4.66955	1.31184	-3.55954	0.000371501	0.00482869	ENSRNOG00000004438.4	Cntn1	7	protein_coding	14.2932	13.0892	649.09	70.3212
ENSRNOG00000001056	88.6637	-1.30382	0.366455	-3.55794	0.000373779	0.00483697	ENSRNOG00000001056.7	Snapc2	12	protein_coding	21.7257	28.5584	64.0822	60.0927
ENSRNOG00000007142	21.1813	-2.95532	0.83082	-3.55712	0.000374946	0.00484675	ENSRNOG00000007142.7	B3gat1	8	protein_coding	3.71624	0.594966	24.2892	13.425
ENSRNOG00000016257	221.421	-0.960367	0.270996	-3.54384	0.000394345	0.0050808	ENSRNOG00000016257.7	Cotl1	19	protein_coding	86.617	58.9016	137.983	151.51
ENSRNOG00000004158	12.7913	-4.08628	1.15471	-3.53879	0.000401963	0.00516203	ENSRNOG00000004158.7	Hdac9	6	protein_coding	1.14346	0	13.9534	10.2285
ENSRNOG00000018873	307.325	-0.877872	0.248204	-3.53689	0.000404861	0.00519096	ENSRNOG00000018873.6	Fam168a	1	protein_coding	126.066	83.8902	193.28	200.735
ENSRNOG00000030294	154.147	-1.04171	0.294541	-3.53674	0.000405096	0.00519096	ENSRNOG00000030294.5	Eml4	6	protein_coding	56.0295	41.6476	108.526	97.1711
ENSRNOG00000052469	440.142	-0.698467	0.197566	-3.53537	0.000407209	0.00520671	ENSRNOG00000052469.1	Bmpr1a	16	protein_coding	166.945	160.046	264.597	272.974
ENSRNOG00000000275	40.471	-1.87817	0.53197	-3.53059	0.000414633	0.00529017	ENSRNOG00000000275.8	Fam13c	20	protein_coding	8.00421	8.92449	27.39	35.1606
ENSRNOG00000043219	25.8548	-2.86656	0.812	-3.53025	0.000415174	0.00529134	ENSRNOG00000043219.3	Fbn2	18	protein_coding	1.71519	4.75973	36.1754	8.94997
ENSRNOG00000031890	1646.87	-0.529714	0.15045	-3.52086	0.000430143	0.00547619	ENSRNOG00000031890.6	Ncam1	8	protein_coding	683.217	630.664	988.106	933.993
ENSRNOG00000003105	12.7224	-3.95746	1.12496	-3.51789	0.000435	0.00553206	ENSRNOG00000003105.6	Kif19	10	protein_coding	0.857594	0.594966	15.5037	8.31069
ENSRNOG00000007808	38.4791	-4.61045	1.31094	-3.51692	0.000436592	0.00554035	ENSRNOG00000007808.3	Nap1l5	4	protein_coding	1.71519	1.18993	64.0822	10.2285
ENSRNOG00000059683	21.8807	-2.57326	0.732962	-3.51077	0.000446808	0.0056639	ENSRNOG00000059683.1	Mpp2	10	protein_coding	3.14451	2.97483	19.1213	17.8999
ENSRNOG00000025110	14.2195	-3.45049	0.984486	-3.50487	0.000456836	0.00576004	ENSRNOG00000025110.5	Vwa3a	1	protein_coding	1.14346	1.18993	12.9198	12.7857
ENSRNOG00000003134	575.238	-0.737084	0.210358	-3.50395	0.000458419	0.00576767	ENSRNOG00000003134.4	Slc4a4	14	protein_coding	234.981	184.439	317.31	391.881
ENSRNOG00000029941	349.409	-0.754077	0.215198	-3.5041	0.00045815	0.00576767	ENSRNOG00000029941.3	Grina	7	protein_coding	133.785	119.588	234.623	199.456
ENSRNOG00000055340	286.416	-0.7835	0.224168	-3.49515	0.000473804	0.00592959	ENSRNOG00000055340.1	Ski	5	protein_coding	102.911	102.334	181.911	175.803
ENSRNOG00000003947	30.1053	-2.26759	0.650013	-3.48853	0.000485693	0.00604628	ENSRNOG00000003947.3	Ntn1	10	protein_coding	6.28903	3.56979	32.5579	17.2607
ENSRNOG00000015614	20.1899	-3.62356	1.04392	-3.47111	0.000518305	0.00643867	ENSRNOG00000015614.7	Ppp1r16b	3	protein_coding	1.71519	1.18993	35.1418	2.55713
ENSRNOG00000012622	141.788	-3.13429	0.903654	-3.46846	0.000523455	0.00648897	ENSRNOG00000012622.6	Mmp15	19	protein_coding	19.1529	8.92449	193.28	61.3712
ENSRNOG00000002163	275.973	-0.828197	0.239222	-3.46205	0.000536085	0.00661771	ENSRNOG00000002163.6	Klf3	14	protein_coding	100.624	92.8147	157.621	190.507
ENSRNOG00000023566	10.9468	-4.67819	1.35584	-3.45041	0.000559732	0.00689517	ENSRNOG00000023566.5	Vwa3b	9	processed_transcript	0.285865	0.594966	9.81904	10.8678
ENSRNOG00000056184	23.9338	-2.50264	0.725632	-3.44892	0.000562841	0.00691901	ENSRNOG00000056184.1	Lrp2	3	protein_coding	4.8597	1.7849	22.7388	17.8999
ENSRNOG00000010007	118.63	-1.10851	0.321895	-3.4437	0.000573802	0.00703907	ENSRNOG00000010007.5	Srsf4	5	protein_coding	39.7352	33.3181	88.3714	72.239
ENSRNOG00000011317	383.241	-0.772153	0.224278	-3.44284	0.000575647	0.00705436	ENSRNOG00000011317.7	Pkn2	2	protein_coding	159.513	115.423	248.577	230.142
ENSRNOG00000002907	144.705	-1.10229	0.321241	-3.43136	0.000600564	0.00735207	ENSRNOG00000002907.8	Plekha6	13	processed_transcript	43.7373	45.8124	77.0019	116.989
ENSRNOG00000061731	30.0358	-7.23901	2.11313	-3.42573	0.000613145	0.00749054	ENSRNOG00000061731.1	Plxnb3	X	protein_coding	0.285865	0	53.7463	6.39284
ENSRNOG00000013949	268.278	-0.818853	0.239822	-3.41443	0.000639165	0.00778421	ENSRNOG00000013949.7	Idh2	1	protein_coding	101.196	87.46	157.105	180.917
ENSRNOG00000008178	278.727	-0.906806	0.265856	-3.41089	0.000647517	0.00786157	ENSRNOG00000008178.6	Nxn	10	protein_coding	84.616	104.714	145.218	211.603
ENSRNOG00000001057	59.1632	-1.54919	0.454461	-3.40884	0.000652393	0.00791261	ENSRNOG00000001057.2	Ctxn1	12	protein_coding	16.0084	13.0892	35.1418	51.782
ENSRNOG00000016828	24.5559	-2.64891	0.777373	-3.40752	0.000655564	0.00793475	ENSRNOG00000016828.8	Cmtm5	15	protein_coding	5.43143	0.594966	18.6045	23.6535
ENSRNOG00000004068	296.553	-0.757258	0.222436	-3.40438	0.000663145	0.00799367	ENSRNOG00000004068.7	Ncoa1	6	protein_coding	108.914	105.904	182.427	185.392
ENSRNOG00000017863	406.335	-0.823053	0.241754	-3.4045	0.000662843	0.00799367	ENSRNOG00000017863.8	Zeb1	17	protein_coding	149.507	136.842	320.928	194.342
ENSRNOG00000053086	76.1132	-1.33441	0.391938	-3.40465	0.000662496	0.00799367	ENSRNOG00000053086.1	Selenop	2	protein_coding	19.1529	23.2037	49.612	57.5355
ENSRNOG00000017456	17.133	-3.28157	0.964449	-3.40253	0.000667639	0.00803142	ENSRNOG00000017456.6	Vstm2b	1	protein_coding	2.28692	0.594966	24.2892	7.03212
ENSRNOG00000001827	79.67	-1.49486	0.439539	-3.40098	0.000671443	0.00806895	ENSRNOG00000001827.8	Masp1	11	protein_coding	13.4356	27.9634	47.028	67.7641
ENSRNOG00000011714	44.0653	-1.71825	0.505602	-3.39842	0.000677772	0.00813671	ENSRNOG00000011714.7	Sat2	10	protein_coding	11.4346	8.32952	33.0747	33.882
ENSRNOG00000011015	289.44	-0.820763	0.241711	-3.39564	0.000684688	0.00821067	ENSRNOG00000011015.6	Hivep2	1	protein_coding	91.4767	113.043	165.89	197.539
ENSRNOG00000016011	159.044	-1.0031	0.295914	-3.38983	0.000699371	0.00836195	ENSRNOG00000016011.6	Plekhg1	1	protein_coding	54.6002	48.1922	90.9553	118.267
ENSRNOG00000018029	9.69503	-5.56008	1.64228	-3.38559	0.000710263	0.00846642	ENSRNOG00000018029.5	Doc2g	1	protein_coding	0.285865	0	7.23508	11.5071
ENSRNOG00000010827	81.4546	-1.28069	0.378432	-3.38421	0.000713844	0.00850051	ENSRNOG00000010827.7	Ptbp2	2	protein_coding	22.0116	24.3936	52.196	61.3712
ENSRNOG00000005451	114.684	-1.20907	0.357542	-3.38162	0.000720591	0.00855946	ENSRNOG00000005451.6	Dnah11	6	protein_coding	33.4462	33.913	59.431	97.8104
ENSRNOG00000010635	48.0356	-1.65532	0.489465	-3.38189	0.000719881	0.00855946	ENSRNOG00000010635.7	Igfbp4	10	protein_coding	9.7194	13.0892	32.5579	38.9963
ENSRNOG00000004310	57.4043	-1.59466	0.472083	-3.37793	0.000730348	0.00866204	ENSRNOG00000004310.6	Caskin2	10	protein_coding	18.2953	8.92449	44.9609	40.9141
ENSRNOG00000005708	63.9814	-1.68306	0.498756	-3.3745	0.000739487	0.00875283	ENSRNOG00000005708.7	Mmp16	5	protein_coding	11.7205	18.4439	69.2501	27.4892
ENSRNOG00000005386	562.429	-0.632	0.187382	-3.3728	0.000744089	0.0087887	ENSRNOG00000005386.8	Kitlg	7	protein_coding	209.539	220.732	325.579	348.41
ENSRNOG00000013920	49.9436	-1.59902	0.474128	-3.37255	0.000744755	0.0087887	ENSRNOG00000013920.7	Arhgap26	18	protein_coding	12.2922	11.8993	42.3769	31.9642
ENSRNOG00000052080	33.7102	-4.91196	1.45643	-3.37261	0.000744596	0.0087887	ENSRNOG00000052080.1	Camk2b	14	protein_coding	1.42932	0.594966	57.3639	8.31069
ENSRNOG00000007410	204.779	-0.86142	0.255664	-3.36934	0.00075348	0.00888278	ENSRNOG00000007410.6	Dab1	5	protein_coding	66.6065	75.5607	133.849	126.578
ENSRNOG00000018659	331.254	-0.813679	0.24155	-3.36857	0.000755592	0.00889113	ENSRNOG00000018659.7	Csf1	2	protein_coding	124.637	108.879	176.226	239.731
ENSRNOG00000027940	6.51336	-6.39809	1.89937	-3.36853	0.000755697	0.00889113	ENSRNOG00000027940.7	Plppr3	7	protein_coding	0	0	9.81904	3.19642
ENSRNOG00000031031	145.366	-0.977868	0.290582	-3.3652	0.000764873	0.00899012	ENSRNOG00000031031.3	Zfp292	5	protein_coding	49.4546	45.8124	94.5729	95.8925
ENSRNOG00000004084	77.1388	-1.31732	0.391581	-3.36411	0.000767901	0.00900775	ENSRNOG00000004084.7	Fam84a	6	protein_coding	23.155	19.6339	48.5784	60.0927
ENSRNOG00000054080	185.907	-0.932771	0.27747	-3.3617	0.000774629	0.00906862	ENSRNOG00000054080.1	Cgnl1	8	protein_coding	55.7436	69.611	135.916	104.843
ENSRNOG00000000606	49.3306	-9.30914	2.77657	-3.35275	0.000800118	0.00935773	ENSRNOG00000000606.8	Pcdh15	20	protein_coding	0	0	88.3714	10.8678
ENSRNOG00000018951	565.266	-0.644674	0.192488	-3.34917	0.000810531	0.00947012	ENSRNOG00000018951.7	Col4a5	X	protein_coding	221.831	207.643	316.793	363.113
ENSRNOG00000019684	54.0868	-1.6516	0.493546	-3.3464	0.00081867	0.00955253	ENSRNOG00000019684.5	Fam173a	10	protein_coding	8.86181	17.254	48.0616	32.6035
ENSRNOG00000036760	6.28077	-6.32893	1.89136	-3.34622	0.000819205	0.00955253	ENSRNOG00000036760.5	Tmc5	1	protein_coding	0	0	4.65112	7.6714
ENSRNOG00000014142	238.684	-0.852726	0.255104	-3.34266	0.00082979	0.0096664	ENSRNOG00000014142.6	Ogfrl1	9	protein_coding	76.3259	89.8398	135.916	166.214
ENSRNOG00000003242	93.4251	-1.19933	0.358888	-3.3418	0.000832356	0.00968672	ENSRNOG00000003242.8	Gulp1	9	protein_coding	25.1561	30.3433	58.9142	69.0426
ENSRNOG00000043094	325.482	-0.742552	0.223099	-3.32836	0.000873593	0.0101366	ENSRNOG00000043094.3	Oxct1	2	protein_coding	115.489	121.968	186.562	214.799
ENSRNOG00000016818	717.621	-0.711226	0.213727	-3.32773	0.000875559	0.0101494	ENSRNOG00000016818.7	Fgfr3	14	protein_coding	277.575	252.265	359.17	517.18
ENSRNOG00000060946	111.146	-1.20193	0.361218	-3.32744	0.000876479	0.0101501	ENSRNOG00000060946.1	Cask	X	protein_coding	41.1645	23.7986	88.3714	65.8462
ENSRNOG00000019120	6.12823	-6.29769	1.89337	-3.32618	0.000880446	0.0101761	ENSRNOG00000019120.7	Hmgcs2	2	protein_coding	0	0	5.68471	6.39284
ENSRNOG00000007069	21.1693	-2.53509	0.762588	-3.32432	0.000886352	0.0102243	ENSRNOG00000007069.6	Adhfe1	5	protein_coding	4.00211	1.7849	16.0205	19.8178
ENSRNOG00000029260	115.348	-1.10177	0.331522	-3.32336	0.000889401	0.0102494	ENSRNOG00000029260.5	Pitpnm2	12	protein_coding	40.0211	30.9382	71.834	83.7462
ENSRNOG00000031974	28.9603	-2.47795	0.745765	-3.32269	0.000891536	0.010264	ENSRNOG00000031974.5	Pcdh10	2	protein_coding	2.00105	7.13959	35.6586	12.7857
ENSRNOG00000016544	166.971	-0.915159	0.276153	-3.31396	0.000919853	0.0105079	ENSRNOG00000016544.6	Arhgef28	2	protein_coding	55.1719	57.7117	103.875	111.235
ENSRNOG00000056550	18.5528	-2.7458	0.828918	-3.31252	0.0009246	0.0105519	ENSRNOG00000056550.1	Epb41l4b	5	protein_coding	1.42932	3.56979	17.5709	14.0642
ENSRNOG00000007175	161.086	-0.922653	0.278642	-3.31125	0.00092879	0.0105895	ENSRNOG00000007175.7	Mier1	5	protein_coding	56.0295	52.357	110.077	98.4497
ENSRNOG00000038597	454.049	-0.72692	0.219691	-3.30882	0.000936895	0.0106612	ENSRNOG00000038597.4	Dlg1	11	protein_coding	150.651	183.249	246.51	310.053
ENSRNOG00000006235	19.4142	-7.96523	2.40965	-3.30555	0.000947898	0.0107385	ENSRNOG00000006235.7	Nell2	7	protein_coding	0	0	32.5579	6.39284
ENSRNOG00000009802	52.2135	-1.56222	0.472687	-3.30497	0.000949859	0.0107465	ENSRNOG00000009802.7	Fam124a	15	protein_coding	13.1498	12.4943	32.0411	44.7499
ENSRNOG00000001205	583.259	-0.659785	0.199737	-3.30326	0.000955664	0.0107915	ENSRNOG00000001205.5	Agpat3	20	protein_coding	208.967	232.037	316.276	386.767
ENSRNOG00000013962	69.3528	-1.37995	0.418163	-3.30002	0.000966771	0.0108929	ENSRNOG00000013962.7	Magi2	4	protein_coding	14.865	23.2037	49.0952	49.2248
ENSRNOG00000032307	90.1505	-1.19912	0.363388	-3.29983	0.00096742	0.0108929	ENSRNOG00000032307.5	Dsel	13	protein_coding	25.442	27.9634	55.8135	67.7641
ENSRNOG00000011562	32.2705	-2.05691	0.623831	-3.29723	0.000976447	0.0109632	ENSRNOG00000011562.6	Slitrk2	X	protein_coding	4.28797	8.32952	32.0411	19.1785
ENSRNOG00000015411	32.6775	-1.91613	0.581356	-3.29597	0.000980827	0.0110019	ENSRNOG00000015411.5	Apobec1	4	protein_coding	6.28903	7.13959	25.3228	25.5713
ENSRNOG00000008086	6.07863	-6.29563	1.91038	-3.29549	0.000982504	0.0110028	ENSRNOG00000008086.7	Dpf3	6	protein_coding	0	0	8.26867	3.8357
ENSRNOG00000016214	212.201	-0.871474	0.264451	-3.29541	0.000982778	0.0110028	ENSRNOG00000016214.5	Agl	2	protein_coding	62.6044	84.4851	139.017	131.053
ENSRNOG00000023467	190.433	-0.88083	0.267736	-3.28992	0.00100215	0.0111882	ENSRNOG00000023467.6	Fam168b	9	protein_coding	64.8913	66.0412	137.983	106.121
ENSRNOG00000047960	27.5632	-2.2727	0.690889	-3.28952	0.00100357	0.0111931	ENSRNOG00000047960.1	Rab9b	X	protein_coding	2.57278	7.13959	26.8732	17.8999
ENSRNOG00000008831	67.1195	-1.34574	0.410156	-3.28104	0.00103425	0.0115009	ENSRNOG00000008831.6	Hcn2	7	protein_coding	17.4378	19.6339	44.9609	49.8641
ENSRNOG00000013090	26.7425	-2.3179	0.706502	-3.28082	0.00103507	0.0115009	ENSRNOG00000013090.7	Gadd45g	17	protein_coding	6.00316	2.37986	29.9739	14.7035
ENSRNOG00000009590	297.172	-0.752705	0.229526	-3.27938	0.00104035	0.0115486	ENSRNOG00000009590.7	Stox2	16	protein_coding	98.0516	118.398	181.911	185.392
ENSRNOG00000033575	6.17782	-6.30021	1.92154	-3.27873	0.00104274	0.0115644	ENSRNOG00000033575.4	Emid1	14	protein_coding	0	0	3.10075	8.94997
ENSRNOG00000024825	9.21808	-5.37571	1.64045	-3.27697	0.00104927	0.0116149	ENSRNOG00000024825.5	Fam163a	13	protein_coding	0	0.594966	9.30225	8.31069
ENSRNOG00000002322	18.3102	-2.67831	0.818554	-3.272	0.00106789	0.0117873	ENSRNOG00000002322.5	RGD1310587	13	protein_coding	2.00105	2.97483	19.1213	12.1464
ENSRNOG00000019127	22.0277	-2.36957	0.724269	-3.27167	0.00106915	0.0117873	ENSRNOG00000019127.8	Zfp606	1	protein_coding	3.43038	3.56979	21.1885	15.3428
ENSRNOG00000006368	14.7296	-3.30122	1.01154	-3.26355	0.00110027	0.0120774	ENSRNOG00000006368.2	Lrrn3	6	protein_coding	2.28692	0	16.0205	10.8678
ENSRNOG00000008421	93.3967	-1.14894	0.352327	-3.26099	0.00111023	0.0121414	ENSRNOG00000008421.7	Klhl5	14	protein_coding	29.7299	26.7735	69.2501	58.1748
ENSRNOG00000016838	14.6376	-3.08942	0.948612	-3.25678	0.00112684	0.0122775	ENSRNOG00000016838.5	Pla2g5	5	protein_coding	1.71519	1.18993	9.81904	15.9821
ENSRNOG00000005417	148.829	-0.933728	0.287027	-3.2531	0.00114153	0.0124147	ENSRNOG00000005417.5	Zhx2	7	protein_coding	49.7405	49.9771	95.6064	97.1711
ENSRNOG00000001302	22.4173	-2.49025	0.765831	-3.2517	0.00114719	0.0124647	ENSRNOG00000001302.3	Adora2a	20	protein_coding	4.00211	2.37986	11.8862	25.5713
ENSRNOG00000004518	44.603	-1.60582	0.495052	-3.24374	0.00117972	0.0127477	ENSRNOG00000004518.7	Cacnb1	10	protein_coding	10.2911	11.3043	33.5915	32.6035
ENSRNOG00000029535	180.5	-0.915772	0.282318	-3.24376	0.00117964	0.0127477	ENSRNOG00000029535.4	Nrbp2	7	protein_coding	65.463	55.9268	102.325	130.414
ENSRNOG00000016640	112.975	-1.11122	0.342702	-3.24252	0.00118477	0.0127905	ENSRNOG00000016640.6	Dner	9	protein_coding	37.7342	31.5332	64.0822	88.2211
ENSRNOG00000001682	1020.92	-0.535073	0.165078	-3.24134	0.0011897	0.0128203	ENSRNOG00000001682.7	Ttc3	11	protein_coding	425.367	387.323	637.721	556.816
ENSRNOG00000019383	170.598	-0.891649	0.275112	-3.24104	0.00119093	0.0128218	ENSRNOG00000019383.7	Tef	7	protein_coding	60.3175	55.9268	104.392	114.432
ENSRNOG00000008258	238.389	-0.810892	0.251144	-3.22879	0.00124314	0.0133109	ENSRNOG00000008258.9	Fnbp1	3	protein_coding	86.3312	82.1053	134.366	164.935
ENSRNOG00000019147	163.048	-0.909113	0.28191	-3.22483	0.00126048	0.0134722	ENSRNOG00000019147.7	Stom	3	protein_coding	50.8839	60.0915	112.661	97.1711
ENSRNOG00000052594	13.1011	-3.70566	1.1507	-3.22035	0.00128035	0.0136351	ENSRNOG00000052594.1	Hist1h2ak	17	protein_coding	1.14346	0.594966	20.6717	3.8357
ENSRNOG00000033169	347.5	-0.763912	0.237423	-3.21752	0.00129305	0.0137386	ENSRNOG00000033169.5	Cpeb4	10	protein_coding	137.787	112.449	187.079	244.206
ENSRNOG00000048898	237.661	-0.794995	0.247213	-3.21584	0.00130065	0.0138014	ENSRNOG00000048898.3	Wasf3	12	protein_coding	76.6118	93.4096	147.286	149.592
ENSRNOG00000008443	90.6385	-1.15119	0.358232	-3.21354	0.0013111	0.0138942	ENSRNOG00000008443.5	Fam234b	4	protein_coding	27.443	27.3684	57.3639	65.8462
ENSRNOG00000000593	167.421	-2.10824	0.657304	-3.20741	0.00133936	0.0141358	ENSRNOG00000000593.7	Rev3l	20	protein_coding	28.8723	32.7231	196.898	74.1569
ENSRNOG00000047235	298.046	-0.732412	0.228423	-3.20639	0.00134412	0.0141607	ENSRNOG00000047235.1	Vps26b	8	protein_coding	116.633	101.144	175.709	191.785
ENSRNOG00000021714	5.64391	-6.18492	1.9303	-3.20413	0.0013547	0.0142594	ENSRNOG00000021714.5	Fam92b	19	protein_coding	0	0	6.71829	4.47499
ENSRNOG00000006545	358.706	-0.705768	0.220342	-3.20305	0.00135979	0.0142951	ENSRNOG00000006545.8	2007-09-01	8	protein_coding	133.499	132.082	198.448	239.731
ENSRNOG00000060550	280.898	-0.867724	0.270918	-3.2029	0.00136051	0.0142951	ENSRNOG00000060550.1	Epn2	10	protein_coding	107.485	86.27	226.355	134.25
ENSRNOG00000004589	135.115	-0.959256	0.299684	-3.2009	0.00137001	0.0143821	ENSRNOG00000004589.7	Galnt16	6	protein_coding	43.7373	45.8124	85.7874	90.139
ENSRNOG00000021103	390.522	-0.842219	0.263335	-3.19828	0.00138249	0.0144873	ENSRNOG00000021103.9	Nrxn2	1	protein_coding	140.931	132.082	325.579	172.607
ENSRNOG00000019118	74.6711	-1.29976	0.406967	-3.19376	0.00140432	0.0146899	ENSRNOG00000019118.6	Slc13a3	3	protein_coding	20.5823	21.4188	42.3769	62.0105
ENSRNOG00000008510	47.6231	-1.60044	0.501275	-3.19274	0.00140928	0.0147157	ENSRNOG00000008510.6	Abtb2	3	protein_coding	12.2922	10.7094	44.9609	26.2106
ENSRNOG00000017791	224.904	-0.8739	0.274436	-3.18435	0.00145078	0.0151223	ENSRNOG00000017791.6	Arhgap12	17	protein_coding	93.7637	60.0915	154.521	134.25
ENSRNOG00000004752	63.7743	-1.38415	0.434761	-3.18371	0.00145401	0.0151291	ENSRNOG00000004752.8	Nalcn	15	protein_coding	18.8671	15.4691	55.8135	35.7999
ENSRNOG00000026415	30.2843	-1.99857	0.627731	-3.1838	0.00145353	0.0151291	ENSRNOG00000026415.6	Col14a1	7	protein_coding	4.8597	7.13959	18.6045	28.7678
ENSRNOG00000002835	110.687	-1.06045	0.333225	-3.18239	0.00146064	0.0151723	ENSRNOG00000002835.6	Luc7l3	10	protein_coding	33.1603	36.8879	66.6661	80.5497
ENSRNOG00000014382	35.4071	-1.76829	0.555652	-3.18237	0.00146074	0.0151723	ENSRNOG00000014382.7	C2cd5	4	protein_coding	7.43249	8.32952	28.4235	25.5713
ENSRNOG00000011936	16.9922	-2.78141	0.877157	-3.17094	0.00151946	0.0156669	ENSRNOG00000011936.7	Abhd14a	8	protein_coding	1.42932	2.97483	10.3358	18.5392
ENSRNOG00000016067	665.644	-0.559735	0.176638	-3.16883	0.00153053	0.0157585	ENSRNOG00000016067.8	Ckap5	3	protein_coding	271	253.455	407.232	376.538
ENSRNOG00000020102	253.393	-0.743167	0.234841	-3.16455	0.00155321	0.015964	ENSRNOG00000020102.6	Sirt2	1	protein_coding	94.3354	90.4348	165.89	147.675
ENSRNOG00000043866	254558	-0.439287	0.138876	-3.16316	0.00156067	0.0160268	ENSRNOG00000043866.1	AY172581.24	MT	Mt_rRNA	97318.4	113350	145261	143919
ENSRNOG00000003704	5.67059	-6.19901	1.9604	-3.16212	0.00156626	0.0160702	ENSRNOG00000003704.5	Fam184b	14	protein_coding	0	0	8.78546	2.55713
ENSRNOG00000013752	13.125	-3.33554	1.05702	-3.15562	0.00160159	0.0163899	ENSRNOG00000013752.5	Elavl3	8	protein_coding	1.14346	1.18993	18.0877	5.75355
ENSRNOG00000039455	14.7075	-2.93112	0.930277	-3.15081	0.00162821	0.0166334	ENSRNOG00000039455.1	Pcdhgb6	18	protein_coding	2.00105	1.18993	10.3358	15.3428
ENSRNOG00000001090	64.1289	-1.40656	0.44674	-3.1485	0.0016411	0.0167506	ENSRNOG00000001090.5	Stard13	12	protein_coding	14.2932	20.2288	36.1754	54.9784
ENSRNOG00000021472	19.401	-2.51155	0.799943	-3.13967	0.0016914	0.0172044	ENSRNOG00000021472.4	Ermn	3	protein_coding	3.14451	2.37986	11.3694	21.0964
ENSRNOG00000048166	24.0956	-2.24084	0.71419	-3.1376	0.0017034	0.0172936	ENSRNOG00000048166.3	Arhgap19	1	protein_coding	4.57384	3.56979	26.8732	12.7857
ENSRNOG00000031852	328.427	-0.681733	0.217675	-3.13188	0.00173691	0.0175914	ENSRNOG00000031852.6	Lsamp	11	protein_coding	131.212	114.233	203.099	196.899
ENSRNOG00000049985	182.856	-0.926178	0.295907	-3.12997	0.00174827	0.0176912	ENSRNOG00000049985.2	Gprasp1	X	protein_coding	74.8966	47.0023	112.661	124.66
ENSRNOG00000050188	33.7381	-1.8186	0.581298	-3.12852	0.0017569	0.0177634	ENSRNOG00000050188.1	AABR07030603.1	10	protein_coding	8.86181	5.35469	25.3228	26.8499
ENSRNOG00000008479	74.0114	-1.22764	0.392697	-3.12617	0.00177099	0.0178752	ENSRNOG00000008479.8	Slc8a1	6	protein_coding	22.8692	20.2288	57.3639	45.3891
ENSRNOG00000013674	2736.88	-0.618921	0.197972	-3.1263	0.0017702	0.0178752	ENSRNOG00000013674.6	Megf10	18	protein_coding	1175.76	928.147	1337.97	1921.05
ENSRNOG00000020698	72.7358	-1.24611	0.398637	-3.12592	0.00177252	0.0178753	ENSRNOG00000020698.6	Rnd2	10	protein_coding	22.8692	19.0389	57.3639	44.1106
ENSRNOG00000051170	591.562	-0.60911	0.195004	-3.12357	0.00178673	0.0180032	ENSRNOG00000051170.2	Ddx17	7	protein_coding	255.849	199.908	357.62	349.049
ENSRNOG00000031440	37.0983	-1.81329	0.580996	-3.121	0.00180237	0.0181143	ENSRNOG00000031440.5	Nova1	6	protein_coding	6.28903	10.1144	37.209	19.8178
ENSRNOG00000007345	190.398	-0.885213	0.283799	-3.11915	0.00181371	0.0182128	ENSRNOG00000007345.7	Amot	X	protein_coding	69.751	60.0915	102.842	140.642
ENSRNOG00000012364	338.442	-0.662115	0.212397	-3.11735	0.00182488	0.0182938	ENSRNOG00000012364.6	Prickle2	4	protein_coding	126.638	129.108	213.952	195.621
ENSRNOG00000050091	23.9007	-2.12757	0.682769	-3.1161	0.00183262	0.0183402	ENSRNOG00000050091.1	Efcab1	11	protein_coding	4.00211	4.75973	19.1213	19.1785
ENSRNOG00000015858	91.4041	-1.10576	0.355469	-3.1107	0.00186645	0.0186313	ENSRNOG00000015858.5	Hyal1	8	protein_coding	27.443	29.1533	58.3974	64.5676
ENSRNOG00000011305	56.4818	-6.43958	2.07194	-3.108	0.00188361	0.0187575	ENSRNOG00000011305.3	Sox10	7	protein_coding	1.14346	0	102.325	10.2285
ENSRNOG00000014524	351.633	-0.699704	0.225133	-3.10796	0.00188386	0.0187575	ENSRNOG00000014524.3	S1pr3	17	protein_coding	144.362	116.018	201.032	228.864
ENSRNOG00000014798	118.15	-0.982644	0.316157	-3.10809	0.00188301	0.0187575	ENSRNOG00000014798.6	RGD1309540	3	protein_coding	37.1624	40.4577	80.6195	74.1569
ENSRNOG00000010447	148.258	-0.912414	0.293757	-3.10602	0.00189624	0.018859	ENSRNOG00000010447.4	Tmod2	8	protein_coding	44.8808	55.9268	96.64	93.9747
ENSRNOG00000018231	398.297	-0.658913	0.212171	-3.10558	0.00189907	0.0188611	ENSRNOG00000018231.6	Nacc2	3	protein_coding	138.644	163.021	228.939	251.238
ENSRNOG00000034007	67.69	-1.32713	0.427488	-3.10449	0.00190604	0.0189084	ENSRNOG00000034007.4	Nr3c2	19	protein_coding	21.154	16.0641	39.2762	56.257
ENSRNOG00000027309	31.7658	-1.90014	0.612406	-3.10274	0.00191736	0.0189788	ENSRNOG00000027309.6	AABR07026805.1	17	protein_coding	8.00421	4.75973	20.1549	29.407
ENSRNOG00000047307	68.93	-1.24536	0.401721	-3.10006	0.0019348	0.0191193	ENSRNOG00000047307.2	Cntfr	5	protein_coding	19.7247	20.2288	51.6792	44.1106
ENSRNOG00000000952	8.22276	-5.2	1.67798	-3.09897	0.00194193	0.0191417	ENSRNOG00000000952.4	Gsx1	12	protein_coding	0	0.594966	9.30225	6.39284
ENSRNOG00000048433	28.3556	-2.46528	0.795453	-3.09921	0.00194035	0.0191417	ENSRNOG00000048433.1	Tshz2	3	protein_coding	2.85865	5.94966	40.8265	7.03212
ENSRNOG00000013737	114.424	-0.996501	0.321614	-3.09844	0.00194545	0.0191424	ENSRNOG00000013737.6	Bcar3	2	protein_coding	39.1635	35.103	73.9012	76.714
ENSRNOG00000009982	675.815	-0.626985	0.202546	-3.09551	0.00196472	0.0192857	ENSRNOG00000009982.6	Pnp	15	protein_coding	256.421	261.19	346.25	460.923
ENSRNOG00000012561	127.196	-0.979986	0.316821	-3.09319	0.0019802	0.0194215	ENSRNOG00000012561.8	Arhgef10	16	protein_coding	47.1677	35.6979	80.1027	86.9426
ENSRNOG00000004089	27.5902	-8.47134	2.74461	-3.08653	0.00202504	0.0198283	ENSRNOG00000004089.7	Enpp2	7	protein_coding	0	0	49.0952	6.39284
ENSRNOG00000020457	99.437	-1.28591	0.416818	-3.08506	0.00203512	0.0198774	ENSRNOG00000020457.8	Tacc2	1	protein_coding	29.7299	26.7735	100.258	40.2749
ENSRNOG00000025551	37.2662	-1.72987	0.561368	-3.08152	0.00205946	0.0200819	ENSRNOG00000025551.4	Rgs22	7	protein_coding	7.43249	9.51945	22.222	33.882
ENSRNOG00000024207	262.078	-0.765276	0.24841	-3.0807	0.00206516	0.0201042	ENSRNOG00000024207.6	Fgfrl1	14	protein_coding	108.629	79.7254	159.689	166.853
ENSRNOG00000036585	5.23586	-6.08078	1.97549	-3.07811	0.00208317	0.0202294	ENSRNOG00000036585.4	Cfap43	1	protein_coding	0	0	7.23508	3.19642
ENSRNOG00000040110	74.9204	-1.25411	0.407412	-3.07825	0.00208223	0.0202294	ENSRNOG00000040110.4	Foxn2	6	protein_coding	23.4409	19.6339	64.5989	40.2749
ENSRNOG00000001479	663.992	-0.539937	0.175448	-3.07748	0.00208758	0.0202556	ENSRNOG00000001479.9	Gtf2i	12	protein_coding	262.996	264.76	396.379	380.374
ENSRNOG00000024905	19.0058	-2.44605	0.795366	-3.07537	0.00210241	0.0203659	ENSRNOG00000024905.5	Drc1	6	protein_coding	3.71624	1.7849	13.9534	17.8999
ENSRNOG00000011927	114.932	-1.24413	0.405066	-3.07143	0.00213038	0.020603	ENSRNOG00000011927.7	Sdc3	5	protein_coding	34.0179	32.7231	116.278	44.7499
ENSRNOG00000046181	5.13291	-6.04613	1.96944	-3.06998	0.0021407	0.0206859	ENSRNOG00000046181.2	Anks4b	1	protein_coding	0	0	5.68471	4.47499
ENSRNOG00000025624	35.9319	-1.72774	0.563086	-3.06835	0.00215245	0.0207653	ENSRNOG00000025624.6	Arhgap20	8	protein_coding	8.00421	8.32952	33.5915	21.0964
ENSRNOG00000014874	17.2771	-2.63191	0.858894	-3.0643	0.00218182	0.0210143	ENSRNOG00000014874.5	Zfyve28	14	protein_coding	2.28692	2.37986	9.30225	19.8178
ENSRNOG00000011739	145.41	-0.936024	0.305515	-3.06376	0.00218576	0.021035	ENSRNOG00000011739.8	Dennd4a	8	protein_coding	56.3154	40.4577	103.875	85.664
ENSRNOG00000031700	23.6765	-2.3097	0.754555	-3.06101	0.0022059	0.0212057	ENSRNOG00000031700.6	Map3k5	1	protein_coding	1.71519	6.54462	21.1885	17.2607
ENSRNOG00000022060	133.121	-0.949337	0.310314	-3.05928	0.00221871	0.0212826	ENSRNOG00000022060.7	Magi1	4	protein_coding	46.3101	42.2426	100.258	73.5176
ENSRNOG00000016790	137.289	-0.907398	0.296809	-3.05717	0.00223435	0.0213631	ENSRNOG00000016790.6	Kmt5b	1	protein_coding	47.7394	45.2174	87.3378	89.4997
ENSRNOG00000009244	1664.87	-0.535903	0.17539	-3.0555	0.00224687	0.0214654	ENSRNOG00000009244.7	Abhd4	15	protein_coding	706.086	618.169	863.559	1077.19
ENSRNOG00000011726	10.4469	-4.39275	1.43875	-3.05317	0.00226438	0.0215628	ENSRNOG00000011726.7	Grin1	3	protein_coding	0	1.18993	16.5373	3.19642
ENSRNOG00000022911	25.6103	-2.19692	0.719474	-3.05351	0.00226184	0.0215628	ENSRNOG00000022911.5	Hjurp	9	protein_coding	4.28797	4.75973	31.0075	10.8678
ENSRNOG00000008570	92.5677	-1.07204	0.351475	-3.05012	0.00228749	0.0217653	ENSRNOG00000008570.7	Cadps	15	protein_coding	28.0148	30.3433	65.6325	58.1748
ENSRNOG00000045913	225.954	-0.8046	0.264776	-3.03879	0.00237528	0.0225279	ENSRNOG00000045913.3	Prdm16	5	protein_coding	84.3301	75.5607	121.446	161.739
ENSRNOG00000007957	77.6864	-1.2045	0.396507	-3.03777	0.00238332	0.022586	ENSRNOG00000007957.8	Tspoap1	10	protein_coding	26.8713	18.4439	49.0952	58.1748
ENSRNOG00000048297	128.833	-0.999901	0.329216	-3.03722	0.00238771	0.0226094	ENSRNOG00000048297.3	LOC108348175	1	protein_coding	45.7384	37.4828	70.2837	99.089
ENSRNOG00000012347	18.9314	-2.57946	0.849389	-3.03684	0.00239073	0.0226198	ENSRNOG00000012347.2	Gata2	4	protein_coding	1.42932	4.16476	10.3358	21.0964
ENSRNOG00000019822	13.3281	-3.04403	1.00305	-3.03479	0.00240706	0.0227561	ENSRNOG00000019822.4	Gadd45b	7	protein_coding	1.14346	1.7849	16.5373	7.03212
ENSRNOG00000029707	24.8923	-2.05132	0.676351	-3.03292	0.00242197	0.0228421	ENSRNOG00000029707.3	Mt-nd4	MT	protein_coding	5.14557	4.16476	16.5373	23.0142
ENSRNOG00000055499	12.1793	-3.21456	1.06103	-3.02967	0.0024482	0.023071	ENSRNOG00000055499.1	Grid1	16	protein_coding	1.14346	1.18993	15.5037	6.39284
ENSRNOG00000002244	169.212	-5.46566	1.80527	-3.02761	0.00246499	0.0232106	ENSRNOG00000002244.5	Pdgfra	14	protein_coding	6.57489	0.594966	301.289	31.9642
ENSRNOG00000011323	11.8557	-3.391	1.12115	-3.02457	0.00248989	0.0234078	ENSRNOG00000011323.5	Lgi3	15	protein_coding	1.71519	0	8.78546	12.7857
ENSRNOG00000019921	14.9859	-2.95934	0.979104	-3.0225	0.00250695	0.0235494	ENSRNOG00000019921.5	Rhbdl1	10	protein_coding	2.00105	1.18993	6.2015	19.8178
ENSRNOG00000007981	86.1372	-1.11174	0.368008	-3.02097	0.00251965	0.0236498	ENSRNOG00000007981.6	Klhl23	3	protein_coding	24.8702	28.5584	65.1157	51.1427
ENSRNOG00000053787	258.836	-0.737953	0.244456	-3.01876	0.00253813	0.0237854	ENSRNOG00000053787.1	Mdfic	4	protein_coding	96.6223	92.2197	143.151	175.803
ENSRNOG00000018674	12.5332	-3.78451	1.25447	-3.01683	0.00255433	0.0239181	ENSRNOG00000018674.8	Ntrk3	1	protein_coding	1.42932	0	21.1885	2.55713
ENSRNOG00000039457	35.1303	-1.83743	0.611359	-3.00548	0.00265164	0.0247312	ENSRNOG00000039457.1	Pcdhgb5	18	protein_coding	10.2911	4.16476	21.1885	33.2427
ENSRNOG00000048795	461.718	-0.602403	0.200542	-3.00388	0.00266562	0.0248419	ENSRNOG00000048795.3	Top2b	15	processed_transcript	194.96	161.831	280.101	270.417
ENSRNOG00000021553	48.1476	-1.46632	0.488228	-3.00336	0.00267015	0.0248645	ENSRNOG00000021553.7	Nckap5	13	protein_coding	13.4356	11.3043	29.4571	40.2749
ENSRNOG00000061185	7.91767	-5.14167	1.71577	-2.99672	0.00272903	0.0253127	ENSRNOG00000061185.1	Hist2h3c2	17	protein_coding	0	0.594966	11.3694	3.8357
ENSRNOG00000007046	19.7402	-2.28158	0.761775	-2.99509	0.00274367	0.0254286	ENSRNOG00000007046.8	Cfap70	15	protein_coding	4.00211	2.37986	16.5373	15.9821
ENSRNOG00000009219	215.507	-0.793421	0.264997	-2.99407	0.00275279	0.025473	ENSRNOG00000009219.6	Hepacam	8	protein_coding	66.8924	87.46	126.097	142.56
ENSRNOG00000049232	94.1059	-1.16884	0.390374	-2.99416	0.00275201	0.025473	ENSRNOG00000049232.2	Tcf7l2	1	protein_coding	36.019	19.6339	56.8471	72.239
ENSRNOG00000033143	16.37	-2.68871	0.900405	-2.98611	0.00282554	0.026044	ENSRNOG00000033143.1	Cep295nl	10	protein_coding	2.85865	1.18993	8.78546	19.1785
ENSRNOG00000002134	15.0972	-2.66377	0.892502	-2.9846	0.00283945	0.0261518	ENSRNOG00000002134.8	Gbp6	14	protein_coding	1.71519	2.37986	10.8526	14.7035
ENSRNOG00000004668	7.42221	-5.17038	1.73298	-2.98353	0.00284947	0.0262235	ENSRNOG00000004668.4	Slc25a35	10	protein_coding	0.285865	0	4.65112	9.58925
ENSRNOG00000019211	61.7018	-1.32079	0.442776	-2.98298	0.00285455	0.0262499	ENSRNOG00000019211.4	Olfml3	2	protein_coding	13.4356	21.4188	40.3097	46.0284
ENSRNOG00000004420	442.249	-0.609973	0.204588	-2.98146	0.00286874	0.0263598	ENSRNOG00000004420.5	Rad21	7	protein_coding	173.234	168.375	296.638	232.06
ENSRNOG00000003120	45.0644	-1.54628	0.518988	-2.97941	0.00288802	0.026475	ENSRNOG00000003120.5	Prelp	13	protein_coding	8.00421	14.8741	30.4907	35.1606
ENSRNOG00000012701	81.7959	-1.33835	0.449358	-2.97835	0.00289808	0.026526	ENSRNOG00000012701.6	Map7	1	protein_coding	26.5854	18.4439	83.2034	33.882
ENSRNOG00000061176	275.649	-0.698792	0.234795	-2.97617	0.00291869	0.0266732	ENSRNOG00000061176.1	Nudt3	20	protein_coding	93.1919	112.449	177.776	158.542
ENSRNOG00000010680	84.1917	-1.20703	0.406324	-2.97061	0.00297204	0.027035	ENSRNOG00000010680.7	Med12l	2	protein_coding	28.5865	20.8238	75.4516	41.5534
ENSRNOG00000000618	43.0001	-1.55327	0.52347	-2.96726	0.00300465	0.0272676	ENSRNOG00000000618.7	Mdga2	6	protein_coding	13.1498	7.73455	28.4235	35.1606
ENSRNOG00000022983	51.86	-1.53971	0.519105	-2.96609	0.00301611	0.0272676	ENSRNOG00000022983.5	Trim17	10	protein_coding	10.2911	16.0641	52.7127	23.6535
ENSRNOG00000030330	20.201	-6.66882	2.24775	-2.96689	0.0030083	0.0272676	ENSRNOG00000030330.5	AABR07040095.1	X	protein_coding	0.285865	0	37.209	3.19642
ENSRNOG00000008345	135.441	-0.981653	0.331559	-2.96072	0.0030692	0.0276627	ENSRNOG00000008345.7	Clcn6	5	protein_coding	55.7436	32.1282	90.9553	87.5819
ENSRNOG00000025768	180.081	-0.924079	0.312231	-2.9596	0.00308035	0.027742	ENSRNOG00000025768.6	Clk1	9	protein_coding	76.6118	43.4325	106.976	126.578
ENSRNOG00000037087	27.7909	-2.04078	0.690266	-2.95651	0.00311138	0.0279839	ENSRNOG00000037087.1	LOC108351584	7	protein_coding	7.71835	2.37986	17.5709	26.8499
ENSRNOG00000000875	218.692	-0.74331	0.251474	-2.95581	0.00311851	0.0280214	ENSRNOG00000000875.8	Fhl1	X	protein_coding	73.7531	86.27	142.118	127.857
ENSRNOG00000022307	94.4492	-1.11364	0.37703	-2.95372	0.00313964	0.0281042	ENSRNOG00000022307.6	Acap3	5	protein_coding	25.442	33.3181	79.0691	48.5856
ENSRNOG00000059857	19.1144	-2.38422	0.807493	-2.95261	0.00315095	0.0281627	ENSRNOG00000059857.1	Rnd1	7	protein_coding	2.57278	3.56979	22.222	9.58925
ENSRNOG00000023587	15.8039	-2.60457	0.883297	-2.94869	0.00319129	0.02848	ENSRNOG00000023587.7	Dhtkd1	17	protein_coding	2.00105	2.37986	9.30225	17.2607
ENSRNOG00000008891	108.93	-0.96406	0.327071	-2.94755	0.00320299	0.0285628	ENSRNOG00000008891.5	Ift20	10	protein_coding	35.1614	36.8879	69.7669	72.239
ENSRNOG00000000635	176.56	-0.80962	0.274813	-2.94607	0.00321837	0.0286782	ENSRNOG00000000635.8	Arid5b	20	processed_transcript	69.1793	55.3318	110.593	111.875
ENSRNOG00000049681	178.634	-0.78757	0.267407	-2.94521	0.00322739	0.028737	ENSRNOG00000049681.2	AABR07031491.2	18	protein_coding	66.8924	60.6865	116.278	107.4
ENSRNOG00000011977	115.089	-3.15108	1.07021	-2.94435	0.00323634	0.0287731	ENSRNOG00000011977.6	Sema5a	2	protein_coding	16.5802	5.94966	163.823	43.4713
ENSRNOG00000012791	45.9944	-1.42942	0.485472	-2.94439	0.00323595	0.0287731	ENSRNOG00000012791.6	Ajuba	15	protein_coding	12.8639	11.3043	33.0747	33.2427
ENSRNOG00000012045	27.7185	-1.96177	0.66648	-2.94348	0.0032454	0.0288264	ENSRNOG00000012045.6	Adgrb3	9	protein_coding	5.7173	5.35469	30.4907	13.425
ENSRNOG00000015423	21.6776	-2.16665	0.736919	-2.94015	0.00328058	0.029057	ENSRNOG00000015423.7	Ccna2	2	protein_coding	3.14451	4.75973	22.222	12.7857
ENSRNOG00000008336	12.6958	-3.29433	1.12061	-2.93978	0.00328443	0.0290692	ENSRNOG00000008336.6	Tnfrsf11b	7	protein_coding	2.00105	0	17.5709	5.75355
ENSRNOG00000023346	35.5946	-1.67564	0.570479	-2.93726	0.0033113	0.029263	ENSRNOG00000023346.6	Cplane2	5	protein_coding	10.2911	5.94966	31.0075	23.0142
ENSRNOG00000018586	91.8113	-1.03087	0.351521	-2.93259	0.00336152	0.0296402	ENSRNOG00000018586.7	Retreg2	9	protein_coding	28.5865	30.3433	61.4982	60.0927
ENSRNOG00000033299	151.325	-1.04648	0.356919	-2.93198	0.00336806	0.0296757	ENSRNOG00000033299.3	Mt-atp8	MT	protein_coding	31.4451	66.0412	116.278	84.3854
ENSRNOG00000004606	49.6521	-1.39272	0.475081	-2.93155	0.00337275	0.0296948	ENSRNOG00000004606.7	Meis1	14	protein_coding	14.5791	11.8993	32.0411	38.9963
ENSRNOG00000025198	51.8202	-1.3543	0.462297	-2.92949	0.00339516	0.0298475	ENSRNOG00000025198.7	Gas2l3	7	protein_coding	12.5781	16.0641	36.1754	37.0784
ENSRNOG00000016374	533.028	-0.590061	0.201589	-2.92706	0.00342187	0.0300375	ENSRNOG00000016374.8	Fgfr2	1	protein_coding	218.401	195.744	286.303	345.213
ENSRNOG00000038297	36.985	-1.58437	0.541818	-2.92418	0.00345367	0.0302811	ENSRNOG00000038297.4	Plekhd1	6	protein_coding	8.57594	9.51945	25.8396	28.7678
ENSRNOG00000020238	43.7096	-1.47081	0.503231	-2.92274	0.0034697	0.0303895	ENSRNOG00000020238.6	Plekhh3	10	protein_coding	12.2922	10.1144	28.9403	34.5213
ENSRNOG00000023176	760.269	-0.553019	0.189505	-2.91823	0.00352028	0.0307868	ENSRNOG00000023176.7	Kidins220	6	protein_coding	337.32	262.38	431.521	461.563
ENSRNOG00000015596	31.6454	-1.71788	0.589043	-2.9164	0.00354101	0.0309222	ENSRNOG00000015596.5	Efhd1	9	protein_coding	7.71835	6.54462	21.7052	26.2106
ENSRNOG00000009112	448.993	-0.644696	0.221414	-2.91173	0.00359437	0.0313185	ENSRNOG00000009112.4	Pon2	4	protein_coding	145.505	196.934	252.194	286.399
ENSRNOG00000003109	14.1285	-2.91731	1.00251	-2.91001	0.00361416	0.0314445	ENSRNOG00000003109.3	Btbd17	10	protein_coding	0.57173	2.97483	8.78546	15.3428
ENSRNOG00000019476	223.139	-0.813416	0.279862	-2.90649	0.00365509	0.0317537	ENSRNOG00000019476.7	Agap1	9	protein_coding	68.8934	89.8398	170.541	110.596
ENSRNOG00000014891	117.535	-0.954541	0.328709	-2.90391	0.00368536	0.0319931	ENSRNOG00000014891.5	Ptar1	1	protein_coding	34.8755	43.4325	69.2501	83.1069
ENSRNOG00000019742	1132.42	-0.460728	0.158736	-2.90249	0.00370212	0.032115	ENSRNOG00000019742.5	Stat3	10	protein_coding	450.809	478.947	658.392	636.087
ENSRNOG00000005669	9.49653	-3.65564	1.26014	-2.90098	0.00371996	0.0322234	ENSRNOG00000005669.7	Car8	5	protein_coding	1.14346	0	9.30225	8.31069
ENSRNOG00000014791	485.856	-2.46504	0.849731	-2.90097	0.00372008	0.0322234	ENSRNOG00000014791.8	Peg3	1	protein_coding	85.1877	60.0915	642.889	180.278
ENSRNOG00000052775	53.8814	-1.41349	0.487845	-2.89742	0.00376244	0.0325663	ENSRNOG00000052775.1	RGD1305938	2	protein_coding	18.0095	10.1144	31.5243	46.0284
ENSRNOG00000004148	264.095	-0.706404	0.244001	-2.89508	0.00379063	0.0327785	ENSRNOG00000004148.5	Cdk17	7	protein_coding	108.914	86.27	178.81	145.757
ENSRNOG00000004205	18.8129	-2.29324	0.792159	-2.89492	0.00379251	0.0327785	ENSRNOG00000004205.6	Pkdcc	6	protein_coding	2.28692	4.16476	18.6045	12.1464
ENSRNOG00000008431	12.8033	-2.89219	1.00144	-2.88802	0.00387674	0.0334575	ENSRNOG00000008431.4	Gabbr2	5	protein_coding	1.71519	1.18993	15.5037	7.03212
ENSRNOG00000017503	10.2299	-3.44231	1.19392	-2.88319	0.00393665	0.0338753	ENSRNOG00000017503.7	Ppargc1b	18	protein_coding	1.42932	0	9.81904	8.94997
ENSRNOG00000004473	28.5087	-1.77262	0.615815	-2.8785	0.0039957	0.0343584	ENSRNOG00000004473.6	Ppargc1a	14	protein_coding	6.57489	5.94966	21.1885	22.3749
ENSRNOG00000022771	205.805	-0.768131	0.267148	-2.8753	0.00403644	0.0346241	ENSRNOG00000022771.6	Arhgap23	10	protein_coding	70.0369	78.5355	113.177	141.921
ENSRNOG00000049641	27.1384	-1.83572	0.638755	-2.87391	0.0040543	0.0347104	ENSRNOG00000049641.2	Rab29	13	protein_coding	5.14557	6.54462	18.6045	23.0142
ENSRNOG00000007964	62.2402	-1.25077	0.435254	-2.87365	0.0040576	0.0347134	ENSRNOG00000007964.4	Tp53inp1	5	protein_coding	17.4378	18.4439	35.6586	50.5034
ENSRNOG00000013169	32.5023	-2.17415	0.756904	-2.87243	0.00407334	0.0347724	ENSRNOG00000013169.5	Traf4	10	protein_coding	7.71835	3.56979	45.9945	7.6714
ENSRNOG00000033397	29.9926	-8.59154	2.99087	-2.87259	0.00407125	0.0347724	ENSRNOG00000033397.5	Adamts20	7	protein_coding	0	0	55.2967	5.11427
ENSRNOG00000017610	228.889	-0.721269	0.251315	-2.86998	0.00410492	0.0349912	ENSRNOG00000017610.7	Nedd4l	18	protein_coding	75.1824	94.0046	143.151	137.446
ENSRNOG00000054695	127.978	-6.5279	2.27479	-2.86967	0.00410897	0.0350004	ENSRNOG00000054695.1	Calcrl	3	protein_coding	2.57278	0	232.039	23.0142
ENSRNOG00000010815	90.2938	-1.10637	0.385949	-2.86661	0.00414891	0.0352592	ENSRNOG00000010815.8	Elf2	2	protein_coding	35.4472	19.6339	60.4646	62.0105
ENSRNOG00000032240	97.7169	-0.986125	0.344075	-2.86601	0.00415676	0.0352801	ENSRNOG00000032240.4	Gbp5	2	protein_coding	32.3027	31.5332	60.9814	67.1248
ENSRNOG00000019249	68.8472	-1.14717	0.400756	-2.86253	0.00420278	0.0355682	ENSRNOG00000019249.7	Ap3b2	1	protein_coding	22.0116	19.6339	49.0952	44.7499
ENSRNOG00000009972	35.3759	-1.60761	0.563034	-2.85526	0.00430014	0.0363495	ENSRNOG00000009972.7	Rara	10	protein_coding	7.71835	9.51945	31.5243	21.0964
ENSRNOG00000043300	24.7488	-2.02258	0.709306	-2.85149	0.00435151	0.0367215	ENSRNOG00000043300.2	Enho	5	protein_coding	5.7173	3.56979	12.9198	26.2106
ENSRNOG00000055564	24.7777	-2.52433	0.88545	-2.8509	0.00435954	0.036763	ENSRNOG00000055564.1	RGD1564664	3	protein_coding	5.14557	1.7849	38.2426	4.47499
ENSRNOG00000018110	688.569	-0.559509	0.196355	-2.84948	0.00437913	0.036882	ENSRNOG00000018110.8	Svil	17	protein_coding	303.588	237.986	378.291	431.516
ENSRNOG00000036859	73.7401	-1.14508	0.403317	-2.83915	0.00452334	0.0379812	ENSRNOG00000036859.4	Gdpd5	1	protein_coding	23.155	21.4188	41.8601	58.1748
ENSRNOG00000022248	11.4982	-3.00097	1.05774	-2.83716	0.00455172	0.0381652	ENSRNOG00000022248.2	Fbxl16	10	protein_coding	1.71519	0.594966	8.78546	11.5071
ENSRNOG00000034269	69.8462	-1.13102	0.39891	-2.83527	0.00457873	0.0383371	ENSRNOG00000034269.6	Ago3	5	protein_coding	22.8692	19.6339	47.5448	47.307
ENSRNOG00000054978	331.091	-0.675944	0.239182	-2.82606	0.00471246	0.0393172	ENSRNOG00000054978.1	Hist1h1c	17	protein_coding	140.931	107.094	232.039	171.967
ENSRNOG00000002208	640.191	-0.556251	0.197194	-2.82084	0.0047898	0.0398748	ENSRNOG00000002208.6	Shroom3	14	protein_coding	256.135	248.696	331.78	418.731
ENSRNOG00000057501	28.6972	-2.05851	0.72992	-2.82019	0.00479959	0.0398748	ENSRNOG00000057501.1	Fam81a	8	protein_coding	8.57594	1.7849	32.5579	14.0642
ENSRNOG00000015977	212.246	-0.785166	0.278514	-2.81912	0.00481553	0.0399791	ENSRNOG00000015977.6	Zfp609	8	protein_coding	80.0421	71.3959	108.526	155.985
ENSRNOG00000004560	34.5976	-1.80053	0.639096	-2.8173	0.00484295	0.0401501	ENSRNOG00000004560.7	Cacna1b	3	protein_coding	7.43249	7.73455	40.8265	12.7857
ENSRNOG00000020644	199.996	-0.718323	0.255039	-2.81652	0.00485473	0.0401913	ENSRNOG00000020644.4	Nsg2	10	protein_coding	73.1814	74.3707	128.681	116.989
ENSRNOG00000060356	25.2565	-2.20233	0.781903	-2.81663	0.00485299	0.0401913	ENSRNOG00000060356.1	Kif15	8	protein_coding	3.14451	5.94966	33.5915	7.6714
ENSRNOG00000008757	33.6471	-1.60792	0.570976	-2.81609	0.00486125	0.040217	ENSRNOG00000008757.6	Tmem218	8	protein_coding	9.43354	6.54462	25.3228	24.9321
ENSRNOG00000003848	99.0871	-0.988359	0.351086	-2.81515	0.00487549	0.0402783	ENSRNOG00000003848.8	Med12	X	protein_coding	36.8766	27.3684	62.015	68.4033
ENSRNOG00000051257	126.546	-0.880435	0.312831	-2.81441	0.00488674	0.0403429	ENSRNOG00000051257.2	AABR07039356.2	X	lincRNA	45.7384	41.0526	91.4721	70.9605
ENSRNOG00000004165	115.746	-0.939992	0.334489	-2.81024	0.00495052	0.0408124	ENSRNOG00000004165.7	Prkd1	6	protein_coding	45.7384	30.9382	75.4516	75.4355
ENSRNOG00000001517	44.7784	-1.41392	0.503552	-2.8079	0.00498664	0.0410814	ENSRNOG00000001517.6	Pdk1	3	protein_coding	13.4356	10.1144	27.9067	36.4392
ENSRNOG00000009538	97.6995	-1.03698	0.369426	-2.80699	0.00500061	0.0411677	ENSRNOG00000009538.6	Etfdh	2	protein_coding	38.5917	23.2037	71.834	58.8141
ENSRNOG00000012207	7573.7	-0.453922	0.161761	-2.80613	0.00501402	0.0412205	ENSRNOG00000012207.8	Dst	9	protein_coding	3029.88	3202.11	3800.49	4815.08
ENSRNOG00000023197	109.287	-0.976176	0.348329	-2.80245	0.00507155	0.0416064	ENSRNOG00000023197.5	Zfp608	18	protein_coding	43.7373	27.3684	72.8676	70.9605
ENSRNOG00000030547	40.2923	-4.78928	1.70963	-2.80136	0.00508884	0.0417193	ENSRNOG00000030547.5	Dpp6	4	protein_coding	2.57278	0	57.3639	20.4571
ENSRNOG00000000417	495.61	-0.551989	0.197102	-2.80053	0.00510191	0.0417974	ENSRNOG00000000417.7	Numa1	1	protein_coding	213.827	177.3	295.605	287.038
ENSRNOG00000020416	30.8862	-1.72859	0.617668	-2.79858	0.00513282	0.0419691	ENSRNOG00000020416.7	Zfr2	7	protein_coding	6.28903	7.73455	17.0541	29.407
ENSRNOG00000008098	56.8299	-1.22583	0.438286	-2.79688	0.00515985	0.0420965	ENSRNOG00000008098.3	Lrrc4	4	protein_coding	16.5802	16.659	42.8937	35.7999
ENSRNOG00000050636	159.52	-0.809413	0.289502	-2.79588	0.00517586	0.0421687	ENSRNOG00000050636.3	Arhgef10l	5	protein_coding	56.8871	55.9268	88.8882	111.235
ENSRNOG00000028261	15.7957	-2.46571	0.882103	-2.79527	0.00518571	0.0421907	ENSRNOG00000028261.6	Tppp	1	protein_coding	1.42932	3.56979	16.0205	10.2285
ENSRNOG00000042753	6.42689	-4.96267	1.77602	-2.79426	0.00520188	0.0422386	ENSRNOG00000042753.3	Fgf13	X	protein_coding	0.285865	0	4.65112	7.6714
ENSRNOG00000050485	41.1932	-1.54332	0.552325	-2.79423	0.00520234	0.0422386	ENSRNOG00000050485.1	Gas1	17	protein_coding	14.0074	5.94966	28.4235	32.6035
ENSRNOG00000005802	385.224	-0.654904	0.234486	-2.79293	0.00522328	0.0423794	ENSRNOG00000005802.7	Usp24	5	protein_coding	162.371	129.108	277	190.507
ENSRNOG00000000034	114.906	-0.953001	0.34162	-2.78965	0.00527651	0.0426645	ENSRNOG00000000034.6	Nuak2	13	protein_coding	33.732	42.8375	63.0486	85.664
ENSRNOG00000003997	7.56833	-4.31201	1.5494	-2.78301	0.00538569	0.0434578	ENSRNOG00000003997.7	Pld5	13	protein_coding	0.57173	0	4.65112	9.58925
ENSRNOG00000016553	7.56833	-4.31201	1.5494	-2.78301	0.00538569	0.0434578	ENSRNOG00000016553.6	Vwa5b1	5	protein_coding	0.57173	0	4.65112	9.58925
ENSRNOG00000019142	106.413	-0.966055	0.347465	-2.7803	0.00543093	0.043763	ENSRNOG00000019142.7	Fas	1	protein_coding	37.7342	32.1282	58.9142	79.9104
ENSRNOG00000024677	11.377	-3.21985	1.15871	-2.77882	0.00545575	0.0439329	ENSRNOG00000024677.4	Arhgap33	1	protein_coding	0.57173	1.7849	16.5373	3.8357
ENSRNOG00000011044	23.6562	-1.87997	0.676842	-2.77756	0.00547685	0.0440543	ENSRNOG00000011044.6	Clmn	6	protein_coding	4.57384	5.35469	18.0877	18.5392
ENSRNOG00000001726	32.251	-1.65902	0.597594	-2.77616	0.00550057	0.0442033	ENSRNOG00000001726.8	Tmem44	11	protein_coding	6.86076	8.32952	18.6045	29.407
ENSRNOG00000046005	15126.8	-0.378438	0.13647	-2.77305	0.00555338	0.0445366	ENSRNOG00000046005.1	Scd2	1	protein_coding	6789.29	6038.31	8394.25	8478.82
ENSRNOG00000010763	68.4669	-1.24366	0.449253	-2.76829	0.00563506	0.0451609	ENSRNOG00000010763.4	Fam181b	1	protein_coding	22.2975	17.254	64.5989	31.3249
ENSRNOG00000012950	196.713	-0.849662	0.30697	-2.76789	0.00564197	0.0451734	ENSRNOG00000012950.8	Efr3b	6	protein_coding	86.3312	49.3822	111.627	138.725
ENSRNOG00000021027	102.693	-0.959932	0.346826	-2.76776	0.00564428	0.0451734	ENSRNOG00000021027.6	Dbp	1	protein_coding	29.1582	39.2677	63.5654	69.6819
ENSRNOG00000014549	156.88	-0.860804	0.311173	-2.76632	0.00566935	0.0453125	ENSRNOG00000014549.7	Arhgef26	2	protein_coding	63.7479	44.0275	86.821	113.153
ENSRNOG00000038035	37.8436	-1.6245	0.58861	-2.75989	0.00578204	0.0460882	ENSRNOG00000038035.5	Kif4a	X	protein_coding	7.14662	11.3043	39.2762	17.2607
ENSRNOG00000036745	245.16	-0.675737	0.244962	-2.75854	0.00580603	0.0462482	ENSRNOG00000036745.3	Gna13	10	protein_coding	82.9008	101.739	147.286	149.592
ENSRNOG00000001616	45.5909	-1.34534	0.488062	-2.75649	0.00584254	0.0464448	ENSRNOG00000001616.6	Senp7	11	protein_coding	12.5781	12.4943	29.9739	34.5213
ENSRNOG00000034234	11332.4	-0.38772	0.140708	-2.7555	0.00586025	0.0465229	ENSRNOG00000034234.3	Mt-co1	MT	protein_coding	4479.79	5093.5	6239.74	6431.19
ENSRNOG00000002361	14.5983	-2.89296	1.05122	-2.752	0.00592321	0.0469374	ENSRNOG00000002361.4	Prkg2	14	protein_coding	2.57278	0.594966	22.222	3.8357
ENSRNOG00000025970	484.866	-0.543097	0.197351	-2.75194	0.00592441	0.0469374	ENSRNOG00000025970.6	AABR07068127.1	9	pseudogene	208.681	175.515	297.155	271.696
ENSRNOG00000000547	53.3826	-1.2792	0.464916	-2.75147	0.00593284	0.0469411	ENSRNOG00000000547.5	Tspyl4	20	protein_coding	12.2922	18.4439	35.1418	38.9963
ENSRNOG00000010161	846.126	-0.473926	0.17234	-2.74995	0.00596049	0.0470652	ENSRNOG00000010161.8	Myo10	2	protein_coding	329.316	361.739	471.831	498.002
ENSRNOG00000013729	121.971	-0.913609	0.332318	-2.7492	0.00597413	0.0471098	ENSRNOG00000013729.7	RGD1306271	4	protein_coding	49.1687	32.7231	87.3378	70.9605
ENSRNOG00000016827	199.115	-0.810642	0.295266	-2.74547	0.00604249	0.0475533	ENSRNOG00000016827.7	Slc38a3	8	protein_coding	80.6139	59.4966	101.808	148.314
ENSRNOG00000008869	102.646	-0.929868	0.338949	-2.74338	0.00608094	0.0477922	ENSRNOG00000008869.6	Ppp1r9a	4	protein_coding	31.1593	38.0778	66.6661	65.8462
ENSRNOG00000001992	195.699	-0.728134	0.265687	-2.74057	0.00613326	0.0481191	ENSRNOG00000001992.6	Atp6v1a	11	protein_coding	73.1814	70.206	109.56	131.053
ENSRNOG00000019832	65.035	-1.12467	0.41039	-2.74049	0.00613479	0.0481191	ENSRNOG00000019832.6	Bbs1	1	protein_coding	19.1529	20.8238	44.4441	43.4713
ENSRNOG00000006628	73.5419	-1.14031	0.416462	-2.7381	0.00617961	0.0483126	ENSRNOG00000006628.7	Dusp16	4	protein_coding	16.866	28.5584	55.2967	44.1106
ENSRNOG00000060559	99.2842	-0.988299	0.360877	-2.7386	0.00617011	0.0483126	ENSRNOG00000060559.1	RF01296	4	snoRNA	26.8713	38.6728	74.418	55.6177
ENSRNOG00000021206	98.8978	-0.98851	0.361439	-2.73493	0.00623933	0.0487445	ENSRNOG00000021206.6	Pla2g16	1	protein_coding	32.8745	31.5332	52.7127	76.714
ENSRNOG00000016047	3976.57	-0.431464	0.157796	-2.73432	0.00625096	0.0488031	ENSRNOG00000016047.7	Macf1	5	protein_coding	1640.29	1661.14	2029.44	2467
ENSRNOG00000019779	10.4027	-3.20964	1.17439	-2.73304	0.00627534	0.048961	ENSRNOG00000019779.7	Disc1	19	protein_coding	1.71519	0	11.8862	7.03212
ENSRNOG00000011413	292.658	-0.622661	0.228015	-2.73079	0.00631822	0.0491949	ENSRNOG00000011413.7	Scp2	5	protein_coding	104.912	120.183	170.541	178.999
ENSRNOG00000014819	69.9852	-1.17707	0.431066	-2.73059	0.00632201	0.0491949	ENSRNOG00000014819.6	Hap1	10	protein_coding	16.2943	26.1785	57.8807	37.7177
ENSRNOG00000014795	223.135	-0.689655	0.252847	-2.72756	0.00638056	0.0494871	ENSRNOG00000014795.8	Nr2f1	2	protein_coding	90.6191	75.5607	148.836	124.021

## Sheet: GOterms
category	over_represented_pvalue	under_represented_pvalue	numDEInCat	numInCat	bonferroni
GO_EXTRACELLULAR_MATRIX	3.74675e-28	1	106	258	3.38294e-24
GO_COLLAGEN_CONTAINING_EXTRACELLULAR_MATRIX	1.94028e-27	1	91	204	1.75188e-23
GO_CELL_SURFACE	5.33439e-24	1	126	373	4.81642e-20
GO_BLOOD_VESSEL_MORPHOGENESIS	3.17993e-17	1	112	372	2.87116e-13
GO_CALCIUM_ION_BINDING	3.51791e-17	1	111	367	3.17632e-13
GO_POSITIVE_REGULATION_OF_LOCOMOTION	9.50581e-17	1	106	348	8.5828e-13
GO_REGULATION_OF_NEURON_DIFFERENTIATION	2.66741e-16	1	135	498	2.4084e-12
GO_TAXIS	2.92102e-16	1	107	357	2.63739e-12
GO_ANCHORING_JUNCTION	1.2507e-15	1	120	429	1.12926e-11
GO_CELL_CELL_ADHESION	1.90543e-15	1	125	457	1.72041e-11
GO_CARDIOVASCULAR_SYSTEM_DEVELOPMENT	2.46956e-15	1	125	459	2.22977e-11
GO_RESPONSE_TO_WOUNDING	1.2341e-14	1	111	396	1.11427e-10
GO_POSITIVE_REGULATION_OF_NERVOUS_SYSTEM_DEVELOPMENT	1.58361e-14	1	111	398	1.42984e-10
GO_NEGATIVE_REGULATION_OF_CELL_DEVELOPMENT	1.71746e-14	1	78	238	1.55069e-10
GO_RESPONSE_TO_TOXIC_SUBSTANCE	2.35902e-14	1	95	319	2.12996e-10
GO_CELL_SUBSTRATE_JUNCTION	7.58919e-14	1	96	330	6.85228e-10
GO_CELL_MORPHOGENESIS_INVOLVED_IN_NEURON_DIFFERENTIATION	8.71944e-14	1	118	443	7.87278e-10
GO_REGULATION_OF_ION_TRANSPORT	8.84991e-14	1	102	361	7.99058e-10
GO_CELL_CELL_JUNCTION	1.25402e-13	1	86	284	1.13225e-09
GO_REGULATION_OF_NEURON_PROJECTION_DEVELOPMENT	1.2983e-13	1	109	399	1.17223e-09
GO_POSITIVE_REGULATION_OF_CELL_DEVELOPMENT	2.21855e-13	1	107	392	2.00313e-09
GO_RESPONSE_TO_INORGANIC_SUBSTANCE	3.36434e-13	1	102	368	3.03766e-09
GO_NEGATIVE_REGULATION_OF_CELL_DIFFERENTIATION	7.45826e-13	1	117	451	6.73406e-09
GO_STRUCTURAL_MOLECULE_ACTIVITY	8.3135e-13	1	114	436	7.50626e-09
GO_REGULATION_OF_CELL_MORPHOGENESIS	9.335e-13	1	104	384	8.42857e-09
GO_NEGATIVE_REGULATION_OF_NERVOUS_SYSTEM_DEVELOPMENT	1.09558e-12	1	72	227	9.89201e-09
GO_SECRETORY_GRANULE	1.13671e-12	1	121	475	1.02633e-08
GO_AXON_DEVELOPMENT	1.60665e-12	1	103	382	1.45064e-08
GO_EXTRACELLULAR_STRUCTURE_ORGANIZATION	2.24611e-12	1	75	244	2.02801e-08
GO_SUPRAMOLECULAR_FIBER_ORGANIZATION	2.80851e-12	1	119	470	2.5358e-08
GO_MOLECULAR_TRANSDUCER_ACTIVITY	3.02853e-12	1	114	443	2.73446e-08
GO_CELL_BODY	3.07977e-12	1	105	396	2.78072e-08
GO_REGULATION_OF_CELL_ADHESION	4.17882e-12	1	106	404	3.77306e-08
GO_ACTIN_BINDING	7.17586e-12	1	82	284	6.47908e-08
GO_CELL_LEADING_EDGE	7.37532e-12	1	87	309	6.65917e-08
GO_CELL_ADHESION_MOLECULE_BINDING	1.42129e-11	1	97	364	1.28329e-07
GO_REGULATION_OF_VASCULATURE_DEVELOPMENT	1.46911e-11	1	64	201	1.32646e-07
GO_ENDOPLASMIC_RETICULUM_LUMEN	2.59914e-11	1	63	198	2.34676e-07
GO_GLIOGENESIS	2.87788e-11	1	64	204	2.59844e-07
GO_AXON	3.07351e-11	1	112	448	2.77507e-07
GO_WOUND_HEALING	5.34218e-11	1	87	320	4.82345e-07
GO_RESPONSE_TO_GROWTH_FACTOR	5.50787e-11	1	115	470	4.97305e-07
GO_REGULATION_OF_SIGNALING_RECEPTOR_ACTIVITY	8.1723e-11	1	64	208	7.37877e-07
GO_SYNAPSE_ORGANIZATION	8.96096e-11	1	82	298	8.09086e-07
GO_TRANSMEMBRANE_SIGNALING_RECEPTOR_ACTIVITY	9.24215e-11	1	81	292	8.34473e-07
GO_REGULATION_OF_METAL_ION_TRANSPORT	1.02934e-10	1	65	214	9.29392e-07
GO_STRUCTURAL_CONSTITUENT_OF_CYTOSKELETON	1.74866e-10	1	29	61	1.57887e-06
GO_MEMBRANE_REGION	1.92817e-10	1	66	222	1.74095e-06
GO_REGULATION_OF_CELL_MORPHOGENESIS_INVOLVED_IN_DIFFERENTIATION	2.16592e-10	1	71	247	1.95561e-06
GO_RECEPTOR_REGULATOR_ACTIVITY	2.28814e-10	1	51	151	2.06597e-06
GO_NEGATIVE_REGULATION_OF_NEURON_DIFFERENTIATION	2.30878e-10	1	55	169	2.0846e-06
GO_POLYMERIC_CYTOSKELETAL_FIBER	2.56613e-10	1	105	424	2.31696e-06
GO_DEVELOPMENTAL_GROWTH	3.65537e-10	1	109	450	3.30044e-06
GO_RESPONSE_TO_ANTIBIOTIC	4.50527e-10	1	66	226	4.06781e-06
GO_EXTRACELLULAR_MATRIX_STRUCTURAL_CONSTITUENT	5.01561e-10	1	34	82	4.52859e-06
GO_CARDIAC_CHAMBER_MORPHOGENESIS	6.95645e-10	1	33	79	6.28098e-06
GO_ACTIN_CYTOSKELETON	9.70321e-10	1	88	343	8.76103e-06
GO_LEUKOCYTE_MIGRATION	9.90879e-10	1	58	189	8.94664e-06
GO_POSTSYNAPSE	1.16119e-09	1	107	447	1.04844e-05
GO_CELL_JUNCTION_ORGANIZATION	1.83325e-09	1	61	209	1.65524e-05
GO_REGULATION_OF_EPITHELIAL_CELL_MIGRATION	2.03154e-09	1	50	155	1.83428e-05
GO_CELL_CHEMOTAXIS	2.715e-09	1	45	133	2.45137e-05
GO_METAL_ION_TRANSPORT	2.73855e-09	1	113	488	2.47264e-05
GO_EPITHELIAL_CELL_DIFFERENTIATION	2.8047e-09	1	84	329	2.53237e-05
GO_NEGATIVE_REGULATION_OF_LOCOMOTION	2.97195e-09	1	61	211	2.68337e-05
GO_SIDE_OF_MEMBRANE	3.00639e-09	1	66	236	2.71447e-05
GO_BEHAVIOR	3.09576e-09	1	92	373	2.79516e-05
GO_AMEBOIDAL_TYPE_CELL_MIGRATION	3.16122e-09	1	72	267	2.85427e-05
GO_OSSIFICATION	3.17283e-09	1	68	246	2.86475e-05
GO_CELL_SUBSTRATE_ADHESION	3.60597e-09	1	64	227	3.25583e-05
GO_BASEMENT_MEMBRANE	3.78662e-09	1	27	60	3.41893e-05
GO_AXON_PART	3.91105e-09	1	75	283	3.53129e-05
GO_GROWTH_FACTOR_BINDING	4.69535e-09	1	35	92	4.23943e-05
GO_CELL_RECOGNITION	4.73699e-09	1	29	68	4.27703e-05
GO_REGULATION_OF_CELL_SUBSTRATE_ADHESION	6.22474e-09	1	46	141	5.62032e-05
GO_RESPONSE_TO_METAL_ION	6.74538e-09	1	65	235	6.09041e-05
GO_EXTERNAL_SIDE_OF_PLASMA_MEMBRANE	6.93753e-09	1	39	110	6.26389e-05
GO_GLIAL_CELL_DIFFERENTIATION	8.13557e-09	1	49	156	7.34561e-05
GO_RESPONSE_TO_OXIDATIVE_STRESS	8.82785e-09	1	82	325	7.97066e-05
GO_POSITIVE_REGULATION_OF_NEURON_DIFFERENTIATION	8.97667e-09	1	74	284	8.10504e-05
GO_REGULATION_OF_OSSIFICATION	1.15429e-08	1	42	125	0.000104221
GO_RECEPTOR_COMPLEX	1.19491e-08	1	63	228	0.000107888
GO_REGULATION_OF_TRANSMEMBRANE_TRANSPORT	1.25638e-08	1	79	312	0.000113439
GO_REGULATION_OF_CHEMOTAXIS	1.28227e-08	1	41	121	0.000115776
GO_GLYCOSAMINOGLYCAN_BINDING	1.55832e-08	1	36	100	0.000140701
GO_TISSUE_MORPHOGENESIS	1.87918e-08	1	99	425	0.000169671
GO_POSITIVE_REGULATION_OF_VASCULATURE_DEVELOPMENT	1.90768e-08	1	39	114	0.000172245
GO_REGULATION_OF_RESPONSE_TO_WOUNDING	1.99094e-08	1	34	92	0.000179762
GO_GLUTAMATERGIC_SYNAPSE	2.28619e-08	1	72	279	0.00020642
GO_REGULATION_OF_TRANS_SYNAPTIC_SIGNALING	2.43351e-08	1	75	295	0.000219721
GO_GLAND_DEVELOPMENT	2.45743e-08	1	71	274	0.000221881
GO_UROGENITAL_SYSTEM_DEVELOPMENT	2.54589e-08	1	61	223	0.000229868
GO_REGULATION_OF_ION_TRANSMEMBRANE_TRANSPORT	2.81435e-08	1	67	254	0.000254108
GO_IMPORT_INTO_CELL	2.85133e-08	1	99	428	0.000257447
GO_NEGATIVE_REGULATION_OF_CELL_MOTILITY	3.02563e-08	1	52	176	0.000273185
GO_MUSCLE_STRUCTURE_DEVELOPMENT	3.05825e-08	1	94	401	0.00027613
GO_CELL_PROJECTION_MEMBRANE	3.10525e-08	1	58	208	0.000280373
GO_BASOLATERAL_PLASMA_MEMBRANE	3.25639e-08	1	42	129	0.00029402
GO_DENDRITIC_TREE	3.40367e-08	1	101	441	0.000307317
GO_POSITIVE_REGULATION_OF_ION_TRANSPORT	3.50788e-08	1	46	148	0.000316727
GO_SYNAPTIC_SIGNALING	3.5269e-08	1	99	430	0.000318443
GO_POSITIVE_REGULATION_OF_NEURON_PROJECTION_DEVELOPMENT	3.70429e-08	1	62	230	0.000334461
GO_SULFUR_COMPOUND_BINDING	3.89676e-08	1	43	134	0.000351838
GO_RESPONSE_TO_ETHANOL	4.34331e-08	1	30	78	0.000392158
GO_POSITIVE_REGULATION_OF_CELL_PROJECTION_ORGANIZATION	4.41071e-08	1	76	305	0.000398243
GO_RESPONSE_TO_ESTRADIOL	4.62613e-08	1	31	82	0.000417693
GO_EPITHELIAL_CELL_PROLIFERATION	4.96879e-08	1	63	237	0.000448632
GO_POSITIVE_REGULATION_OF_CHEMOTAXIS	5.07179e-08	1	29	74	0.000457932
GO_ACTIN_BASED_CELL_PROJECTION	5.63406e-08	1	43	136	0.0005087
GO_VESICLE_LUMEN	6.6535e-08	1	58	212	0.000600744
GO_POSITIVE_REGULATION_OF_SYNAPTIC_TRANSMISSION	7.10741e-08	1	38	114	0.000641728
GO_TRANSMEMBRANE_RECEPTOR_PROTEIN_TYROSINE_KINASE_SIGNALING_PATHWAY	7.68078e-08	1	107	483	0.000693497
GO_REGULATION_OF_BODY_FLUID_LEVELS	8.34761e-08	1	68	266	0.000753706
GO_TISSUE_MIGRATION	8.5361e-08	1	55	199	0.000770725
GO_RESPONSE_TO_REACTIVE_OXYGEN_SPECIES	9.24153e-08	1	49	166	0.000834417
GO_NEGATIVE_REGULATION_OF_CELL_PROJECTION_ORGANIZATION	1.20512e-07	1	43	139	0.0010881
GO_METAL_ION_HOMEOSTASIS	1.27679e-07	1	82	345	0.00115281
GO_CYTOKINE_ACTIVITY	1.29636e-07	1	23	53	0.00117048
GO_HEPARIN_BINDING	1.35109e-07	1	28	73	0.0012199
GO_LEADING_EDGE_MEMBRANE	1.36608e-07	1	39	121	0.00123343
GO_CELL_JUNCTION_ASSEMBLY	1.58514e-07	1	50	175	0.00143122
GO_ACTIN_FILAMENT_ORGANIZATION	1.60361e-07	1	71	287	0.0014479
GO_GATED_CHANNEL_ACTIVITY	1.65762e-07	1	45	150	0.00149666
GO_CARDIAC_SEPTUM_MORPHOGENESIS	1.73307e-07	1	23	54	0.00156479
GO_NEGATIVE_REGULATION_OF_COAGULATION	1.88964e-07	1	14	23	0.00170616
GO_FOREBRAIN_DEVELOPMENT	2.14456e-07	1	65	257	0.00193632
GO_POSITIVE_REGULATION_OF_EPITHELIAL_CELL_MIGRATION	2.23005e-07	1	35	105	0.00201351
GO_RESPONSE_TO_PURINE_CONTAINING_COMPOUND	2.34786e-07	1	33	96	0.00211988
GO_ION_HOMEOSTASIS	2.46019e-07	1	99	447	0.00222131
GO_SYNAPTIC_MEMBRANE	2.5494e-07	1	70	284	0.00230186
GO_REGULATION_OF_ACTIN_FILAMENT_BASED_PROCESS	2.58604e-07	1	68	274	0.00233493
GO_NEGATIVE_REGULATION_OF_CELL_ADHESION	2.84561e-07	1	47	163	0.0025693
GO_RUFFLE	3.14232e-07	1	41	134	0.0028372
GO_NEGATIVE_REGULATION_OF_NEURON_PROJECTION_DEVELOPMENT	3.29632e-07	1	38	120	0.00297625
GO_LEUKOCYTE_MEDIATED_IMMUNITY	3.62903e-07	1	94	422	0.00327665
GO_REGULATION_OF_LIPASE_ACTIVITY	3.72075e-07	1	21	48	0.00335946
GO_ASTROCYTE_DIFFERENTIATION	4.20314e-07	1	24	60	0.00379502
GO_CELL_CELL_ADHESION_VIA_PLASMA_MEMBRANE_ADHESION_MOLECULES	4.66208e-07	1	43	145	0.00420939
GO_TRABECULA_MORPHOGENESIS	4.75444e-07	1	17	34	0.00429279
GO_REGULATION_OF_MAPK_CASCADE	4.83224e-07	1	98	448	0.00436303
GO_PLASMA_MEMBRANE_RAFT	4.93281e-07	1	28	77	0.00445383
GO_CELL_ACTIVATION_INVOLVED_IN_IMMUNE_RESPONSE	4.98115e-07	1	91	408	0.00449748
GO_POSITIVE_REGULATION_OF_CELL_SUBSTRATE_ADHESION	4.98654e-07	1	28	77	0.00450234
GO_POSITIVE_REGULATION_OF_CELL_ADHESION	5.09561e-07	1	58	225	0.00460082
GO_MYELOID_LEUKOCYTE_ACTIVATION	5.92787e-07	1	86	381	0.00535228
GO_CELLULAR_ION_HOMEOSTASIS	6.14986e-07	1	82	358	0.00555271
GO_SENSORY_ORGAN_DEVELOPMENT	6.33409e-07	1	76	325	0.00571905
GO_EXTRACELLULAR_MATRIX_BINDING	6.42937e-07	1	18	38	0.00580508
GO_POSTSYNAPSE_ORGANIZATION	7.15872e-07	1	40	133	0.00646361
GO_CARDIAC_CHAMBER_DEVELOPMENT	7.22453e-07	1	35	110	0.00652303
GO_CELL_MATRIX_ADHESION	7.5056e-07	1	43	148	0.0067768
GO_RESPONSE_TO_CAMP	9.15604e-07	1	24	62	0.00826699
GO_APICAL_PART_OF_CELL	9.34713e-07	1	56	216	0.00843952
GO_RENAL_SYSTEM_DEVELOPMENT	9.51548e-07	1	53	201	0.00859152
GO_ENDOTHELIAL_CELL_MORPHOGENESIS	9.88825e-07	1	8	9	0.0089281
GO_REGULATION_OF_COAGULATION	9.99311e-07	1	18	39	0.00902278
GO_SENSORY_SYSTEM_DEVELOPMENT	1.16011e-06	1	58	228	0.0104746
GO_EPITHELIAL_CELL_DEVELOPMENT	1.20277e-06	1	38	126	0.0108598
GO_REGENERATION	1.22418e-06	1	39	130	0.0110531
GO_REGULATION_OF_PHOSPHOLIPASE_ACTIVITY	1.26722e-06	1	17	36	0.0114417
GO_POSITIVE_REGULATION_OF_EPITHELIAL_CELL_PROLIFERATION	1.31063e-06	1	36	117	0.0118336
GO_CAMERA_TYPE_EYE_DEVELOPMENT	1.33272e-06	0.999999	52	196	0.0120331
GO_VESICLE_MEMBRANE	1.33784e-06	1	104	489	0.0120794
GO_REGULATION_OF_AXONOGENESIS	1.42749e-06	0.999999	44	156	0.0128888
GO_RESPONSE_TO_ALCOHOL	1.47454e-06	0.999999	43	151	0.0133136
GO_SKELETAL_SYSTEM_DEVELOPMENT	1.48898e-06	1	71	300	0.013444
GO_SECRETORY_GRANULE_MEMBRANE	1.58902e-06	0.999999	47	172	0.0143473
GO_KIDNEY_EPITHELIUM_DEVELOPMENT	1.59423e-06	1	30	90	0.0143943
GO_CELLULAR_RESPONSE_TO_TOXIC_SUBSTANCE	1.65199e-06	0.999999	44	156	0.0149159
GO_CADHERIN_BINDING	1.7552e-06	0.999999	64	262	0.0158477
GO_DEVELOPMENTAL_GROWTH_INVOLVED_IN_MORPHOGENESIS	1.75728e-06	0.999999	48	177	0.0158665
GO_I_BAND	1.78091e-06	1	27	77	0.0160798
GO_DIVALENT_INORGANIC_CATION_HOMEOSTASIS	1.80812e-06	0.999999	61	246	0.0163255
GO_INTRINSIC_COMPONENT_OF_SYNAPTIC_MEMBRANE	1.81849e-06	0.999999	33	104	0.0164191
GO_GLAND_MORPHOGENESIS	1.83192e-06	0.999999	27	77	0.0165404
GO_TISSUE_REMODELING	1.98096e-06	0.999999	30	90	0.0178861
GO_RESPONSE_TO_HYDROGEN_PEROXIDE	1.98469e-06	0.999999	34	109	0.0179197
GO_REGULATION_OF_CALCIUM_ION_TRANSPORT	2.01173e-06	0.999999	39	133	0.0181639
GO_DIVALENT_INORGANIC_CATION_TRANSPORT	2.02931e-06	0.999999	65	270	0.0183226
GO_MUSCLE_TISSUE_DEVELOPMENT	2.08556e-06	0.999999	60	243	0.0188305
GO_PROTEIN_LOCALIZATION_TO_CELL_PERIPHERY	2.11257e-06	0.999999	59	237	0.0190744
GO_MONOVALENT_INORGANIC_CATION_TRANSPORT	2.30769e-06	0.999999	67	281	0.0208361
GO_REGULATION_OF_GLIOGENESIS	2.32181e-06	0.999999	27	78	0.0209637
GO_PLATELET_DEGRANULATION	2.3369e-06	0.999999	27	78	0.0210998
GO_CATION_TRANSMEMBRANE_TRANSPORT	2.40054e-06	0.999999	101	476	0.0216745
GO_REGULATION_OF_CATION_TRANSMEMBRANE_TRANSPORT	2.49006e-06	0.999999	51	195	0.0224827
GO_REGULATION_OF_MEMBRANE_POTENTIAL	2.52623e-06	0.999999	62	254	0.0228093
GO_MUSCLE_SYSTEM_PROCESS	2.62638e-06	0.999999	61	249	0.0237136
GO_NEGATIVE_REGULATION_OF_GLIOGENESIS	2.64528e-06	1	14	27	0.0238843
GO_PASSIVE_TRANSMEMBRANE_TRANSPORTER_ACTIVITY	2.65255e-06	0.999999	51	195	0.0239498
GO_CYTOPLASMIC_REGION	2.6747e-06	0.999999	80	355	0.0241499
GO_RESPONSE_TO_NUTRIENT	2.69892e-06	0.999999	40	139	0.0243686
GO_SODIUM_ION_TRANSPORT	3.18787e-06	0.999999	35	116	0.0287833
GO_CARDIAC_VENTRICLE_MORPHOGENESIS	3.21563e-06	0.999999	17	38	0.0290339
GO_ANCHORED_COMPONENT_OF_MEMBRANE	3.26579e-06	0.999999	23	62	0.0294868
GO_LONG_TERM_SYNAPTIC_POTENTIATION	3.40925e-06	0.999999	23	62	0.0307821
GO_SARCOLEMMA	3.54962e-06	0.999999	30	93	0.0320495
GO_REGULATION_OF_ANATOMICAL_STRUCTURE_SIZE	3.55436e-06	0.999998	77	339	0.0320923
GO_REGULATION_OF_CELLULAR_RESPONSE_TO_GROWTH_FACTOR_STIMULUS	3.60168e-06	0.999998	48	182	0.0325196
GO_REGULATION_OF_WOUND_HEALING	3.94374e-06	0.999999	25	71	0.035608
GO_REGULATION_OF_CELL_SHAPE	3.98023e-06	0.999999	35	117	0.0359375
GO_SERINE_TYPE_ENDOPEPTIDASE_INHIBITOR_ACTIVITY	4.1571e-06	1	12	21	0.0375344
GO_NEGATIVE_REGULATION_OF_RESPONSE_TO_WOUNDING	4.18391e-06	0.999999	19	46	0.0377766
GO_POSITIVE_REGULATION_OF_PROTEIN_KINASE_B_SIGNALING	4.3485e-06	0.999999	29	89	0.0392626
GO_REGULATION_OF_CYTOSOLIC_CALCIUM_ION_CONCENTRATION	4.49037e-06	0.999998	44	162	0.0405435
GO_CELLULAR_CHEMICAL_HOMEOSTASIS	4.49922e-06	0.999998	96	451	0.0406234
GO_RESPONSE_TO_XENOBIOTIC_STIMULUS	4.53953e-06	0.999998	40	142	0.0409874
GO_MEMBRANE_BIOGENESIS	4.60796e-06	0.999999	14	28	0.0416053
GO_RESPONSE_TO_OXYGEN_LEVELS	4.8984e-06	0.999998	68	292	0.0442277
GO_REGULATION_OF_SYNAPTIC_PLASTICITY	4.97184e-06	0.999998	37	128	0.0448908
GO_REGULATION_OF_ACTIN_FILAMENT_BASED_MOVEMENT	4.97246e-06	0.999999	14	28	0.0448964
GO_ERK1_AND_ERK2_CASCADE	5.03101e-06	0.999998	44	163	0.045425
GO_NEGATIVE_REGULATION_OF_NEURON_APOPTOTIC_PROCESS	5.3173e-06	0.999998	33	109	0.0480099

## Sheet: Pathways
category	over_represented_pvalue	under_represented_pvalue	numDEInCat	numInCat	bonferroni
NABA_MATRISOME	8.31677e-34	1	144	378	7.50922e-30
NABA_MATRISOME_ASSOCIATED	6.78334e-20	1	90	247	6.12468e-16
REACTOME_EXTRACELLULAR_MATRIX_ORGANIZATION	1.22176e-19	1	73	178	1.10313e-15
NABA_CORE_MATRISOME	4.84193e-15	1	54	131	4.37178e-11
NABA_ECM_GLYCOPROTEINS	7.02279e-13	1	42	97	6.34088e-09
REACTOME_REGULATION_OF_INSULIN_LIKE_GROWTH_FACTOR_IGF_TRANSPORT_AND_UPTAKE_BY_INSULIN_LIKE_GROWTH_FACTOR_BINDING_PROTEINS_IGFBPS	2.24433e-12	1	34	70	2.02641e-08
PID_INTEGRIN1_PATHWAY	5.777e-10	1	25	49	5.21605e-06
REACTOME_HEMOSTASIS	1.57082e-09	1	92	368	1.41829e-05
REACTOME_ECM_PROTEOGLYCANS	1.3166e-08	1	23	48	0.000118876
REACTOME_FORMATION_OF_TUBULIN_FOLDING_INTERMEDIATES_BY_CCT_TRIC	2.56101e-08	1	13	18	0.000231234
KEGG_ECM_RECEPTOR_INTERACTION	2.69274e-08	1	24	53	0.000243128
REACTOME_AXON_GUIDANCE	3.02527e-08	1	94	401	0.000273152
REACTOME_L1CAM_INTERACTIONS	3.36812e-08	1	34	94	0.000304107
REACTOME_SYNDECAN_INTERACTIONS	8.72466e-08	1	14	22	0.00078775
NABA_ECM_REGULATORS	9.94392e-08	1	34	97	0.000897836
REACTOME_NEURONAL_SYSTEM	1.01266e-07	1	63	241	0.000914329
REACTOME_DISSOLUTION_OF_FIBRIN_CLOT	1.20929e-07	1	8	8	0.00109187
NABA_ECM_AFFILIATED	1.2619e-07	1	25	61	0.00113937
REACTOME_ELASTIC_FIBRE_FORMATION	1.37249e-07	1	17	32	0.00123922
REACTOME_RESPONSE_TO_ELEVATED_PLATELET_CYTOSOLIC_CA2PLUS	2.23405e-07	1	30	83	0.00201712
NABA_SECRETED_FACTORS	3.43375e-07	1	31	89	0.00310033
KEGG_DILATED_CARDIOMYOPATHY	3.9866e-07	1	23	56	0.0035995
REACTOME_DEGRADATION_OF_THE_EXTRACELLULAR_MATRIX	6.50029e-07	1	26	69	0.00586911
REACTOME_MOLECULES_ASSOCIATED_WITH_ELASTIC_FIBRES	7.52317e-07	1	14	25	0.00679267
REACTOME_COOPERATION_OF_PREFOLDIN_AND_TRIC_CCT_IN_ACTIN_AND_TUBULIN_FOLDING	7.88432e-07	1	14	25	0.00711876
KEGG_HYPERTROPHIC_CARDIOMYOPATHY_HCM	8.1949e-07	1	21	50	0.00739918
REACTOME_NON_INTEGRIN_MEMBRANE_ECM_INTERACTIONS	8.22432e-07	1	20	46	0.00742573
REACTOME_INTEGRIN_CELL_SURFACE_INTERACTIONS	1.32926e-06	1	20	47	0.0120018
REACTOME_PREFOLDIN_MEDIATED_TRANSFER_OF_SUBSTRATE_TO_CCT_TRIC	1.72811e-06	1	13	23	0.0156031
KEGG_CELL_ADHESION_MOLECULES_CAMS	1.90313e-06	1	21	52	0.0171834
PID_INTEGRIN3_PATHWAY	2.38273e-06	1	15	30	0.0215136
KEGG_ARRHYTHMOGENIC_RIGHT_VENTRICULAR_CARDIOMYOPATHY_ARVC	2.55813e-06	0.999999	21	53	0.0230974
REACTOME_NEUTROPHIL_DEGRANULATION	3.2194e-06	0.999999	70	300	0.029068
REACTOME_FOLDING_OF_ACTIN_BY_CCT_TRIC	4.44874e-06	1	8	10	0.0401677
KEGG_FOCAL_ADHESION	5.25089e-06	0.999998	41	148	0.0474103
REACTOME_DISEASES_ASSOCIATED_WITH_O_GLYCOSYLATION_OF_PROTEINS	5.49339e-06	0.999999	17	39	0.0495998
